# Supplementary material for: Low-phosphate-selected Auxenochlorella protothecoides redirects phosphate to essential pathways while producing more biomass
Source: PLoS One. 2018 Jun 19;13(6):e0198953. doi: 10.1371/journal.pone.0198953 (PMC6007911; doi:10.1371/journal.pone.0198953)
Supplement: S2 Table — (XLSX) [file pone.0198953.s002.xlsx]

## Sheet: 2wks vs 6 wks
Transcriptional changes during low phosphate adaptation
2 wks vs. 6 wks (log2 signal >1, FDR multiple test correction: adjusted p-value <0.1)
Name	Fold change	Log2 fold change	Adjusted P value
Cpro00007188-RA_PREDICTED,_Oryzias_latipes_serine/threonine-protein_phosphatase_2A_55_kDa_regulatory_subunit_B_alpha_isoform-like_[LOC101167467],_mRNA	2.365	1.24184	1	up
Cpro00007187-RA_PREDICTED,_Oryzias_latipes_serine/threonine-protein_phosphatase_2A_55_kDa_regulatory_subunit_B_alpha_isoform-like_[LOC101167467],_mRNA	1.35	0.432959	1	up
Cpro00017726-RA_Auxenochlorella_protothecoides_strain_0710_plastid_integral_membrane_protein_mRNA,_complete_cds; _nuclear_gene_for_plastid_product	1.583	0.662661	1	up		The differntial transcript expression level was analyed by Fisher's Exact Test
Cpro00010904-RA_Coccomyxa_subellipsoidea_C-169_ribonucleoside-diphosphate_reductase_small_chain_C_[COCSUDRAFT_12792]_mRNA,_complete_cds	1.151	0.202888	1	up		log2 >1.00
Cpro00019634-RA_PREDICTED,_Pseudopodoces_humilis_chaperonin_containing_TCP1,_subunit_6A_[zeta_1]_[CCT6A],_transcript_variant_X2,_mRNA	1.922	0.942608	1	up		Correction for multiple test: FDR (Benjamini Hochberg)
Cpro00002877-RA_Coccomyxa_subellipsoidea_C-169_putative_uracil_phosphoribosyl_transferase_[COCSUDRAFT_31146]_mRNA,_complete_cds	4.649	2.21692	1	up		Adjusted p-value < 0.1
Cpro00001938-RA_PREDICTED,_Meleagris_gallopavo_abhydrolase_domain-containing_protein_FAM108A-like_[LOC100547449],_partial_mRNA	2.447	1.29101	1	up
Cpro00001299-RA_PREDICTED,_Setaria_italica_mitogen-activated_protein_kinase_5-like_[LOC101760406],_transcript_variant_X2,_mRNA	1.89	0.918386	1	up
Cpro00001302-RA_PREDICTED,_Setaria_italica_mitogen-activated_protein_kinase_5-like_[LOC101760406],_transcript_variant_X2,_mRNA	1.58	0.659925	1	up
Cpro00022215-RA_Coccomyxa_subellipsoidea_C-169_peptidase_A22B,_signal_peptide_peptidase_[COCSUDRAFT_35421]_mRNA,_complete_cds	1.631	0.705757	1	up
Cpro00008094-RA_Chlamydomonas_reinhardtii_protein_phosphatase_2A_catalytic_subunit_[CHLREDRAFT_193562]_mRNA,_complete_cds	1.147	0.197865	1	up
Cpro00021794-RA_PREDICTED,_Alligator_mississippiensis_vacuolar_protein_sorting_51_homolog_[S._cerevisiae]_[VPS51],_mRNA	1.291	0.368489	1	up
Cpro00004983-RA_Coccomyxa_subellipsoidea_C-169_Clavaminate_synthase-like_protein_[COCSUDRAFT_52872]_mRNA,_complete_cds	1.602	0.679874	1	up
Cpro00017918-RA_Micromonas_sp._RCC299_chromosome_11_tso1-like_transcription_factor_[MICPUN_102921]_mRNA,_complete_cds	1.517	0.601221	1	up
Cpro00014789-RA_Homo_sapiens_mitogen-activated_protein_kinase_11_[MAPK11],_transcript_variant_2,_long_non-coding_RNA	2.025	1.01792	1	up
Cpro00009270-RA_PREDICTED,_Sorex_araneus_IMP4,_U3_small_nucleolar_ribonucleoprotein,_homolog_[yeast]_[IMP4],_mRNA	2.375	1.24793	1	up
Cpro00005182-RA_PREDICTED,_Myotis_lucifugus_TNF_receptor-associated_factor_3_[TRAF3],_transcript_variant_X3,_mRNA	1.712	0.775683	1	up
Cpro00004657-RA_PREDICTED,_Callorhinchus_milii_vacuolar_protein_sorting_11_homolog_[S._cerevisiae]_[vps11],_mRNA	1.074	0.102994	1	up
Cpro00019470-RA_Coccomyxa_subellipsoidea_C-169_intramolecular_transferase_[COCSUDRAFT_38529]_mRNA,_complete_cds	2.583	1.36905	1	up
Cpro00002955-RA_Myceliophthora_thermophila_ATCC_42464_hypothetical_protein_[MYCTH_2299043]_mRNA,_complete_cds	1.712	0.775683	1	up
Cpro00018810-RA_Auxenochlorella_protothecoides_strain_0710_hypothetical_protein_CHLPROCp008_mRNA,_partial_cds	1.561	0.642471	1	up
Cpro00024808-RA_Myceliophthora_thermophila_ATCC_42464_hypothetical_protein_[MYCTH_2302105]_mRNA,_complete_cds	1.472	0.557778	1	up
Cpro00019076-RA_Coccomyxa_subellipsoidea_C-169_GTP-binding_protein_lepa_[COCSUDRAFT_47382]_mRNA,_complete_cds	1.434	0.520045	1	up
Cpro00024807-RA_Myceliophthora_thermophila_ATCC_42464_hypothetical_protein_[MYCTH_2302105]_mRNA,_complete_cds	1.378	0.462576	1	up
Cpro00015686-RA_Auxenochlorella_protothecoides_strain_0710_hypothetical_protein_CHLPROCp014_mRNA,_partial_cds	1.212	0.27739	1	up
Cpro00017031-RA_Auxenochlorella_protothecoides_strain_0710_phenazine_biosynthesis_protein_mRNA,_partial_cds	1.07	0.0976108	1	up
Cpro00008518-RA_Auxenochlorella_protothecoides_strain_0710_cytochrome_P450_like_protein_mRNA,_complete_cds	3.262	1.70576	1	up
Cpro00000172-RA_Auxenochlorella_protothecoides_strain_0710_PHD-typetranscription_factor_mRNA,_complete_cds	3.2	1.67807	1	up
Cpro00000166-RA_Auxenochlorella_protothecoides_strain_0710_PHD-typetranscription_factor_mRNA,_complete_cds	1.671	0.740712	1	up
Cpro00018945-RA_Coccomyxa_subellipsoidea_C-169_alpha/beta-hydrolase_[COCSUDRAFT_43626]_mRNA,_complete_cds	1.788	0.838347	1	up
Cpro00015253-RA_Coccomyxa_subellipsoidea_C-169_hypothetical_protein_[COCSUDRAFT_65132]_mRNA,_complete_cds	1.601	0.678973	1	up
Cpro00021182-RA_Thelonectria_discophora_culture-collection_CBS,125487_RNA_polymerase_II_gene,_partial_cds	1.31	0.389567	1	up
Cpro00000551-RA_PREDICTED,_Pantholops_hodgsonii_malate_synthase,_glyoxysomal-like_[LOC102325301],_mRNA	2.391	1.25761	1	up
Cpro00016670-RA_Coccomyxa_subellipsoidea_C-169_Poly[A]_polymerase_[COCSUDRAFT_1385]_mRNA,_partial_cds	2.318	1.21288	1	up
Cpro00012923-RA_PREDICTED,_Chrysemys_picta_bellii_Snf2-related_CREBBP_activator_protein_[SRCAP],_mRNA	1.087	0.120352	1	up
Cpro00025509-RA_Coccomyxa_subellipsoidea_C-169_DNA_glycosylase_[COCSUDRAFT_61961]_mRNA,_complete_cds	1.934	0.951588	1	up
Cpro00022713-RA_Coccomyxa_subellipsoidea_C-169_cytochrome_P450_[COCSUDRAFT_25145]_mRNA,_complete_cds	1.248	0.319618	1	up
Cpro00026851-RA_Chlamydomonas_reinhardtii_serine_hydroxymethyltransferase_[SHMT1]_mRNA,_complete_cds	1.177	0.235114	1	up
Cpro00012079-RA_PREDICTED,_Tupaia_chinensis_DEAD_[Asp-Glu-Ala-Asp]_box_polypeptide_54_[DDX54],_mRNA	2.854	1.51299	1	up
Cpro00003378-RA_PREDICTED,_Brachypodium_distachyon_histone_deacetylase_19-like_[LOC100843648],_mRNA	2.039	1.02786	1	up
Cpro00011317-RA_Zebrafish_DNA_sequence_from_clone_DKEY-253E22_in_linkage_group_3,_complete_sequence	1.121	0.164786	1	up
Cpro00006652-RA_Chlamydomonas_reinhardtii_predicted_protein_[CHLREDRAFT_144515]_mRNA,_complete_cds	2.971	1.57095	1	up
Cpro00011834-RA_Chlamydomonas_reinhardtii_predicted_protein_[CHLREDRAFT_115380]_mRNA,_complete_cds	2.823	1.49723	1	up
Cpro00014414-RA_Meyerozyma_guilliermondii_ATCC_6260_hypothetical_protein_[PGUG_05826]_partial_mRNA	1.983	0.987685	1	up
Cpro00007778-RA_Chlorella_protothecoides_mRNA_for_putative_degreening-related_protein_[dee25_gene]	1.853	0.889863	1	up
Cpro00021458-RA_Coccomyxa_subellipsoidea_C-169_RCC1/BLIP-II_[COCSUDRAFT_46591]_mRNA,_complete_cds	1.835	0.87578	1	up
Cpro00021047-RA_PREDICTED,_Lepisosteus_oculatus_uncharacterized_LOC102693880_[LOC102693880],_mRNA	1.694	0.760434	1	up
Cpro00003349-RA_Chlamydomonas_reinhardtii_predicted_protein_[CHLREDRAFT_102612]_mRNA,_partial_cds	1.66	0.731183	1	up
Cpro00013868-RA_Chlorella_variabilis_hypothetical_protein_[CHLNCDRAFT_138485]_mRNA,_complete_cds	3.495	1.80529	1	up
Cpro00014305-RA_Chlorella_variabilis_hypothetical_protein_[CHLNCDRAFT_137034]_mRNA,_complete_cds	2.473	1.30626	1	up
Cpro00009628-RA_Chlorella_variabilis_hypothetical_protein_[CHLNCDRAFT_137490]_mRNA,_complete_cds	2.447	1.29101	1	up
Cpro00022841-RA_Chlorella_variabilis_hypothetical_protein_[CHLNCDRAFT_134265]_mRNA,_complete_cds	2.335	1.22342	1	up
Cpro00027056-RA_Chlorella_variabilis_hypothetical_protein_[CHLNCDRAFT_144823]_mRNA,_complete_cds	2.12	1.08406	1	up
Cpro00015198-RA_Chlorella_variabilis_hypothetical_protein_[CHLNCDRAFT_134199]_mRNA,_complete_cds	2.08	1.05658	1	up
Cpro00006214-RA_Chlorella_variabilis_hypothetical_protein_[CHLNCDRAFT_135568]_mRNA,_complete_cds	1.957	0.968644	1	up
Cpro00027150-RA_Chlorella_variabilis_hypothetical_protein_[CHLNCDRAFT_139189]_mRNA,_complete_cds	1.922	0.942608	1	up
Cpro00004702-RA_Chlorella_variabilis_hypothetical_protein_[CHLNCDRAFT_144271]_mRNA,_complete_cds	1.896	0.922959	1	up
Cpro00006701-RA_Chlorella_variabilis_hypothetical_protein_[CHLNCDRAFT_140434]_mRNA,_complete_cds	1.835	0.87578	1	up
Cpro00013757-RA_Chlorella_variabilis_hypothetical_protein_[CHLNCDRAFT_140901]_mRNA,_complete_cds	1.812	0.857583	1	up
Cpro00024600-RA_Chlorella_variabilis_hypothetical_protein_[CHLNCDRAFT_141775]_mRNA,_complete_cds	1.802	0.849599	1	up
Cpro00024769-RA_Chlorella_variabilis_hypothetical_protein_[CHLNCDRAFT_139047]_mRNA,_complete_cds	1.668	0.738119	1	up
Cpro00003555-RA_Chlorella_variabilis_hypothetical_protein_[CHLNCDRAFT_133012]_mRNA,_complete_cds	1.461	0.546956	1	up
Cpro00006698-RA_Chlorella_variabilis_hypothetical_protein_[CHLNCDRAFT_140434]_mRNA,_complete_cds	1.427	0.512985	1	up
Cpro00000221-RA_Chlorella_variabilis_hypothetical_protein_[CHLNCDRAFT_138549]_mRNA,_complete_cds	1.401	0.486457	1	up
Cpro00000070-RA_Chlorella_variabilis_hypothetical_protein_[CHLNCDRAFT_142973]_mRNA,_complete_cds	1.338	0.420078	1	up
Cpro00015060-RA_Chlorella_variabilis_hypothetical_protein_[CHLNCDRAFT_143484]_mRNA,_complete_cds	1.223	0.290424	1	up
Cpro00003670-RA_Chlorella_variabilis_hypothetical_protein_[CHLNCDRAFT_135406]_mRNA,_complete_cds	1.223	0.290424	1	up
Cpro00008594-RA_Chlorella_variabilis_hypothetical_protein_[CHLNCDRAFT_133932]_mRNA,_complete_cds	1.171	0.227741	1	up
Cpro00004485-RA_Chlorella_variabilis_hypothetical_protein_[CHLNCDRAFT_30027]_mRNA,_complete_cds	3.67	1.87578	1	up
Cpro00021172-RA_Chlorella_variabilis_hypothetical_protein_[CHLNCDRAFT_58318]_mRNA,_complete_cds	2.881	1.52657	1	up
Cpro00021960-RA_Salpingoeca_sp._ATCC_50818_hypothetical_protein_[PTSG_04178]_mRNA,_complete_cds	2.359	1.23818	1	up
Cpro00008277-RA_Chlorella_variabilis_hypothetical_protein_[CHLNCDRAFT_48891]_mRNA,_complete_cds	2.345	1.22959	1	up
Cpro00009325-RA_Chlorella_variabilis_hypothetical_protein_[CHLNCDRAFT_35154]_mRNA,_complete_cds	2.305	1.20477	1	up
Cpro00001419-RA_Salpingoeca_sp._ATCC_50818_hypothetical_protein_[PTSG_03162]_mRNA,_complete_cds	2.192	1.13225	1	up
Cpro00004728-RA_Chlorella_variabilis_hypothetical_protein_[CHLNCDRAFT_22673]_mRNA,_complete_cds	1.957	0.968644	1	up
Cpro00023659-RA_Chlorella_variabilis_hypothetical_protein_[CHLNCDRAFT_36479]_mRNA,_complete_cds	1.803	0.850399	1	up
Cpro00024985-RA_Chlorella_variabilis_hypothetical_protein_[CHLNCDRAFT_29451]_mRNA,_complete_cds	1.718	0.78073	1	up
Cpro00009148-RA_Chlorella_variabilis_hypothetical_protein_[CHLNCDRAFT_48446]_mRNA,_complete_cds	1.712	0.775683	1	up
Cpro00005857-RA_Chlorella_variabilis_hypothetical_protein_[CHLNCDRAFT_59065]_mRNA,_complete_cds	1.679	0.747602	1	up
Cpro00003880-RA_Chlorella_variabilis_hypothetical_protein_[CHLNCDRAFT_58196]_mRNA,_complete_cds	1.631	0.705757	1	up
Cpro00013185-RA_Chlorella_variabilis_hypothetical_protein_[CHLNCDRAFT_25686]_mRNA,_complete_cds	1.577	0.657183	1	up
Cpro00013510-RA_Chlorella_variabilis_hypothetical_protein_[CHLNCDRAFT_49033]_mRNA,_complete_cds	1.557	0.638769	1	up
Cpro00017038-RA_Chlorella_variabilis_hypothetical_protein_[CHLNCDRAFT_58364]_mRNA,_complete_cds	1.534	0.617298	1	up
Cpro00001946-RA_Chlorella_variabilis_hypothetical_protein_[CHLNCDRAFT_48441]_mRNA,_complete_cds	1.517	0.601221	1	up
Cpro00004255-RA_Chlorella_variabilis_hypothetical_protein_[CHLNCDRAFT_58455]_mRNA,_complete_cds	1.511	0.595504	1	up
Cpro00017370-RA_Chlorella_variabilis_hypothetical_protein_[CHLNCDRAFT_27382]_mRNA,_complete_cds	1.456	0.54201	1	up
Cpro00017069-RA_Chlorella_variabilis_hypothetical_protein_[CHLNCDRAFT_19961]_mRNA,_complete_cds	1.367	0.451013	1	up
Cpro00021337-RA_Chlorella_variabilis_hypothetical_protein_[CHLNCDRAFT_32953]_mRNA,_complete_cds	1.345	0.427606	1	up
Cpro00005787-RA_Chlorella_variabilis_hypothetical_protein_[CHLNCDRAFT_58132]_mRNA,_complete_cds	1.34	0.422233	1	up
Cpro00018964-RA_Chlorella_variabilis_hypothetical_protein_[CHLNCDRAFT_35486]_mRNA,_complete_cds	1.305	0.38405	1	up
Cpro00026676-RA_Chlorella_variabilis_hypothetical_protein_[CHLNCDRAFT_56513]_mRNA,_complete_cds	1.248	0.319618	1	up
Cpro00018221-RA_Chlorella_variabilis_hypothetical_protein_[CHLNCDRAFT_27784]_mRNA,_complete_cds	1.192	0.253384	1	up
Cpro00002214-RA_Chlorella_variabilis_hypothetical_protein_[CHLNCDRAFT_35599]_mRNA,_complete_cds	1.159	0.212881	1	up
Cpro00003569-RA_Chlorella_variabilis_hypothetical_protein_[CHLNCDRAFT_29164]_mRNA,_complete_cds	1.048	0.0676387	1	up
Cpro00009730-RA_Chlorella_variabilis_hypothetical_protein_[CHLNCDRAFT_28127]_mRNA,_partial_cds	4.894	2.29101	1	up
Cpro00020622-RA_PREDICTED,_Octodon_degus_DEAH_[Asp-Glu-Ala-His]_box_polypeptide_8_[Dhx8],_mRNA	2.447	1.29101	1	up
Cpro00009950-RA_Anopheles_gambiae_str._PEST_AGAP000070-PA_[AgaP_AGAP000070]_mRNA,_complete_cds	1.89	0.918386	1	up
Cpro00000519-RA_Chlorella_variabilis_hypothetical_protein_[CHLNCDRAFT_14348]_mRNA,_partial_cds	1.712	0.775683	1	up
Cpro00011780-RA_Chlorella_variabilis_hypothetical_protein_[CHLNCDRAFT_19379]_mRNA,_partial_cds	1.529	0.612588	1	up
Cpro00020916-RA_Chondrus_crispus_unnamed_protein_product_[CHC_T00005636001]_mRNA,_complete_cds	1.495	0.580145	1	up
Cpro00022034-RA_Chlorella_variabilis_hypothetical_protein_[CHLNCDRAFT_25435]_mRNA,_partial_cds	1.489	0.574344	1	up
Cpro00007797-RA_Chlamydomonas_reinhardtii_TOR_kinase_binding_protein_[LST8]_mRNA,_complete_cds	1.436	0.522056	1	up
Cpro00001699-RA_Chlorella_variabilis_hypothetical_protein_[CHLNCDRAFT_24463]_mRNA,_partial_cds	1.411	0.496718	1	up
Cpro00005237-RA_Chlorella_variabilis_hypothetical_protein_[CHLNCDRAFT_23105]_mRNA,_partial_cds	1.223	0.290424	1	up
Cpro00017560-RA_Chlorella_variabilis_hypothetical_protein_[CHLNCDRAFT_8480]_mRNA,_partial_cds	2.841	1.5064	1	up
Cpro00013443-RA_Chlorella_variabilis_hypothetical_protein_[CHLNCDRAFT_9012]_mRNA,_partial_cds	1.767	0.821302	1	up
Cpro00024642-RA_Chlorella_variabilis_hypothetical_protein_[CHLNCDRAFT_8066]_mRNA,_partial_cds	1.666	0.736388	1	up
Cpro00014778-RA_Chlorella_variabilis_hypothetical_protein_[CHLNCDRAFT_9535]_mRNA,_partial_cds	1.577	0.657183	1	up
Cpro00009555-RA_Chlamydomonas_reinhardtii_low-CO2-inducible_protein_[LCIB]_mRNA,_complete_cds	1.045	0.0635029	1	up
Cpro00008999-RA_PREDICTED,_Lepisosteus_oculatus_GPN-loop_GTPase_1-like_[LOC102684698],_mRNA	1.295	0.372952	1	up
Cpro00000801-RA_PREDICTED,_Heterocephalus_glaber_programmed_cell_death_11_[Pdcd11],_mRNA	1.501	0.585924	1	up
Cpro00006526-RA_Pseudomonas_fluorescens_Pf29Arp_contig087,_whole_genome_shotgun_sequence	1.269	0.343692	1	up
Cpro00014671-RA_PREDICTED,_Sorex_araneus_aarF_domain_containing_kinase_4_[ADCK4],_mRNA	1.89	0.918386	1	up
Cpro00014670-RA_PREDICTED,_Sorex_araneus_aarF_domain_containing_kinase_4_[ADCK4],_mRNA	1.117	0.159629	1	up
Cpro00013142-RA_Chlorella_variabilis_hypothetical_protein_[ADHE2]_mRNA,_complete_cds	2.039	1.02786	1	up
Cpro00014404-RA_Streptomyces_griseus_subsp._griseus_NBRC_13350_DNA,_complete_genome	1.835	0.87578	1	up
Cpro00001892-RA_Phyllostachys_edulis_cDNA_clone,_bphyem206a20,_full_insert_sequence	1.784	0.835116	1	up
Cpro00003985-RA_Achromobacter_xylosoxidans_NBRC_15126_=_ATCC_27061,_complete_genome	1.588	0.667211	1	up
Cpro00019088-RA_Corynebacterium_halotolerans_YIM_70093_=_DSM_44683,_complete_genome	1.529	0.612588	1	up
Cpro00020536-RA_Chlorella_variabilis_hypothetical_protein_[ZEP]_mRNA,_complete_cds	1.223	0.290424	1	up
Cpro00023495-RA_Acanthocystis_turfacea_Chlorella_virus_TN603.4.2,_partial_genome	1.744	0.8024	1	up
Cpro00010864-RA_Volvox_carteri_f._nagariensis_subunit_of_Retromer_complex,_mRNA	1.35	0.432959	1	up
Cpro00012008-RA_Azospirillum_brasilense_Sp245_plasmid_AZOBR_p1_complete_genome	1.683	0.751035	1	up
Cpro00009360-RA_Pseudozyma_flocculosa_PF-1_hypothetical_protein_partial_mRNA	1.922	0.942608	1	up
Cpro00008414-RA_Propionibacterium_acidipropionici_ATCC_4875,_complete_genome	1.664	0.734655	1	up
Cpro00007531-RA_Pseudozyma_flocculosa_PF-1_hypothetical_protein_partial_mRNA	1.653	0.725087	1	up
Cpro00018915-RA_Baudoinia_compniacensis_UAMH_10762_hypothetical_protein_mRNA	1.614	0.690641	1	up
Cpro00008951-RA_Burkholderia_gladioli_BSR3_chromosome_1,_complete_sequence	1.937	0.953824	1	up
Cpro00006255-RA_Nectria_haematococca_mpVI_77-13-4_predicted_protein,_mRNA	2.039	1.02786	1	up
Cpro00012872-RA_Desulfovibrio_vulgaris_str._'Miyazaki_F',_complete_genome	1.01	0.0143553	1	up
Cpro00023746-RA_Volvox_carteri_f._nagariensis_hypothetical_protein,_mRNA	2.294	1.19787	1	up
Cpro00026656-RA_Volvox_carteri_f._nagariensis_hypothetical_protein,_mRNA	1.514	0.598365	1	up
Cpro00022943-RA_Volvox_carteri_f._nagariensis_hypothetical_protein,_mRNA	1.136	0.183963	1	up
Cpro00001055-RA_Acidimicrobium_ferrooxidans_DSM_10331,_complete_genome	4.241	2.0844	1	up
Cpro00004405-RA_Colletotrichum_fioriniae_PJ7_aldo/keto_reductase_mRNA	2.403	1.26484	1	up
Cpro00007030-RA_Pseudomonas_denitrificans_ATCC_13867,_complete_genome	1.988	0.991318	1	up
Cpro00025180-RA_Chromobacterium_violaceum_ATCC_12472,_complete_genome	1.922	0.942608	1	up
Cpro00027236-RA_Saccharopolyspora_erythraea_NRRL2338_complete_genome	2.814	1.49262	1	up
Cpro00019760-RA_Geodermatophilus_obscurus_DSM_43160,_complete_genome	1.911	0.934328	1	up
Cpro00025959-RA_Micromonas_pusilla_CCMP1545_predicted_protein,_mRNA	1.707	0.771463	1	up
Cpro00026198-RA_Saccharothrix_espanaensis_DSM_44229_complete_genome	1.609	0.686164	1	up
Cpro00005613-RA_Drosophila_mojavensis_GI15075_[Dmoj\GI15075],_mRNA	2.224	1.15316	1	up
Cpro00013233-RA_Streptomyces_venezuelae_ATCC_10712_complete_genome	1.767	0.821302	1	up
Cpro00005062-RA_Oceanithermus_profundus_DSM_14977,_complete_genome	1.03	0.0426443	1	up
Cpro00007031-RA_Ramlibacter_tataouinensis_TTB310,_complete_genome	3.67	1.87578	1	up
Cpro00023833-RA_Branchiostoma_floridae_hypothetical_protein,_mRNA	3.554	1.82944	1	up
Cpro00004196-RA_Desulfovibrio_aespoeensis_Aspo-2,_complete_genome	2.691	1.42814	1	up
Cpro00008149-RA_Rubrivivax_gelatinosus_IL144_DNA,_complete_genome	1.999	0.999278	1	up
Cpro00001792-RA_Rubrivivax_gelatinosus_IL144_DNA,_complete_genome	1.07	0.0976108	1	up
Cpro00011832-RA_Chlamydomonas_reinhardtii_strain_CC-503_cw92_mt+	121.103	6.92009	1	up
Cpro00005209-RA_Chlamydomonas_reinhardtii_strain_CC-503_cw92_mt+	3.715	1.89336	1	up
Cpro00009876-RA_Herbaspirillum_seropedicae_SmR1,_complete_genome	3.007	1.58832	1	up
Cpro00014403-RA_Chlamydomonas_reinhardtii_strain_CC-503_cw92_mt+	2.613	1.38571	1	up
Cpro00021555-RA_Chlamydomonas_reinhardtii_strain_CC-503_cw92_mt+	2.505	1.32481	1	up
Cpro00009409-RA_Methylobacterium_extorquens_PA1,_complete_genome	2.303	1.20351	1	up
Cpro00020164-RA_Chlamydomonas_reinhardtii_strain_CC-503_cw92_mt+	2.283	1.19093	1	up
Cpro00017085-RA_Chlamydomonas_reinhardtii_strain_CC-503_cw92_mt+	2.276	1.1865	1	up
Cpro00010734-RA_Chlamydomonas_reinhardtii_strain_CC-503_cw92_mt+	2.052	1.03703	1	up
Cpro00025238-RA_Chlamydomonas_reinhardtii_strain_CC-503_cw92_mt+	2.028	1.02006	1	up
Cpro00009666-RA_Chlamydomonas_reinhardtii_strain_CC-503_cw92_mt+	2.023	1.0165	1	up
Cpro00017092-RA_Ixodes_scapularis_protein_kinase,_putative,_mRNA	1.998	0.998557	1	up
Cpro00001375-RA_Chlamydomonas_reinhardtii_strain_CC-503_cw92_mt+	1.922	0.942608	1	up
Cpro00012186-RA_Chlamydomonas_reinhardtii_strain_CC-503_cw92_mt+	1.557	0.638769	1	up
Cpro00001442-RA_Chlamydomonas_reinhardtii_strain_CC-503_cw92_mt+	1.256	0.328836	1	up
Cpro00006820-RA_Chlamydomonas_reinhardtii_strain_CC-503_cw92_mt+	1.188	0.248535	1	up
Cpro00019537-RA_Kitasatospora_setae_KM-6054_DNA,_complete_genome	1.094	0.129613	1	up
Cpro00010735-RA_Chlamydomonas_reinhardtii_strain_CC-503_cw92_mt+	1.035	0.0496308	1	up
Cpro00017063-RA_Thermovibrio_ammonificans_HB-1,_complete_genome	1.452	0.538041	1	up
Cpro00001289-RA_Rhodothermus_marinus_DSM_4252,_complete_genome	2.268	1.18142	1	up
Cpro00013266-RA_Deinococcus_proteolyticus_MRP,_complete_genome	1.552	0.634129	1	up
Cpro00021593-RA_Caulobacter_segnis_ATCC_21756,_complete_genome	1.403	0.488515	1	up
Cpro00006230-RA_Sorangium_cellulosum_So0157-2,_complete_genome	1.223	0.290424	1	up
Cpro00024297-RA_Zea_mays_LOC100191621_[pco084555[107]],_mRNA	1.724	0.78576	1	up
Cpro00027028-RA_Coccomyxa_sp._C-169_plastid,_complete_genome	1.468	0.553852	1	up
Cpro00001526-RA_Rhodospirillum_centenum_SW,_complete_genome	1.367	0.451013	1	up
Cpro00013435-RA_Deinococcus_deserti_VCD115,_complete_genome	1.325	0.405992	1	up
Cpro00025782-RA_Mycobacterium_phage_TA17A,_complete_genome	2.447	1.29101	1	up
Cpro00009471-RA_Thermus_scotoductus_SA-01,_complete_genome	1.835	0.87578	1	up
Cpro00021907-RA_Sorghum_bicolor_hypothetical_protein,_mRNA	1.758	0.813935	1	up
Cpro00003534-RA_Deinococcus_gobiensis_I-0,_complete_genome	1.223	0.290424	1	up
Cpro00024118-RA_Halorhodospira_halochloris_str._A_genome	2.253	1.17185	1	up
Cpro00002306-RA_Nocardioides_sp._JS614,_complete_genome	1.61	0.687061	1	up
Cpro00024376-RA	7892.41	12.9463	1	up
Cpro00002467-RA	609.703	9.25196	1	up
Cpro00009368-RA	524.091	9.03367	1	up
Cpro00019386-RA	404.629	8.66046	1	up
Cpro00016383-RA	396.848	8.63244	1	up
Cpro00012123-RA	394.596	8.62423	1	up
Cpro00001334-RA	364.779	8.51088	1	up
Cpro00000407-RA	347.409	8.44049	1	up
Cpro00007495-RA	339.091	8.40553	1	up
Cpro00018850-RA	332.84	8.37869	1	up
Cpro00002907-RA	309.155	8.27219	1	up
Cpro00023813-RA	308.001	8.26679	1	up
Cpro00009849-RA	299.943	8.22854	1	up
Cpro00002841-RA	286.612	8.16296	1	up
Cpro00013897-RA	268.699	8.06985	1	up
Cpro00016686-RA	252.893	7.98238	1	up
Cpro00008839-RA	238.843	7.89992	1	up
Cpro00013164-RA	232.388	7.86039	1	up
Cpro00004418-RA	225.531	7.81718	1	up
Cpro00013690-RA	225.531	7.81718	1	up
Cpro00011095-RA	221.893	7.79372	1	up
Cpro00002464-RA	218.404	7.77086	1	up
Cpro00012890-RA	218.371	7.77064	1	up
Cpro00013578-RA	218.371	7.77064	1	up
Cpro00013400-RA	216.462	7.75797	1	up
Cpro00022040-RA	214.959	7.74792	1	up
Cpro00005022-RA	211.003	7.72112	1	up
Cpro00026767-RA	208.445	7.70352	1	up
Cpro00009495-RA	202.314	7.66045	1	up
Cpro00022125-RA	192.86	7.59141	1	up
Cpro00010612-RA	191.075	7.578	1	up
Cpro00003092-RA	183.432	7.5191	1	up
Cpro00007975-RA	179.132	7.48488	1	up
Cpro00005087-RA	178.667	7.48113	1	up
Cpro00010745-RA	174.144	7.44414	1	up
Cpro00002708-RA	161.219	7.33288	1	up
Cpro00012604-RA	158.739	7.31051	1	up
Cpro00010996-RA	156.334	7.28849	1	up
Cpro00009115-RA	156.334	7.28849	1	up
Cpro00014201-RA	152.86	7.25607	1	up
Cpro00006791-RA	152.86	7.25607	1	up
Cpro00010852-RA	151.736	7.24542	1	up
Cpro00018267-RA	149.537	7.22436	1	up
Cpro00002420-RA	145.324	7.18313	1	up
Cpro00012108-RA	143.306	7.16296	1	up
Cpro00022212-RA	139.433	7.12343	1	up
Cpro00018323-RA	135.763	7.08495	1	up
Cpro00015040-RA	135.407	7.08116	1	up
Cpro00023546-RA	134.218	7.06843	1	up
Cpro00007792-RA	132.282	7.04747	1	up
Cpro00026426-RA	130.608	7.0291	1	up
Cpro00004686-RA	130.608	7.0291	1	up
Cpro00001804-RA	128.975	7.01095	1	up
Cpro00015694-RA	115.933	6.85715	1	up
Cpro00022518-RA	114.645	6.84103	1	up
Cpro00005888-RA	114.645	6.84103	1	up
Cpro00022539-RA	112.765	6.81718	1	up
Cpro00025325-RA	109.185	6.77063	1	up
Cpro00027044-RA	109.185	6.77063	1	up
Cpro00012761-RA	109.185	6.77063	1	up
Cpro00009942-RA	107.479	6.74791	1	up
Cpro00010061-RA	106.371	6.73296	1	up
Cpro00012486-RA	105.826	6.72555	1	up
Cpro00011876-RA	102.667	6.68183	1	up
Cpro00015972-RA	102.158	6.67466	1	up
Cpro00012004-RA	101.157	6.66045	1	up
Cpro00002578-RA	99.691	6.63939	1	up
Cpro00002562-RA	99.212	6.63244	1	up
Cpro00021187-RA	95.537	6.57799	1	up
Cpro00001862-RA	95.537	6.57799	1	up
Cpro00001229-RA	92.745	6.5352	1	up
Cpro00026450-RA	91.716	6.5191	1	up
Cpro00024036-RA	88.188	6.46251	1	up
Cpro00010135-RA	88.188	6.46251	1	up
Cpro00024377-RA	86.872	6.44082	1	up
Cpro00025401-RA	84.922	6.40807	1	up
Cpro00022861-RA	83.886	6.39036	1	up
Cpro00016349-RA	79.065	6.30497	1	up
Cpro00003942-RA	78.167	6.28849	1	up
Cpro00002466-RA	74.881	6.22653	1	up
Cpro00001230-RA	73.413	6.19796	1	up
Cpro00013869-RA	70.19	6.13319	1	up
Cpro00024375-RA	68.824	6.10484	1	up
Cpro00001689-RA	67.77	6.08257	1	up
Cpro00002465-RA	59.75	5.90087	1	up
Cpro00022168-RA	56.382	5.81716	1	up
Cpro00003888-RA	55.473	5.79371	1	up
Cpro00025894-RA	53.739	5.7479	1	up
Cpro00012121-RA	53.538	5.74249	1	up
Cpro00011955-RA	52.913	5.72555	1	up
Cpro00020262-RA	49.133	5.61862	1	up
Cpro00012852-RA	47.768	5.57797	1	up
Cpro00021725-RA	47.439	5.568	1	up
Cpro00016580-RA	47.114	5.55808	1	up
Cpro00007760-RA	47.114	5.55808	1	up
Cpro00012125-RA	46.721	5.546	1	up
Cpro00017501-RA	46.477	5.53845	1	up
Cpro00020429-RA	46.477	5.53845	1	up
Cpro00016868-RA	46.477	5.53845	1	up
Cpro00016753-RA	45.858	5.5191	1	up
Cpro00020034-RA	45.254	5.49997	1	up
Cpro00009731-RA	45.254	5.49997	1	up
Cpro00019736-RA	42.991	5.42596	1	up
Cpro00011445-RA	42.991	5.42596	1	up
Cpro00010849-RA	41.943	5.39036	1	up
Cpro00013283-RA	41.437	5.37285	1	up
Cpro00001228-RA	39.153	5.29105	1	up
Cpro00002319-RA	38.862	5.28029	1	up
Cpro00008738-RA	37.384	5.22435	1	up
Cpro00010860-RA	35.826	5.16294	1	up
Cpro00004792-RA	33.391	5.06139	1	up
Cpro00012354-RA	33.23	5.05441	1	up
Cpro00019956-RA	32.446	5.01997	1	up
Cpro00016912-RA	32.22	5.00988	1	up
Cpro00006595-RA	29.907	4.90241	1	up
Cpro00010871-RA	29.649	4.88991	1	up
Cpro00023774-RA	28.902	4.8531	1	up
Cpro00012557-RA	28.902	4.8531	1	up
Cpro00014459-RA	28.191	4.81716	1	up
Cpro00006645-RA	27.962	4.8054	1	up
Cpro00018035-RA	20.8	4.37851	1	up
Cpro00015401-RA	20.8	4.37851	1	up
Cpro00000330-RA	19.576	4.29101	1	up
Cpro00019883-RA	18.353	4.19794	1	up
Cpro00003255-RA	18.353	4.19794	1	up
Cpro00026153-RA	17.129	4.09837	1	up
Cpro00022014-RA	17.129	4.09837	1	up
Cpro00021529-RA	14.682	3.87598	1	up
Cpro00022093-RA	14.682	3.87598	1	up
Cpro00002564-RA	14.682	3.87598	1	up
Cpro00019885-RA	13.703	3.77642	1	up
Cpro00012650-RA	13.459	3.7505	1	up
Cpro00020592-RA	13.119	3.71359	1	up
Cpro00021512-RA	13.051	3.70609	1	up
Cpro00001877-RA	12.541	3.64858	1	up
Cpro00016908-RA	12.431	3.63587	1	up
Cpro00016909-RA	12.291	3.61953	1	up
Cpro00022056-RA	12.235	3.61294	1	up
Cpro00022380-RA	12.235	3.61294	1	up
Cpro00004823-RA	12.235	3.61294	1	up
Cpro00001880-RA	12.235	3.61294	1	up
Cpro00010379-RA	12.235	3.61294	1	up
Cpro00008415-RA	12.235	3.61294	1	up
Cpro00006981-RA	12.235	3.61294	1	up
Cpro00018658-RA	11.623	3.53891	1	up
Cpro00019154-RA	11.623	3.53891	1	up
Cpro00014244-RA	11.011	3.46087	1	up
Cpro00016123-RA	11.011	3.46087	1	up
Cpro00022372-RA	11.011	3.46087	1	up
Cpro00005994-RA	11.011	3.46087	1	up
Cpro00007302-RA	11.011	3.46087	1	up
Cpro00016920-RA	10.706	3.42035	1	up
Cpro00008678-RA	10.196	3.34993	1	up
Cpro00015675-RA	9.788	3.29101	1	up
Cpro00024716-RA	9.788	3.29101	1	up
Cpro00005731-RA	9.788	3.29101	1	up
Cpro00002361-RA	9.788	3.29101	1	up
Cpro00016911-RA	9.604	3.26364	1	up
Cpro00011464-RA	9.584	3.26063	1	up
Cpro00011321-RA	9.176	3.19787	1	up
Cpro00017108-RA	8.564	3.09828	1	up
Cpro00025646-RA	8.564	3.09828	1	up
Cpro00025368-RA	8.564	3.09828	1	up
Cpro00025406-RA	8.564	3.09828	1	up
Cpro00025836-RA	8.564	3.09828	1	up
Cpro00021891-RA	8.564	3.09828	1	up
Cpro00023362-RA	8.564	3.09828	1	up
Cpro00006557-RA	8.564	3.09828	1	up
Cpro00002849-RA	8.564	3.09828	1	up
Cpro00003254-RA	8.564	3.09828	1	up
Cpro00003280-RA	8.564	3.09828	1	up
Cpro00011643-RA	8.564	3.09828	1	up
Cpro00010898-RA	8.564	3.09828	1	up
Cpro00012628-RA	8.564	3.09828	1	up
Cpro00007016-RA	8.564	3.09828	1	up
Cpro00016220-RA_	8.39	3.06867	1	up
Cpro00015398-RA	8.258	3.04579	1	up
Cpro00017107-RA	8.238	3.04229	1	up
Cpro00022059-RA	8.215	3.03826	1	up
Cpro00016918-RA	8.094	3.01685	1	up
Cpro00015362-RA	7.953	2.9915	1	up
Cpro00002556-RA	7.953	2.9915	1	up
Cpro00007719-RA	7.953	2.9915	1	up
Cpro00007359-RA	7.953	2.9915	1	up
Cpro00023145-RA	7.83	2.96901	1	up
Cpro00016858-RA	7.749	2.95401	1	up
Cpro00026018-RA	7.749	2.95401	1	up
Cpro00023364-RA	7.749	2.95401	1	up
Cpro00018562-RA	7.341	2.87598	1	up
Cpro00017315-RA	7.341	2.87598	1	up
Cpro00019289-RA	7.341	2.87598	1	up
Cpro00019618-RA	7.341	2.87598	1	up
Cpro00014058-RA	7.341	2.87598	1	up
Cpro00016711-RA	7.341	2.87598	1	up
Cpro00016570-RA	7.341	2.87598	1	up
Cpro00025573-RA	7.341	2.87598	1	up
Cpro00025651-RA	7.341	2.87598	1	up
Cpro00024683-RA	7.341	2.87598	1	up
Cpro00027267-RA	7.341	2.87598	1	up
Cpro00026134-RA	7.341	2.87598	1	up
Cpro00021915-RA	7.341	2.87598	1	up
Cpro00022230-RA	7.341	2.87598	1	up
Cpro00022032-RA	7.341	2.87598	1	up
Cpro00020832-RA	7.341	2.87598	1	up
Cpro00023388-RA	7.341	2.87598	1	up
Cpro00003460-RA	7.341	2.87598	1	up
Cpro00004205-RA	7.341	2.87598	1	up
Cpro00005190-RA	7.341	2.87598	1	up
Cpro00001214-RA	7.341	2.87598	1	up
Cpro00011390-RA	7.341	2.87598	1	up
Cpro00011603-RA	7.341	2.87598	1	up
Cpro00010603-RA	7.341	2.87598	1	up
Cpro00010278-RA	7.341	2.87598	1	up
Cpro00010868-RA	7.341	2.87598	1	up
Cpro00012364-RA	7.341	2.87598	1	up
Cpro00007861-RA	7.341	2.87598	1	up
Cpro00009198-RA	7.341	2.87598	1	up
Cpro00018870-RA	6.729	2.75039	1	up
Cpro00026669-RA	6.729	2.75039	1	up
Cpro00020758-RA	6.729	2.75039	1	up
Cpro00023973-RA	6.729	2.75039	1	up
Cpro00004695-RA	6.729	2.75039	1	up
Cpro00004192-RA	6.729	2.75039	1	up
Cpro00005818-RA	6.729	2.75039	1	up
Cpro00001720-RA	6.729	2.75039	1	up
Cpro00000481-RA	6.729	2.75039	1	up
Cpro00011268-RA	6.729	2.75039	1	up
Cpro00011381-RA	6.729	2.75039	1	up
Cpro00006816-RA	6.729	2.75039	1	up
Cpro00007203-RA	6.729	2.75039	1	up
Cpro00009501-RA	6.729	2.75039	1	up
Cpro00015386-RA	6.588	2.71984	1	up
Cpro00024084-RA	6.588	2.71984	1	up
Cpro00023455-RA	6.525	2.70598	1	up
Cpro00004496-RA	6.525	2.70598	1	up
Cpro00003740-RA	6.525	2.70598	1	up
Cpro00013446-RA	6.525	2.70598	1	up
Cpro00008790-RA	6.525	2.70598	1	up
Cpro00004727-RA	6.423	2.68325	1	up
Cpro00012124-RA	6.362	2.66948	1	up
Cpro00008937-RA	6.362	2.66948	1	up
Cpro00011241-RA	6.292	2.65352	1	up
Cpro00018268-RA	6.117	2.61282	1	up
Cpro00018505-RA	6.117	2.61282	1	up
Cpro00019072-RA	6.117	2.61282	1	up
Cpro00019393-RA	6.117	2.61282	1	up
Cpro00014687-RA	6.117	2.61282	1	up
Cpro00015329-RA	6.117	2.61282	1	up
Cpro00014242-RA	6.117	2.61282	1	up
Cpro00016778-RA	6.117	2.61282	1	up
Cpro00016888-RA	6.117	2.61282	1	up
Cpro00015775-RA	6.117	2.61282	1	up
Cpro00024820-RA	6.117	2.61282	1	up
Cpro00026972-RA	6.117	2.61282	1	up
Cpro00027049-RA	6.117	2.61282	1	up
Cpro00027105-RA	6.117	2.61282	1	up
Cpro00027058-RA	6.117	2.61282	1	up
Cpro00021643-RA	6.117	2.61282	1	up
Cpro00020764-RA	6.117	2.61282	1	up
Cpro00020652-RA	6.117	2.61282	1	up
Cpro00021342-RA	6.117	2.61282	1	up
Cpro00021185-RA	6.117	2.61282	1	up
Cpro00023407-RA	6.117	2.61282	1	up
Cpro00005064-RA	6.117	2.61282	1	up
Cpro00006175-RA	6.117	2.61282	1	up
Cpro00006494-RA	6.117	2.61282	1	up
Cpro00005139-RA	6.117	2.61282	1	up
Cpro00005804-RA	6.117	2.61282	1	up
Cpro00001377-RA	6.117	2.61282	1	up
Cpro00000034-RA	6.117	2.61282	1	up
Cpro00002565-RA	6.117	2.61282	1	up
Cpro00002647-RA	6.117	2.61282	1	up
Cpro00002648-RA	6.117	2.61282	1	up
Cpro00001828-RA	6.117	2.61282	1	up
Cpro00001882-RA	6.117	2.61282	1	up
Cpro00011400-RA	6.117	2.61282	1	up
Cpro00011930-RA	6.117	2.61282	1	up
Cpro00011735-RA	6.117	2.61282	1	up
Cpro00011082-RA	6.117	2.61282	1	up
Cpro00013195-RA	6.117	2.61282	1	up
Cpro00013642-RA	6.117	2.61282	1	up
Cpro00008006-RA	6.117	2.61282	1	up
Cpro00008507-RA	6.117	2.61282	1	up
Cpro00009496-RA	6.117	2.61282	1	up
Cpro00009441-RA	6.117	2.61282	1	up
Cpro00008935-RA	6.117	2.61282	1	up
Cpro00008683-RA	5.981	2.58039	1	up
Cpro00009442-RA	5.95	2.57289	1	up
Cpro00011459-RA	5.815	2.53978	1	up
Cpro00014753-RA	5.811	2.53879	1	up
Cpro00025971-RA	5.811	2.53879	1	up
Cpro00005211-RA	5.811	2.53879	1	up
Cpro00001932-RA	5.811	2.53879	1	up
Cpro00002337-RA	5.811	2.53879	1	up
Cpro00010537-RA	5.811	2.53879	1	up
Cpro00019812-RA	5.709	2.51324	1	up
Cpro00013873-RA	5.709	2.51324	1	up
Cpro00015792-RA	5.709	2.51324	1	up
Cpro00020611-RA	5.709	2.51324	1	up
Cpro00005795-RA	5.709	2.51324	1	up
Cpro00002105-RA	5.709	2.51324	1	up
Cpro00013676-RA	5.709	2.51324	1	up
Cpro00013679-RA	5.709	2.51324	1	up
Cpro00008589-RA	5.709	2.51324	1	up
Cpro00015069-RA	5.628	2.49262	1	up
Cpro00025283-RA	5.628	2.49262	1	up
Cpro00018405-RA	5.505	2.46074	1	up
Cpro00014203-RA	5.505	2.46074	1	up
Cpro00017119-RA	5.505	2.46074	1	up
Cpro00015620-RA	5.505	2.46074	1	up
Cpro00024881-RA	5.505	2.46074	1	up
Cpro00025081-RA	5.505	2.46074	1	up
Cpro00026836-RA	5.505	2.46074	1	up
Cpro00026664-RA	5.505	2.46074	1	up
Cpro00026208-RA	5.505	2.46074	1	up
Cpro00022297-RA	5.505	2.46074	1	up
Cpro00003987-RA	5.505	2.46074	1	up
Cpro00004003-RA	5.505	2.46074	1	up
Cpro00005192-RA	5.505	2.46074	1	up
Cpro00005864-RA	5.505	2.46074	1	up
Cpro00005544-RA	5.505	2.46074	1	up
Cpro00001606-RA	5.505	2.46074	1	up
Cpro00003210-RA	5.505	2.46074	1	up
Cpro00001944-RA	5.505	2.46074	1	up
Cpro00001929-RA	5.505	2.46074	1	up
Cpro00012997-RA	5.505	2.46074	1	up
Cpro00012345-RA	5.505	2.46074	1	up
Cpro00007093-RA	5.505	2.46074	1	up
Cpro00007322-RA	5.505	2.46074	1	up
Cpro00009941-RA	5.505	2.46074	1	up
Cpro00016447-RA	5.465	2.45022	1	up
Cpro00014445-RA	5.383	2.42841	1	up
Cpro00011456-RA	5.383	2.42841	1	up
Cpro00017024-RA	5.302	2.40654	1	up
Cpro00016265-RA	5.302	2.40654	1	up
Cpro00025655-RA	5.302	2.40654	1	up
Cpro00024177-RA	5.302	2.40654	1	up
Cpro00022011-RA	5.302	2.40654	1	up
Cpro00020986-RA	5.302	2.40654	1	up
Cpro00004512-RA	5.302	2.40654	1	up
Cpro00007057-RA	5.302	2.40654	1	up
Cpro00008787-RA	5.302	2.40654	1	up
Cpro00016407-RA	5.243	2.39039	1	up
Cpro00002294-RA	5.243	2.39039	1	up
Cpro00017488-RA	5.2	2.37851	1	up
Cpro00015397-RA	5.2	2.37851	1	up
Cpro00024951-RA	5.2	2.37851	1	up
Cpro00000296-RA	5.2	2.37851	1	up
Cpro00005352-RA	5.166	2.36905	1	up
Cpro00022060-RA	5.138	2.36121	1	up
Cpro00022055-RA	5.057	2.33828	1	up
Cpro00018363-RA	4.894	2.29101	1	up
Cpro00018341-RA	4.894	2.29101	1	up
Cpro00018332-RA	4.894	2.29101	1	up
Cpro00018481-RA	4.894	2.29101	1	up
Cpro00018583-RA	4.894	2.29101	1	up
Cpro00017349-RA	4.894	2.29101	1	up
Cpro00017379-RA	4.894	2.29101	1	up
Cpro00020062-RA	4.894	2.29101	1	up
Cpro00020361-RA	4.894	2.29101	1	up
Cpro00020427-RA	4.894	2.29101	1	up
Cpro00020440-RA	4.894	2.29101	1	up
Cpro00014797-RA	4.894	2.29101	1	up
Cpro00014996-RA	4.894	2.29101	1	up
Cpro00014233-RA	4.894	2.29101	1	up
Cpro00017114-RA	4.894	2.29101	1	up
Cpro00015776-RA	4.894	2.29101	1	up
Cpro00025243-RA	4.894	2.29101	1	up
Cpro00025084-RA	4.894	2.29101	1	up
Cpro00025404-RA	4.894	2.29101	1	up
Cpro00024238-RA	4.894	2.29101	1	up
Cpro00024022-RA	4.894	2.29101	1	up
Cpro00024863-RA	4.894	2.29101	1	up
Cpro00024544-RA	4.894	2.29101	1	up
Cpro00026812-RA	4.894	2.29101	1	up
Cpro00027051-RA	4.894	2.29101	1	up
Cpro00022234-RA	4.894	2.29101	1	up
Cpro00022327-RA	4.894	2.29101	1	up
Cpro00022332-RA	4.894	2.29101	1	up
Cpro00021427-RA	4.894	2.29101	1	up
Cpro00021066-RA	4.894	2.29101	1	up
Cpro00021202-RA	4.894	2.29101	1	up
Cpro00023735-RA	4.894	2.29101	1	up
Cpro00022411-RA	4.894	2.29101	1	up
Cpro00004536-RA	4.894	2.29101	1	up
Cpro00004701-RA	4.894	2.29101	1	up
Cpro00004638-RA	4.894	2.29101	1	up
Cpro00004837-RA	4.894	2.29101	1	up
Cpro00006720-RA	4.894	2.29101	1	up
Cpro00006375-RA	4.894	2.29101	1	up
Cpro00006591-RA	4.894	2.29101	1	up
Cpro00005788-RA	4.894	2.29101	1	up
Cpro00005602-RA	4.894	2.29101	1	up
Cpro00000999-RA	4.894	2.29101	1	up
Cpro00001130-RA	4.894	2.29101	1	up
Cpro00001633-RA	4.894	2.29101	1	up
Cpro00001753-RA	4.894	2.29101	1	up
Cpro00001777-RA	4.894	2.29101	1	up
Cpro00000171-RA	4.894	2.29101	1	up
Cpro00011412-RA	4.894	2.29101	1	up
Cpro00011365-RA	4.894	2.29101	1	up
Cpro00011348-RA	4.894	2.29101	1	up
Cpro00010708-RA	4.894	2.29101	1	up
Cpro00011003-RA	4.894	2.29101	1	up
Cpro00012906-RA	4.894	2.29101	1	up
Cpro00013756-RA	4.894	2.29101	1	up
Cpro00013678-RA	4.894	2.29101	1	up
Cpro00012287-RA	4.894	2.29101	1	up
Cpro00012184-RA	4.894	2.29101	1	up
Cpro00012659-RA	4.894	2.29101	1	up
Cpro00007962-RA	4.894	2.29101	1	up
Cpro00007750-RA	4.894	2.29101	1	up
Cpro00008092-RA	4.894	2.29101	1	up
Cpro00006946-RA	4.894	2.29101	1	up
Cpro00007385-RA	4.894	2.29101	1	up
Cpro00007559-RA	4.894	2.29101	1	up
Cpro00010129-RA	4.894	2.29101	1	up
Cpro00009045-RA	4.894	2.29101	1	up
Cpro00014829-RA	4.782	2.25761	1	up
Cpro00015400-RA	4.782	2.25761	1	up
Cpro00008061-RA	4.69	2.22959	1	up
Cpro00007718-RA	4.678	2.22589	1	up
Cpro00018764-RA	4.664	2.22157	1	up
Cpro00018094-RA	4.649	2.21692	1	up
Cpro00015968-RA	4.649	2.21692	1	up
Cpro00022255-RA	4.649	2.21692	1	up
Cpro00011502-RA	4.649	2.21692	1	up
Cpro00017237-RA	4.622	2.20852	1	up
Cpro00015575-RA	4.611	2.20508	1	up
Cpro00014239-RA	4.588	2.19787	1	up
Cpro00025001-RA	4.588	2.19787	1	up
Cpro00025330-RA	4.588	2.19787	1	up
Cpro00024479-RA	4.588	2.19787	1	up
Cpro00006922-RA	4.588	2.19787	1	up
Cpro00019739-RA	4.573	2.19314	1	up
Cpro00006556-RA	4.552	2.1865	1	up
Cpro00014813-RA	4.544	2.18396	1	up
Cpro00014246-RA	4.544	2.18396	1	up
Cpro00015908-RA	4.544	2.18396	1	up
Cpro00008127-RA	4.544	2.18396	1	up
Cpro00010213-RA	4.544	2.18396	1	up
Cpro00001879-RA	4.517	2.17536	1	up
Cpro00012425-RA	4.517	2.17536	1	up
Cpro00024735-RA_	4.486	2.16543	1	up
Cpro00020128-RA	4.486	2.16543	1	up
Cpro00014427-RA	4.486	2.16543	1	up
Cpro00017147-RA	4.486	2.16543	1	up
Cpro00025605-RA	4.486	2.16543	1	up
Cpro00026776-RA	4.486	2.16543	1	up
Cpro00021702-RA	4.486	2.16543	1	up
Cpro00022294-RA	4.486	2.16543	1	up
Cpro00004394-RA	4.486	2.16543	1	up
Cpro00003935-RA	4.486	2.16543	1	up
Cpro00000138-RA	4.486	2.16543	1	up
Cpro00011974-RA	4.486	2.16543	1	up
Cpro00010845-RA	4.486	2.16543	1	up
Cpro00013324-RA	4.486	2.16543	1	up
Cpro00009862-RA	4.486	2.16543	1	up
Cpro00008583-RA	4.449	2.15348	1	up
Cpro00019077-RA	4.423	2.14503	1	up
Cpro00019338-RA	4.423	2.14503	1	up
Cpro00005204-RA	4.423	2.14503	1	up
Cpro00012691-RA	4.404	2.13881	1	up
Cpro00010307-RA	4.369	2.1273	1	up
Cpro00018706-RA	4.282	2.09828	1	up
Cpro00017434-RA	4.282	2.09828	1	up
Cpro00020102-RA	4.282	2.09828	1	up
Cpro00019314-RA	4.282	2.09828	1	up
Cpro00019257-RA	4.282	2.09828	1	up
Cpro00019418-RA	4.282	2.09828	1	up
Cpro00017178-RA	4.282	2.09828	1	up
Cpro00016873-RA	4.282	2.09828	1	up
Cpro00015745-RA	4.282	2.09828	1	up
Cpro00015651-RA	4.282	2.09828	1	up
Cpro00016169-RA	4.282	2.09828	1	up
Cpro00025024-RA	4.282	2.09828	1	up
Cpro00025610-RA	4.282	2.09828	1	up
Cpro00024268-RA	4.282	2.09828	1	up
Cpro00024213-RA	4.282	2.09828	1	up
Cpro00024829-RA	4.282	2.09828	1	up
Cpro00026938-RA	4.282	2.09828	1	up
Cpro00027100-RA	4.282	2.09828	1	up
Cpro00022058-RA	4.282	2.09828	1	up
Cpro00023817-RA	4.282	2.09828	1	up
Cpro00006760-RA	4.282	2.09828	1	up
Cpro00005737-RA	4.282	2.09828	1	up
Cpro00005853-RA	4.282	2.09828	1	up
Cpro00001458-RA	4.282	2.09828	1	up
Cpro00001569-RA	4.282	2.09828	1	up
Cpro00000259-RA	4.282	2.09828	1	up
Cpro00002726-RA	4.282	2.09828	1	up
Cpro00002183-RA	4.282	2.09828	1	up
Cpro00011818-RA	4.282	2.09828	1	up
Cpro00012231-RA	4.282	2.09828	1	up
Cpro00007868-RA	4.282	2.09828	1	up
Cpro00007815-RA	4.282	2.09828	1	up
Cpro00001854-RA	4.226	2.07929	1	up
Cpro00002924-RA	4.214	2.07519	1	up
Cpro00020460-RA	4.195	2.06867	1	up
Cpro00022877-RA	4.195	2.06867	1	up
Cpro00011933-RA	4.195	2.06867	1	up
Cpro00017822-RA	4.16	2.05658	1	up
Cpro00020177-RA	4.16	2.05658	1	up
Cpro00020175-RA	4.16	2.05658	1	up
Cpro00019018-RA	4.16	2.05658	1	up
Cpro00020903-RA	4.16	2.05658	1	up
Cpro00023166-RA	4.16	2.05658	1	up
Cpro00000633-RA	4.16	2.05658	1	up
Cpro00011462-RA	4.16	2.05658	1	up
Cpro00010271-RA	4.16	2.05658	1	up
Cpro00008386-RA	4.16	2.05658	1	up
Cpro00008228-RA	4.16	2.05658	1	up
Cpro00007717-RA	4.146	2.05172	1	up
Cpro00011923-RA	4.129	2.04579	1	up
Cpro00022057-RA	4.095	2.03386	1	up
Cpro00006675-RA_	4.078	2.02786	1	up
Cpro00017264-RA	4.078	2.02786	1	up
Cpro00017978-RA	4.078	2.02786	1	up
Cpro00015101-RA	4.078	2.02786	1	up
Cpro00014077-RA	4.078	2.02786	1	up
Cpro00025271-RA	4.078	2.02786	1	up
Cpro00024669-RA	4.078	2.02786	1	up
Cpro00024823-RA	4.078	2.02786	1	up
Cpro00026545-RA	4.078	2.02786	1	up
Cpro00021188-RA	4.078	2.02786	1	up
Cpro00023520-RA	4.078	2.02786	1	up
Cpro00023959-RA	4.078	2.02786	1	up
Cpro00004859-RA	4.078	2.02786	1	up
Cpro00006059-RA	4.078	2.02786	1	up
Cpro00005384-RA	4.078	2.02786	1	up
Cpro00001426-RA	4.078	2.02786	1	up
Cpro00001910-RA	4.078	2.02786	1	up
Cpro00006782-RA	4.078	2.02786	1	up
Cpro00007963-RA	4.078	2.02786	1	up
Cpro00008217-RA	4.078	2.02786	1	up
Cpro00009498-RA	4.078	2.02786	1	up
Cpro00009586-RA	4.078	2.02786	1	up
Cpro00025286-RA	4.02	2.0072	1	up
Cpro00002092-RA	4.02	2.0072	1	up
Cpro00012949-RA	4.02	2.0072	1	up
Cpro00017263-RA	3.976	1.99132	1	up
Cpro00015858-RA	3.976	1.99132	1	up
Cpro00023295-RA	3.976	1.99132	1	up
Cpro00004411-RA	3.976	1.99132	1	up
Cpro00004729-RA	3.976	1.99132	1	up
Cpro00006042-RA	3.976	1.99132	1	up
Cpro00001805-RA	3.976	1.99132	1	up
Cpro00002473-RA	3.976	1.99132	1	up
Cpro00013143-RA	3.976	1.99132	1	up
Cpro00012018-RA	3.976	1.99132	1	up
Cpro00010856-RA	3.961	1.98586	1	up
Cpro00012928-RA	3.953	1.98295	1	up
Cpro00014609-RA	3.942	1.97893	1	up
Cpro00024607-RA	3.942	1.97893	1	up
Cpro00008758-RA	3.942	1.97893	1	up
Cpro00015448-RA	3.915	1.96901	1	up
Cpro00016368-RA	3.915	1.96901	1	up
Cpro00025469-RA	3.915	1.96901	1	up
Cpro00026411-RA	3.915	1.96901	1	up
Cpro00003816-RA	3.915	1.96901	1	up
Cpro00005310-RA	3.915	1.96901	1	up
Cpro00005785-RA	3.915	1.96901	1	up
Cpro00007758-RA	3.915	1.96901	1	up
Cpro00014964-RA	3.893	1.96088	1	up
Cpro00000325-RA	3.893	1.96088	1	up
Cpro00014943-RA	3.874	1.95382	1	up
Cpro00014695-RA	3.874	1.95382	1	up
Cpro00014022-RA	3.874	1.95382	1	up
Cpro00026553-RA	3.874	1.95382	1	up
Cpro00022316-RA	3.874	1.95382	1	up
Cpro00006592-RA	3.874	1.95382	1	up
Cpro00010740-RA	3.874	1.95382	1	up
Cpro00004447-RA	3.863	1.94972	1	up
Cpro00023812-RA	3.845	1.94298	1	up
Cpro00022820-RA	3.845	1.94298	1	up
Cpro00004952-RA	3.845	1.94298	1	up
Cpro00004745-RA	3.845	1.94298	1	up
Cpro00017461-RA	3.823	1.93471	1	up
Cpro00003725-RA	3.823	1.93471	1	up
Cpro00015167-RA	3.806	1.92828	1	up
Cpro00015649-RA	3.806	1.92828	1	up
Cpro00004483-RA	3.799	1.92562	1	up
Cpro00017238-RA	3.793	1.92334	1	up
Cpro00011778-RA	3.781	1.91877	1	up
Cpro00007327-RA	3.781	1.91877	1	up
Cpro00009699-RA	3.781	1.91877	1	up
Cpro00007246-RA	3.772	1.91533	1	up
Cpro00009627-RA	3.772	1.91533	1	up
Cpro00007615-RA	3.764	1.91227	1	up
Cpro00004204-RA	3.758	1.90997	1	up
Cpro00017620-RA	3.752	1.90766	1	up
Cpro00001931-RA	3.744	1.90458	1	up
Cpro00018320-RA	3.67	1.87578	1	up
Cpro00018449-RA	3.67	1.87578	1	up
Cpro00018416-RA	3.67	1.87578	1	up
Cpro00018841-RA	3.67	1.87578	1	up
Cpro00018669-RA	3.67	1.87578	1	up
Cpro00017497-RA	3.67	1.87578	1	up
Cpro00017437-RA	3.67	1.87578	1	up
Cpro00017860-RA	3.67	1.87578	1	up
Cpro00019977-RA	3.67	1.87578	1	up
Cpro00019800-RA	3.67	1.87578	1	up
Cpro00020360-RA	3.67	1.87578	1	up
Cpro00020484-RA	3.67	1.87578	1	up
Cpro00020145-RA	3.67	1.87578	1	up
Cpro00020130-RA	3.67	1.87578	1	up
Cpro00018949-RA	3.67	1.87578	1	up
Cpro00019004-RA	3.67	1.87578	1	up
Cpro00019521-RA	3.67	1.87578	1	up
Cpro00014837-RA	3.67	1.87578	1	up
Cpro00014992-RA	3.67	1.87578	1	up
Cpro00014729-RA	3.67	1.87578	1	up
Cpro00015281-RA	3.67	1.87578	1	up
Cpro00013786-RA	3.67	1.87578	1	up
Cpro00014508-RA	3.67	1.87578	1	up
Cpro00014251-RA	3.67	1.87578	1	up
Cpro00014311-RA	3.67	1.87578	1	up
Cpro00016687-RA	3.67	1.87578	1	up
Cpro00016520-RA	3.67	1.87578	1	up
Cpro00016505-RA	3.67	1.87578	1	up
Cpro00017123-RA	3.67	1.87578	1	up
Cpro00017035-RA	3.67	1.87578	1	up
Cpro00016414-RA	3.67	1.87578	1	up
Cpro00016143-RA	3.67	1.87578	1	up
Cpro00024988-RA	3.67	1.87578	1	up
Cpro00024873-RA	3.67	1.87578	1	up
Cpro00023998-RA	3.67	1.87578	1	up
Cpro00024115-RA	3.67	1.87578	1	up
Cpro00024137-RA	3.67	1.87578	1	up
Cpro00024534-RA	3.67	1.87578	1	up
Cpro00026643-RA	3.67	1.87578	1	up
Cpro00026049-RA	3.67	1.87578	1	up
Cpro00025815-RA	3.67	1.87578	1	up
Cpro00025906-RA	3.67	1.87578	1	up
Cpro00026440-RA	3.67	1.87578	1	up
Cpro00026432-RA	3.67	1.87578	1	up
Cpro00021901-RA	3.67	1.87578	1	up
Cpro00022023-RA	3.67	1.87578	1	up
Cpro00021437-RA	3.67	1.87578	1	up
Cpro00021206-RA	3.67	1.87578	1	up
Cpro00021062-RA	3.67	1.87578	1	up
Cpro00023963-RA	3.67	1.87578	1	up
Cpro00023809-RA	3.67	1.87578	1	up
Cpro00023925-RA	3.67	1.87578	1	up
Cpro00022669-RA	3.67	1.87578	1	up
Cpro00022642-RA	3.67	1.87578	1	up
Cpro00022719-RA	3.67	1.87578	1	up
Cpro00023212-RA	3.67	1.87578	1	up
Cpro00004705-RA	3.67	1.87578	1	up
Cpro00004302-RA	3.67	1.87578	1	up
Cpro00005091-RA	3.67	1.87578	1	up
Cpro00004896-RA	3.67	1.87578	1	up
Cpro00003730-RA	3.67	1.87578	1	up
Cpro00004266-RA	3.67	1.87578	1	up
Cpro00006257-RA	3.67	1.87578	1	up
Cpro00006247-RA	3.67	1.87578	1	up
Cpro00006630-RA	3.67	1.87578	1	up
Cpro00005301-RA	3.67	1.87578	1	up
Cpro00005297-RA	3.67	1.87578	1	up
Cpro00005450-RA	3.67	1.87578	1	up
Cpro00005174-RA	3.67	1.87578	1	up
Cpro00005121-RA	3.67	1.87578	1	up
Cpro00001632-RA	3.67	1.87578	1	up
Cpro00001603-RA	3.67	1.87578	1	up
Cpro00001663-RA	3.67	1.87578	1	up
Cpro00000089-RA	3.67	1.87578	1	up
Cpro00000080-RA	3.67	1.87578	1	up
Cpro00003218-RA	3.67	1.87578	1	up
Cpro00003345-RA	3.67	1.87578	1	up
Cpro00002070-RA	3.67	1.87578	1	up
Cpro00002333-RA	3.67	1.87578	1	up
Cpro00002295-RA	3.67	1.87578	1	up
Cpro00002321-RA	3.67	1.87578	1	up
Cpro00011520-RA	3.67	1.87578	1	up
Cpro00011519-RA	3.67	1.87578	1	up
Cpro00011861-RA	3.67	1.87578	1	up
Cpro00011835-RA	3.67	1.87578	1	up
Cpro00011843-RA	3.67	1.87578	1	up
Cpro00011785-RA	3.67	1.87578	1	up
Cpro00010717-RA	3.67	1.87578	1	up
Cpro00010298-RA	3.67	1.87578	1	up
Cpro00011161-RA	3.67	1.87578	1	up
Cpro00010931-RA	3.67	1.87578	1	up
Cpro00010875-RA	3.67	1.87578	1	up
Cpro00013256-RA	3.67	1.87578	1	up
Cpro00012867-RA	3.67	1.87578	1	up
Cpro00012978-RA	3.67	1.87578	1	up
Cpro00013449-RA	3.67	1.87578	1	up
Cpro00012248-RA	3.67	1.87578	1	up
Cpro00012158-RA	3.67	1.87578	1	up
Cpro00007964-RA	3.67	1.87578	1	up
Cpro00007817-RA	3.67	1.87578	1	up
Cpro00008469-RA	3.67	1.87578	1	up
Cpro00008137-RA	3.67	1.87578	1	up
Cpro00008105-RA	3.67	1.87578	1	up
Cpro00006961-RA	3.67	1.87578	1	up
Cpro00006860-RA	3.67	1.87578	1	up
Cpro00007386-RA	3.67	1.87578	1	up
Cpro00007204-RA	3.67	1.87578	1	up
Cpro00007306-RA	3.67	1.87578	1	up
Cpro00009693-RA	3.67	1.87578	1	up
Cpro00009798-RA	3.67	1.87578	1	up
Cpro00009720-RA	3.67	1.87578	1	up
Cpro00010107-RA	3.67	1.87578	1	up
Cpro00010016-RA	3.67	1.87578	1	up
Cpro00009923-RA	3.67	1.87578	1	up
Cpro00008948-RA	3.67	1.87578	1	up
Cpro00009244-RA	3.67	1.87578	1	up
Cpro00009064-RA	3.67	1.87578	1	up
Cpro00008960-RA	3.67	1.87578	1	up
Cpro00008979-RA	3.67	1.87578	1	up
Cpro00009001-RA	3.67	1.87578	1	up
Cpro00009123-RA	3.67	1.87578	1	up
Cpro00009090-RA	3.67	1.87578	1	up
Cpro00003271-RA	3.594	1.84559	1	up
Cpro00005163-RA	3.576	1.83835	1	up
Cpro00015138-RA	3.568	1.83512	1	up
Cpro00021565-RA	3.568	1.83512	1	up
Cpro00005205-RA	3.568	1.83512	1	up
Cpro00002348-RA	3.559	1.83147	1	up
Cpro00017718-RA	3.548	1.82701	1	up
Cpro00019137-RA	3.548	1.82701	1	up
Cpro00025459-RA	3.548	1.82701	1	up
Cpro00023367-RA	3.548	1.82701	1	up
Cpro00006706-RA	3.548	1.82701	1	up
Cpro00011511-RA	3.541	1.82416	1	up
Cpro00023758-RA	3.534	1.8213	1	up
Cpro00012390-RA	3.534	1.8213	1	up
Cpro00012517-RA	3.534	1.8213	1	up
Cpro00009848-RA	3.534	1.8213	1	up
Cpro00020096-RA	3.517	1.81435	1	up
Cpro00016017-RA	3.517	1.81435	1	up
Cpro00016222-RA	3.517	1.81435	1	up
Cpro00020837-RA	3.517	1.81435	1	up
Cpro00006226-RA	3.517	1.81435	1	up
Cpro00002357-RA	3.517	1.81435	1	up
Cpro00010640-RA	3.517	1.81435	1	up
Cpro00007675-RA	3.517	1.81435	1	up
Cpro00007300-RA	3.517	1.81435	1	up
Cpro00009940-RA	3.517	1.81435	1	up
Cpro00004510-RA	3.507	1.81024	1	up
Cpro00006982-RA	3.507	1.81024	1	up
Cpro00020187-RA	3.495	1.80529	1	up
Cpro00019620-RA	3.495	1.80529	1	up
Cpro00014839-RA	3.495	1.80529	1	up
Cpro00013933-RA	3.495	1.80529	1	up
Cpro00016160-RA	3.495	1.80529	1	up
Cpro00027014-RA	3.495	1.80529	1	up
Cpro00025995-RA	3.495	1.80529	1	up
Cpro00000677-RA	3.495	1.80529	1	up
Cpro00003410-RA	3.495	1.80529	1	up
Cpro00004903-RA	3.492	1.80405	1	up
Cpro00022257-RA	3.482	1.79992	1	up
Cpro00014310-RA	3.466	1.79327	1	up
Cpro00025272-RA	3.466	1.79327	1	up
Cpro00020988-RA	3.466	1.79327	1	up
Cpro00005073-RA	3.466	1.79327	1	up
Cpro00004142-RA	3.466	1.79327	1	up
Cpro00002336-RA	3.466	1.79327	1	up
Cpro00006801-RA	3.466	1.79327	1	up
Cpro00024309-RA	3.448	1.78576	1	up
Cpro00001204-RA	3.448	1.78576	1	up
Cpro00002922-RA	3.448	1.78576	1	up
Cpro00004246-RA	3.444	1.78409	1	up
Cpro00017513-RA	3.425	1.7761	1	up
Cpro00017014-RA	3.425	1.7761	1	up
Cpro00004609-RA	3.425	1.7761	1	up
Cpro00006125-RA	3.425	1.7761	1	up
Cpro00006083-RA	3.425	1.7761	1	up
Cpro00000295-RA	3.425	1.7761	1	up
Cpro00000700-RA	3.425	1.7761	1	up
Cpro00002305-RA	3.425	1.7761	1	up
Cpro00010563-RA	3.425	1.7761	1	up
Cpro00010524-RA	3.425	1.7761	1	up
Cpro00007266-RA	3.425	1.7761	1	up
Cpro00006267-RA	3.404	1.76723	1	up
Cpro00014497-RA	3.398	1.76469	1	up
Cpro00023737-RA	3.398	1.76469	1	up
Cpro00001851-RA	3.398	1.76469	1	up
Cpro00012007-RA	3.398	1.76469	1	up
Cpro00012632-RA	3.398	1.76469	1	up
Cpro00019136-RA	3.388	1.76043	1	up
Cpro00025128-RA	3.388	1.76043	1	up
Cpro00021175-RA	3.388	1.76043	1	up
Cpro00004531-RA	3.388	1.76043	1	up
Cpro00001878-RA	3.379	1.7566	1	up
Cpro00024877-RA	3.374	1.75446	1	up
Cpro00017422-RA	3.364	1.75018	1	up
Cpro00019376-RA	3.364	1.75018	1	up
Cpro00015713-RA	3.364	1.75018	1	up
Cpro00024574-RA	3.364	1.75018	1	up
Cpro00026127-RA	3.364	1.75018	1	up
Cpro00021913-RA	3.364	1.75018	1	up
Cpro00021909-RA	3.364	1.75018	1	up
Cpro00023676-RA	3.364	1.75018	1	up
Cpro00022819-RA	3.364	1.75018	1	up
Cpro00005059-RA	3.364	1.75018	1	up
Cpro00001211-RA	3.364	1.75018	1	up
Cpro00001563-RA	3.364	1.75018	1	up
Cpro00001999-RA	3.364	1.75018	1	up
Cpro00011458-RA	3.364	1.75018	1	up
Cpro00012930-RA	3.364	1.75018	1	up
Cpro00012420-RA	3.364	1.75018	1	up
Cpro00008005-RA	3.364	1.75018	1	up
Cpro00008269-RA	3.364	1.75018	1	up
Cpro00007033-RA	3.364	1.75018	1	up
Cpro00006962-RA	3.364	1.75018	1	up
Cpro00007115-RA	3.364	1.75018	1	up
Cpro00009330-RA	3.364	1.75018	1	up
Cpro00010467-RA	3.344	1.74157	1	up
Cpro00024745-RA	3.336	1.73812	1	up
Cpro00004393-RA	3.328	1.73466	1	up
Cpro00025629-RA	3.325	1.73335	1	up
Cpro00016500-RA	3.321	1.73162	1	up
Cpro00015944-RA	3.321	1.73162	1	up
Cpro00020804-RA	3.321	1.73162	1	up
Cpro00023975-RA	3.321	1.73162	1	up
Cpro00023701-RA	3.321	1.73162	1	up
Cpro00001861-RA	3.321	1.73162	1	up
Cpro00012847-RA	3.321	1.73162	1	up
Cpro00006928-RA	3.321	1.73162	1	up
Cpro00019186-RA	3.303	1.72378	1	up
Cpro00004495-RA	3.303	1.72378	1	up
Cpro00006390-RA	3.303	1.72378	1	up
Cpro00003000-RA	3.303	1.72378	1	up
Cpro00008794-RA	3.303	1.72378	1	up
Cpro00014832-RA	3.294	1.71984	1	up
Cpro00000554-RA	3.294	1.71984	1	up
Cpro00019184-RA	3.281	1.71414	1	up
Cpro00000704-RA	3.281	1.71414	1	up
Cpro00017435-RA	3.262	1.70576	1	up
Cpro00015282-RA	3.262	1.70576	1	up
Cpro00015810-RA	3.262	1.70576	1	up
Cpro00015907-RA	3.262	1.70576	1	up
Cpro00015573-RA	3.262	1.70576	1	up
Cpro00015995-RA	3.262	1.70576	1	up
Cpro00025738-RA	3.262	1.70576	1	up
Cpro00026916-RA	3.262	1.70576	1	up
Cpro00026152-RA	3.262	1.70576	1	up
Cpro00023799-RA	3.262	1.70576	1	up
Cpro00005070-RA	3.262	1.70576	1	up
Cpro00005404-RA	3.262	1.70576	1	up
Cpro00001660-RA	3.262	1.70576	1	up
Cpro00002166-RA	3.262	1.70576	1	up
Cpro00011837-RA	3.262	1.70576	1	up
Cpro00013504-RA	3.262	1.70576	1	up
Cpro00013534-RA	3.262	1.70576	1	up
Cpro00012105-RA	3.262	1.70576	1	up
Cpro00012633-RA	3.262	1.70576	1	up
Cpro00006923-RA	3.262	1.70576	1	up
Cpro00009351-RA	3.262	1.70576	1	up
Cpro00008000-RA	3.238	1.6951	1	up
Cpro00018431-RA	3.233	1.69287	1	up
Cpro00025134-RA	3.233	1.69287	1	up
Cpro00012102-RA	3.228	1.69064	1	up
Cpro00015057-RA	3.225	1.6893	1	up
Cpro00016427-RA	3.225	1.6893	1	up
Cpro00018760-RA	3.211	1.68302	1	up
Cpro00017861-RA	3.211	1.68302	1	up
Cpro00016142-RA	3.211	1.68302	1	up
Cpro00026673-RA	3.211	1.68302	1	up
Cpro00025937-RA	3.211	1.68302	1	up
Cpro00004007-RA	3.211	1.68302	1	up
Cpro00000458-RA	3.211	1.68302	1	up
Cpro00003203-RA	3.211	1.68302	1	up
Cpro00020750-RA	3.2	1.67807	1	up
Cpro00011507-RA	3.2	1.67807	1	up
Cpro00023230-RA	3.188	1.67265	1	up
Cpro00018722-RA	3.181	1.66948	1	up
Cpro00017366-RA	3.181	1.66948	1	up
Cpro00018066-RA	3.181	1.66948	1	up
Cpro00019809-RA	3.181	1.66948	1	up
Cpro00019130-RA	3.181	1.66948	1	up
Cpro00015061-RA	3.181	1.66948	1	up
Cpro00013848-RA	3.181	1.66948	1	up
Cpro00013972-RA	3.181	1.66948	1	up
Cpro00014525-RA	3.181	1.66948	1	up
Cpro00016801-RA	3.181	1.66948	1	up
Cpro00025032-RA	3.181	1.66948	1	up
Cpro00026750-RA	3.181	1.66948	1	up
Cpro00022061-RA	3.181	1.66948	1	up
Cpro00020966-RA	3.181	1.66948	1	up
Cpro00021001-RA	3.181	1.66948	1	up
Cpro00023911-RA	3.181	1.66948	1	up
Cpro00004929-RA	3.181	1.66948	1	up
Cpro00006171-RA	3.181	1.66948	1	up
Cpro00006364-RA	3.181	1.66948	1	up
Cpro00005611-RA	3.181	1.66948	1	up
Cpro00001522-RA	3.181	1.66948	1	up
Cpro00010962-RA	3.181	1.66948	1	up
Cpro00013325-RA	3.181	1.66948	1	up
Cpro00012547-RA	3.181	1.66948	1	up
Cpro00006955-RA	3.181	1.66948	1	up
Cpro00009772-RA	3.181	1.66948	1	up
Cpro00008870-RA	3.181	1.66948	1	up
Cpro00012417-RA	3.17	1.66448	1	up
Cpro00007970-RA	3.16	1.65992	1	up
Cpro00003490-RA	3.155	1.65764	1	up
Cpro00018075-RA	3.146	1.65352	1	up
Cpro00024337-RA	3.146	1.65352	1	up
Cpro00026713-RA	3.146	1.65352	1	up
Cpro00027035-RA	3.146	1.65352	1	up
Cpro00021911-RA	3.146	1.65352	1	up
Cpro00023125-RA	3.146	1.65352	1	up
Cpro00011240-RA	3.146	1.65352	1	up
Cpro00011631-RA	3.146	1.65352	1	up
Cpro00010256-RA	3.146	1.65352	1	up
Cpro00007713-RA	3.146	1.65352	1	up
Cpro00007094-RA	3.146	1.65352	1	up
Cpro00006936-RA	3.146	1.65352	1	up
Cpro00009912-RA	3.146	1.65352	1	up
Cpro00014284-RA	3.141	1.65122	1	up
Cpro00024776-RA	3.126	1.64432	1	up
Cpro00008925-RA	3.126	1.64432	1	up
Cpro00009352-RA	3.126	1.64432	1	up
Cpro00020332-RA	3.114	1.63877	1	up
Cpro00002388-RA	3.114	1.63877	1	up
Cpro00011080-RA	3.114	1.63877	1	up
Cpro00017851-RA	3.105	1.63459	1	up
Cpro00015221-RA	3.105	1.63459	1	up
Cpro00015139-RA	3.105	1.63459	1	up
Cpro00004904-RA	3.105	1.63459	1	up
Cpro00002649-RA	3.105	1.63459	1	up
Cpro00018657-RA	3.099	1.6318	1	up
Cpro00017443-RA	3.099	1.6318	1	up
Cpro00024114-RA	3.094	1.62947	1	up
Cpro00005958-RA	3.094	1.62947	1	up
Cpro00021984-RA	3.088	1.62667	1	up
Cpro00026515-RA	3.085	1.62527	1	up
Cpro00021929-RA	3.079	1.62246	1	up
Cpro00018476-RA	3.058	1.61259	1	up
Cpro00018467-RA	3.058	1.61259	1	up
Cpro00018758-RA	3.058	1.61259	1	up
Cpro00018724-RA	3.058	1.61259	1	up
Cpro00018511-RA	3.058	1.61259	1	up
Cpro00018077-RA	3.058	1.61259	1	up
Cpro00017602-RA	3.058	1.61259	1	up
Cpro00017313-RA	3.058	1.61259	1	up
Cpro00017368-RA	3.058	1.61259	1	up
Cpro00019740-RA	3.058	1.61259	1	up
Cpro00019821-RA	3.058	1.61259	1	up
Cpro00020100-RA	3.058	1.61259	1	up
Cpro00019101-RA	3.058	1.61259	1	up
Cpro00018966-RA	3.058	1.61259	1	up
Cpro00018914-RA	3.058	1.61259	1	up
Cpro00018919-RA	3.058	1.61259	1	up
Cpro00019066-RA	3.058	1.61259	1	up
Cpro00017222-RA	3.058	1.61259	1	up
Cpro00014793-RA	3.058	1.61259	1	up
Cpro00015311-RA	3.058	1.61259	1	up
Cpro00015143-RA	3.058	1.61259	1	up
Cpro00014073-RA	3.058	1.61259	1	up
Cpro00014054-RA	3.058	1.61259	1	up
Cpro00014163-RA	3.058	1.61259	1	up
Cpro00014122-RA	3.058	1.61259	1	up
Cpro00014125-RA	3.058	1.61259	1	up
Cpro00013917-RA	3.058	1.61259	1	up
Cpro00014416-RA	3.058	1.61259	1	up
Cpro00016653-RA	3.058	1.61259	1	up
Cpro00017005-RA	3.058	1.61259	1	up
Cpro00015933-RA	3.058	1.61259	1	up
Cpro00016329-RA	3.058	1.61259	1	up
Cpro00020537-RA	3.058	1.61259	1	up
Cpro00025106-RA	3.058	1.61259	1	up
Cpro00025292-RA	3.058	1.61259	1	up
Cpro00024997-RA	3.058	1.61259	1	up
Cpro00025710-RA	3.058	1.61259	1	up
Cpro00025410-RA	3.058	1.61259	1	up
Cpro00024258-RA	3.058	1.61259	1	up
Cpro00024362-RA	3.058	1.61259	1	up
Cpro00024159-RA	3.058	1.61259	1	up
Cpro00024117-RA	3.058	1.61259	1	up
Cpro00024645-RA	3.058	1.61259	1	up
Cpro00024563-RA	3.058	1.61259	1	up
Cpro00026629-RA	3.058	1.61259	1	up
Cpro00026335-RA	3.058	1.61259	1	up
Cpro00021747-RA	3.058	1.61259	1	up
Cpro00020779-RA	3.058	1.61259	1	up
Cpro00023741-RA	3.058	1.61259	1	up
Cpro00022587-RA	3.058	1.61259	1	up
Cpro00022395-RA	3.058	1.61259	1	up
Cpro00022561-RA	3.058	1.61259	1	up
Cpro00023113-RA	3.058	1.61259	1	up
Cpro00004698-RA	3.058	1.61259	1	up
Cpro00004430-RA	3.058	1.61259	1	up
Cpro00005033-RA	3.058	1.61259	1	up
Cpro00004719-RA	3.058	1.61259	1	up
Cpro00004756-RA	3.058	1.61259	1	up
Cpro00004099-RA	3.058	1.61259	1	up
Cpro00004253-RA	3.058	1.61259	1	up
Cpro00003949-RA	3.058	1.61259	1	up
Cpro00006211-RA	3.058	1.61259	1	up
Cpro00006329-RA	3.058	1.61259	1	up
Cpro00006609-RA	3.058	1.61259	1	up
Cpro00006710-RA	3.058	1.61259	1	up
Cpro00006711-RA	3.058	1.61259	1	up
Cpro00005636-RA	3.058	1.61259	1	up
Cpro00001149-RA	3.058	1.61259	1	up
Cpro00001706-RA	3.058	1.61259	1	up
Cpro00001376-RA	3.058	1.61259	1	up
Cpro00001418-RA	3.058	1.61259	1	up
Cpro00001489-RA	3.058	1.61259	1	up
Cpro00000334-RA	3.058	1.61259	1	up
Cpro00000020-RA	3.058	1.61259	1	up
Cpro00000806-RA	3.058	1.61259	1	up
Cpro00002579-RA	3.058	1.61259	1	up
Cpro00003192-RA	3.058	1.61259	1	up
Cpro00003005-RA	3.058	1.61259	1	up
Cpro00002111-RA	3.058	1.61259	1	up
Cpro00010540-RA	3.058	1.61259	1	up
Cpro00011066-RA	3.058	1.61259	1	up
Cpro00010855-RA	3.058	1.61259	1	up
Cpro00013115-RA	3.058	1.61259	1	up
Cpro00013514-RA	3.058	1.61259	1	up
Cpro00012719-RA	3.058	1.61259	1	up
Cpro00012615-RA	3.058	1.61259	1	up
Cpro00007942-RA	3.058	1.61259	1	up
Cpro00008102-RA	3.058	1.61259	1	up
Cpro00008187-RA	3.058	1.61259	1	up
Cpro00007096-RA	3.058	1.61259	1	up
Cpro00007412-RA	3.058	1.61259	1	up
Cpro00007216-RA	3.058	1.61259	1	up
Cpro00007369-RA	3.058	1.61259	1	up
Cpro00009620-RA	3.058	1.61259	1	up
Cpro00010019-RA	3.058	1.61259	1	up
Cpro00009916-RA	3.058	1.61259	1	up
Cpro00008536-RA	3.058	1.61259	1	up
Cpro00008991-RA	3.058	1.61259	1	up
Cpro00001815-RA	3.034	1.60122	1	up
Cpro00012621-RA	3.022	1.5955	1	up
Cpro00019472-RA	3.018	1.59359	1	up
Cpro00024589-RA	3.018	1.59359	1	up
Cpro00025576-RA	3.011	1.59024	1	up
Cpro00027065-RA	3.011	1.59024	1	up
Cpro00000733-RA	3.011	1.59024	1	up
Cpro00009216-RA	3.011	1.59024	1	up
Cpro00014696-RA	3.003	1.5864	1	up
Cpro00025131-RA	3.003	1.5864	1	up
Cpro00004373-RA	3.003	1.5864	1	up
Cpro00011178-RA	3.003	1.5864	1	up
Cpro00012649-RA	3.003	1.5864	1	up
Cpro00018685-RA	2.997	1.58352	1	up
Cpro00018475-RA	2.99	1.58015	1	up
Cpro00018872-RA	2.99	1.58015	1	up
Cpro00016783-RA	2.99	1.58015	1	up
Cpro00016487-RA	2.99	1.58015	1	up
Cpro00016932-RA	2.99	1.58015	1	up
Cpro00017000-RA	2.99	1.58015	1	up
Cpro00005043-RA	2.99	1.58015	1	up
Cpro00005267-RA	2.99	1.58015	1	up
Cpro00008196-RA	2.99	1.58015	1	up
Cpro00007519-RA	2.99	1.58015	1	up
Cpro00009821-RA	2.99	1.58015	1	up
Cpro00007256-RA	2.977	1.57386	1	up
Cpro00018588-RA	2.971	1.57095	1	up
Cpro00014498-RA	2.971	1.57095	1	up
Cpro00017121-RA	2.971	1.57095	1	up
Cpro00026784-RA	2.971	1.57095	1	up
Cpro00023272-RA	2.971	1.57095	1	up
Cpro00006153-RA	2.971	1.57095	1	up
Cpro00001043-RA	2.971	1.57095	1	up
Cpro00002242-RA	2.971	1.57095	1	up
Cpro00012617-RA	2.971	1.57095	1	up
Cpro00007812-RA	2.971	1.57095	1	up
Cpro00023662-RA	2.963	1.56706	1	up
Cpro00013371-RA	2.962	1.56657	1	up
Cpro00015691-RA	2.956	1.56365	1	up
Cpro00007801-RA	2.956	1.56365	1	up
Cpro00008481-RA	2.956	1.56365	1	up
Cpro00021812-RA	2.95	1.56071	1	up
Cpro00018100-RA	2.936	1.55385	1	up
Cpro00017846-RA	2.936	1.55385	1	up
Cpro00013935-RA	2.936	1.55385	1	up
Cpro00014211-RA	2.936	1.55385	1	up
Cpro00017168-RA	2.936	1.55385	1	up
Cpro00024373-RA	2.936	1.55385	1	up
Cpro00024360-RA	2.936	1.55385	1	up
Cpro00024046-RA	2.936	1.55385	1	up
Cpro00024646-RA	2.936	1.55385	1	up
Cpro00013762-RA	2.936	1.55385	1	up
Cpro00022323-RA	2.936	1.55385	1	up
Cpro00023100-RA	2.936	1.55385	1	up
Cpro00003692-RA	2.936	1.55385	1	up
Cpro00003832-RA	2.936	1.55385	1	up
Cpro00003779-RA	2.936	1.55385	1	up
Cpro00005299-RA	2.936	1.55385	1	up
Cpro00001226-RA	2.936	1.55385	1	up
Cpro00000401-RA	2.936	1.55385	1	up
Cpro00002255-RA	2.936	1.55385	1	up
Cpro00011492-RA	2.936	1.55385	1	up
Cpro00011896-RA	2.936	1.55385	1	up
Cpro00013454-RA	2.936	1.55385	1	up
Cpro00012097-RA	2.936	1.55385	1	up
Cpro00007890-RA	2.936	1.55385	1	up
Cpro00009480-RA	2.936	1.55385	1	up
Cpro00009844-RA	2.936	1.55385	1	up
Cpro00006253-RA	2.922	1.54696	1	up
Cpro00024891-RA	2.917	1.54449	1	up
Cpro00003527-RA	2.917	1.54449	1	up
Cpro00003095-RA	2.917	1.54449	1	up
Cpro00013342-RA	2.917	1.54449	1	up
Cpro00014098-RA	2.911	1.54151	1	up
Cpro00014994-RA	2.91	1.54102	1	up
Cpro00015396-RA	2.909	1.54052	1	up
Cpro00026467-RA	2.909	1.54052	1	up
Cpro00018455-RA	2.905	1.53854	1	up
Cpro00018806-RA	2.905	1.53854	1	up
Cpro00018510-RA	2.905	1.53854	1	up
Cpro00015724-RA	2.905	1.53854	1	up
Cpro00024031-RA	2.905	1.53854	1	up
Cpro00001205-RA	2.905	1.53854	1	up
Cpro00001505-RA	2.905	1.53854	1	up
Cpro00000103-RA	2.905	1.53854	1	up
Cpro00003391-RA	2.905	1.53854	1	up
Cpro00001881-RA	2.905	1.53854	1	up
Cpro00011094-RA	2.905	1.53854	1	up
Cpro00008350-RA	2.905	1.53854	1	up
Cpro00007455-RA	2.905	1.53854	1	up
Cpro00006442-RA	2.897	1.53456	1	up
Cpro00014413-RA	2.892	1.53207	1	up
Cpro00026603-RA	2.892	1.53207	1	up
Cpro00000258-RA	2.892	1.53207	1	up
Cpro00010282-RA	2.892	1.53207	1	up
Cpro00003843-RA	2.884	1.52807	1	up
Cpro00008670-RA	2.884	1.52807	1	up
Cpro00013677-RA	2.878	1.52507	1	up
Cpro00009329-RA	2.878	1.52507	1	up
Cpro00023751-RA	2.875	1.52356	1	up
Cpro00024626-RA	2.87	1.52105	1	up
Cpro00008004-RA	2.87	1.52105	1	up
Cpro00009366-RA	2.87	1.52105	1	up
Cpro00018424-RA	2.854	1.51299	1	up
Cpro00017646-RA	2.854	1.51299	1	up
Cpro00017309-RA	2.854	1.51299	1	up
Cpro00017711-RA	2.854	1.51299	1	up
Cpro00019931-RA	2.854	1.51299	1	up
Cpro00019316-RA	2.854	1.51299	1	up
Cpro00019609-RA	2.854	1.51299	1	up
Cpro00014915-RA	2.854	1.51299	1	up
Cpro00015283-RA	2.854	1.51299	1	up
Cpro00015332-RA	2.854	1.51299	1	up
Cpro00015342-RA	2.854	1.51299	1	up
Cpro00014120-RA	2.854	1.51299	1	up
Cpro00014121-RA	2.854	1.51299	1	up
Cpro00015421-RA	2.854	1.51299	1	up
Cpro00016748-RA	2.854	1.51299	1	up
Cpro00016648-RA	2.854	1.51299	1	up
Cpro00016799-RA	2.854	1.51299	1	up
Cpro00016521-RA	2.854	1.51299	1	up
Cpro00017180-RA	2.854	1.51299	1	up
Cpro00016910-RA	2.854	1.51299	1	up
Cpro00016360-RA	2.854	1.51299	1	up
Cpro00025168-RA	2.854	1.51299	1	up
Cpro00025801-RA	2.854	1.51299	1	up
Cpro00025872-RA	2.854	1.51299	1	up
Cpro00026167-RA	2.854	1.51299	1	up
Cpro00021853-RA	2.854	1.51299	1	up
Cpro00021584-RA	2.854	1.51299	1	up
Cpro00022328-RA	2.854	1.51299	1	up
Cpro00022320-RA	2.854	1.51299	1	up
Cpro00022094-RA	2.854	1.51299	1	up
Cpro00020769-RA	2.854	1.51299	1	up
Cpro00021036-RA	2.854	1.51299	1	up
Cpro00023368-RA	2.854	1.51299	1	up
Cpro00022379-RA	2.854	1.51299	1	up
Cpro00004571-RA	2.854	1.51299	1	up
Cpro00006290-RA	2.854	1.51299	1	up
Cpro00006753-RA	2.854	1.51299	1	up
Cpro00005105-RA	2.854	1.51299	1	up
Cpro00005207-RA	2.854	1.51299	1	up
Cpro00001324-RA	2.854	1.51299	1	up
Cpro00000371-RA	2.854	1.51299	1	up
Cpro00000304-RA	2.854	1.51299	1	up
Cpro00000423-RA	2.854	1.51299	1	up
Cpro00002929-RA	2.854	1.51299	1	up
Cpro00002641-RA	2.854	1.51299	1	up
Cpro00002716-RA	2.854	1.51299	1	up
Cpro00003249-RA	2.854	1.51299	1	up
Cpro00003240-RA	2.854	1.51299	1	up
Cpro00003029-RA	2.854	1.51299	1	up
Cpro00011490-RA	2.854	1.51299	1	up
Cpro00011536-RA	2.854	1.51299	1	up
Cpro00011027-RA	2.854	1.51299	1	up
Cpro00013001-RA	2.854	1.51299	1	up
Cpro00013571-RA	2.854	1.51299	1	up
Cpro00012234-RA	2.854	1.51299	1	up
Cpro00012412-RA	2.854	1.51299	1	up
Cpro00012724-RA	2.854	1.51299	1	up
Cpro00008458-RA	2.854	1.51299	1	up
Cpro00009485-RA	2.854	1.51299	1	up
Cpro00009097-RA	2.854	1.51299	1	up
Cpro00019531-RA	2.845	1.50843	1	up
Cpro00018656-RA	2.836	1.50386	1	up
Cpro00004744-RA	2.833	1.50233	1	up
Cpro00002265-RA	2.833	1.50233	1	up
Cpro00008677-RA	2.831	1.50131	1	up
Cpro00018755-RA	2.829	1.50029	1	up
Cpro00013137-RA	2.829	1.50029	1	up
Cpro00018549-RA	2.823	1.49723	1	up
Cpro00015252-RA	2.823	1.49723	1	up
Cpro00022494-RA	2.823	1.49723	1	up
Cpro00005758-RA	2.823	1.49723	1	up
Cpro00009225-RA	2.823	1.49723	1	up
Cpro00021902-RA	2.819	1.49518	1	up
Cpro00004635-RA	2.819	1.49518	1	up
Cpro00026214-RA	2.814	1.49262	1	up
Cpro00026164-RA	2.814	1.49262	1	up
Cpro00021592-RA	2.814	1.49262	1	up
Cpro00003742-RA	2.814	1.49262	1	up
Cpro00006559-RA	2.814	1.49262	1	up
Cpro00001257-RA	2.814	1.49262	1	up
Cpro00013017-RA	2.814	1.49262	1	up
Cpro00008465-RA	2.814	1.49262	1	up
Cpro00017006-RA	2.806	1.48852	1	up
Cpro00011682-RA	2.806	1.48852	1	up
Cpro00018504-RA	2.796	1.48336	1	up
Cpro00016133-RA	2.796	1.48336	1	up
Cpro00024057-RA	2.796	1.48336	1	up
Cpro00024855-RA	2.796	1.48336	1	up
Cpro00026146-RA	2.796	1.48336	1	up
Cpro00021869-RA	2.796	1.48336	1	up
Cpro00023815-RA	2.796	1.48336	1	up
Cpro00023822-RA	2.796	1.48336	1	up
Cpro00005312-RA	2.796	1.48336	1	up
Cpro00005507-RA	2.796	1.48336	1	up
Cpro00001420-RA	2.796	1.48336	1	up
Cpro00011517-RA	2.796	1.48336	1	up
Cpro00012174-RA	2.796	1.48336	1	up
Cpro00012535-RA	2.796	1.48336	1	up
Cpro00008784-RA	2.796	1.48336	1	up
Cpro00008682-RA	2.796	1.48336	1	up
Cpro00025846-RA	2.793	1.48182	1	up
Cpro00019995-RA	2.786	1.4782	1	up
Cpro00024522-RA	2.786	1.4782	1	up
Cpro00001290-RA	2.786	1.4782	1	up
Cpro00000139-RA	2.786	1.4782	1	up
Cpro00003238-RA	2.786	1.4782	1	up
Cpro00000988-RA	2.785	1.47768	1	up
Cpro00013230-RA	2.784	1.47716	1	up
Cpro00015344-RA	2.78	1.47508	1	up
Cpro00023783-RA	2.78	1.47508	1	up
Cpro00009796-RA	2.78	1.47508	1	up
Cpro00014321-RA	2.776	1.47301	1	up
Cpro00023541-RA	2.776	1.47301	1	up
Cpro00025716-RA	2.773	1.47145	1	up
Cpro00027232-RA	2.773	1.47145	1	up
Cpro00022324-RA	2.773	1.47145	1	up
Cpro00017346-RA	2.762	1.46571	1	up
Cpro00022544-RA_	2.76	1.46467	1	up
Cpro00007040-RA_	2.752	1.46048	1	up
Cpro00018139-RA	2.752	1.46048	1	up
Cpro00018652-RA	2.752	1.46048	1	up
Cpro00018578-RA	2.752	1.46048	1	up
Cpro00017289-RA	2.752	1.46048	1	up
Cpro00017269-RA	2.752	1.46048	1	up
Cpro00020074-RA	2.752	1.46048	1	up
Cpro00019100-RA	2.752	1.46048	1	up
Cpro00019242-RA	2.752	1.46048	1	up
Cpro00019082-RA	2.752	1.46048	1	up
Cpro00019057-RA	2.752	1.46048	1	up
Cpro00019468-RA	2.752	1.46048	1	up
Cpro00014986-RA	2.752	1.46048	1	up
Cpro00015288-RA	2.752	1.46048	1	up
Cpro00013779-RA	2.752	1.46048	1	up
Cpro00014510-RA	2.752	1.46048	1	up
Cpro00014340-RA	2.752	1.46048	1	up
Cpro00025056-RA	2.752	1.46048	1	up
Cpro00024222-RA	2.752	1.46048	1	up
Cpro00024358-RA	2.752	1.46048	1	up
Cpro00024299-RA	2.752	1.46048	1	up
Cpro00024068-RA	2.752	1.46048	1	up
Cpro00026517-RA	2.752	1.46048	1	up
Cpro00022081-RA	2.752	1.46048	1	up
Cpro00021452-RA	2.752	1.46048	1	up
Cpro00023304-RA	2.752	1.46048	1	up
Cpro00023980-RA	2.752	1.46048	1	up
Cpro00022760-RA	2.752	1.46048	1	up
Cpro00022718-RA	2.752	1.46048	1	up
Cpro00022800-RA	2.752	1.46048	1	up
Cpro00023133-RA	2.752	1.46048	1	up
Cpro00022994-RA	2.752	1.46048	1	up
Cpro00006513-RA	2.752	1.46048	1	up
Cpro00005519-RA	2.752	1.46048	1	up
Cpro00005706-RA	2.752	1.46048	1	up
Cpro00001187-RA	2.752	1.46048	1	up
Cpro00000363-RA	2.752	1.46048	1	up
Cpro00000749-RA	2.752	1.46048	1	up
Cpro00002068-RA	2.752	1.46048	1	up
Cpro00001820-RA	2.752	1.46048	1	up
Cpro00002233-RA	2.752	1.46048	1	up
Cpro00011278-RA	2.752	1.46048	1	up
Cpro00010312-RA	2.752	1.46048	1	up
Cpro00013716-RA	2.752	1.46048	1	up
Cpro00013495-RA	2.752	1.46048	1	up
Cpro00012820-RA	2.752	1.46048	1	up
Cpro00009751-RA	2.752	1.46048	1	up
Cpro00008910-RA	2.752	1.46048	1	up
Cpro00009031-RA	2.752	1.46048	1	up
Cpro00000210-RA	2.74	1.45418	1	up
Cpro00000515-RA	2.739	1.45365	1	up
Cpro00021203-RA	2.735	1.45154	1	up
Cpro00009259-RA	2.735	1.45154	1	up
Cpro00023205-RA	2.732	1.44996	1	up
Cpro00014072-RA	2.729	1.44837	1	up
Cpro00000456-RA	2.729	1.44837	1	up
Cpro00008519-RA	2.729	1.44837	1	up
Cpro00018288-RA	2.725	1.44626	1	up
Cpro00015298-RA	2.719	1.44308	1	up
Cpro00024742-RA	2.719	1.44308	1	up
Cpro00006762-RA	2.719	1.44308	1	up
Cpro00006733-RA	2.719	1.44308	1	up
Cpro00005756-RA	2.719	1.44308	1	up
Cpro00005822-RA	2.719	1.44308	1	up
Cpro00001200-RA	2.719	1.44308	1	up
Cpro00000653-RA	2.719	1.44308	1	up
Cpro00002706-RA	2.719	1.44308	1	up
Cpro00003206-RA	2.719	1.44308	1	up
Cpro00011894-RA	2.719	1.44308	1	up
Cpro00011636-RA	2.704	1.4351	1	up
Cpro00010848-RA	2.696	1.43082	1	up
Cpro00020072-RA	2.691	1.42814	1	up
Cpro00020383-RA	2.691	1.42814	1	up
Cpro00019390-RA	2.691	1.42814	1	up
Cpro00014700-RA	2.691	1.42814	1	up
Cpro00014339-RA	2.691	1.42814	1	up
Cpro00016871-RA	2.691	1.42814	1	up
Cpro00015733-RA	2.691	1.42814	1	up
Cpro00025079-RA	2.691	1.42814	1	up
Cpro00025042-RA	2.691	1.42814	1	up
Cpro00021690-RA	2.691	1.42814	1	up
Cpro00021523-RA	2.691	1.42814	1	up
Cpro00022144-RA	2.691	1.42814	1	up
Cpro00021119-RA	2.691	1.42814	1	up
Cpro00023323-RA	2.691	1.42814	1	up
Cpro00022868-RA	2.691	1.42814	1	up
Cpro00005052-RA	2.691	1.42814	1	up
Cpro00004048-RA	2.691	1.42814	1	up
Cpro00005292-RA	2.691	1.42814	1	up
Cpro00001123-RA	2.691	1.42814	1	up
Cpro00000394-RA	2.691	1.42814	1	up
Cpro00002801-RA	2.691	1.42814	1	up
Cpro00003051-RA	2.691	1.42814	1	up
Cpro00011431-RA	2.691	1.42814	1	up
Cpro00012074-RA	2.691	1.42814	1	up
Cpro00006978-RA	2.691	1.42814	1	up
Cpro00009649-RA	2.691	1.42814	1	up
Cpro00008786-RA	2.691	1.42814	1	up
Cpro00008755-RA	2.691	1.42814	1	up
Cpro00021248-RA	2.682	1.42331	1	up
Cpro00009204-RA	2.682	1.42331	1	up
Cpro00014489-RA	2.676	1.42008	1	up
Cpro00021086-RA	2.676	1.42008	1	up
Cpro00000510-RA	2.676	1.42008	1	up
Cpro00001423-RA	2.673	1.41846	1	up
Cpro00011815-RA_	2.669	1.4163	1	up
Cpro00020683-RA	2.669	1.4163	1	up
Cpro00002844-RA	2.669	1.4163	1	up
Cpro00003083-RA	2.669	1.4163	1	up
Cpro00010371-RA	2.669	1.4163	1	up
Cpro00018723-RA	2.664	1.41359	1	up
Cpro00017323-RA	2.663	1.41305	1	up
Cpro00002257-RA	2.663	1.41305	1	up
Cpro00010569-RA	2.659	1.41088	1	up
Cpro00005159-RA	2.658	1.41034	1	up
Cpro00011927-RA	2.658	1.41034	1	up
Cpro00018550-RA	2.651	1.40654	1	up
Cpro00018028-RA	2.651	1.40654	1	up
Cpro00017812-RA	2.651	1.40654	1	up
Cpro00014973-RA	2.651	1.40654	1	up
Cpro00016975-RA	2.651	1.40654	1	up
Cpro00024223-RA	2.651	1.40654	1	up
Cpro00024737-RA	2.651	1.40654	1	up
Cpro00026805-RA	2.651	1.40654	1	up
Cpro00027064-RA	2.651	1.40654	1	up
Cpro00026466-RA	2.651	1.40654	1	up
Cpro00021556-RA	2.651	1.40654	1	up
Cpro00020540-RA	2.651	1.40654	1	up
Cpro00023108-RA	2.651	1.40654	1	up
Cpro00004530-RA	2.651	1.40654	1	up
Cpro00006074-RA	2.651	1.40654	1	up
Cpro00005441-RA	2.651	1.40654	1	up
Cpro00005796-RA	2.651	1.40654	1	up
Cpro00005734-RA	2.651	1.40654	1	up
Cpro00000019-RA	2.651	1.40654	1	up
Cpro00002064-RA	2.651	1.40654	1	up
Cpro00001926-RA	2.651	1.40654	1	up
Cpro00008002-RA	2.651	1.40654	1	up
Cpro00007164-RA	2.651	1.40654	1	up
Cpro00009801-RA	2.651	1.40654	1	up
Cpro00009038-RA	2.651	1.40654	1	up
Cpro00000855-RA	2.647	1.40436	1	up
Cpro00004707-RA	2.638	1.39944	1	up
Cpro00005691-RA_	2.635	1.3978	1	up
Cpro00019396-RA	2.635	1.3978	1	up
Cpro00025258-RA	2.635	1.3978	1	up
Cpro00026255-RA	2.635	1.3978	1	up
Cpro00020927-RA	2.635	1.3978	1	up
Cpro00023738-RA	2.635	1.3978	1	up
Cpro00005484-RA	2.635	1.3978	1	up
Cpro00012009-RA	2.635	1.3978	1	up
Cpro00019638-RA	2.63	1.39506	1	up
Cpro00022661-RA	2.63	1.39506	1	up
Cpro00012657-RA	2.63	1.39506	1	up
Cpro00009531-RA	2.63	1.39506	1	up
Cpro00008245-RA	2.627	1.39342	1	up
Cpro00018539-RA	2.621	1.39012	1	up
Cpro00017321-RA	2.621	1.39012	1	up
Cpro00020108-RA	2.621	1.39012	1	up
Cpro00014739-RA	2.621	1.39012	1	up
Cpro00013892-RA	2.621	1.39012	1	up
Cpro00016573-RA	2.621	1.39012	1	up
Cpro00024239-RA	2.621	1.39012	1	up
Cpro00003729-RA	2.621	1.39012	1	up
Cpro00004098-RA	2.621	1.39012	1	up
Cpro00006268-RA	2.621	1.39012	1	up
Cpro00001803-RA	2.621	1.39012	1	up
Cpro00002217-RA	2.621	1.39012	1	up
Cpro00010713-RA	2.621	1.39012	1	up
Cpro00013247-RA	2.621	1.39012	1	up
Cpro00013008-RA	2.621	1.39012	1	up
Cpro00012372-RA	2.621	1.39012	1	up
Cpro00009432-RA	2.621	1.39012	1	up
Cpro00009915-RA	2.621	1.39012	1	up
Cpro00009106-RA	2.621	1.39012	1	up
Cpro00022322-RA	2.615	1.38681	1	up
Cpro00011225-RA	2.613	1.38571	1	up
Cpro00016854-RA	2.612	1.38515	1	up
Cpro00018471-RA	2.61	1.38405	1	up
Cpro00011693-RA	2.61	1.38405	1	up
Cpro00019298-RA	2.606	1.38184	1	up
Cpro00003868-RA	2.606	1.38184	1	up
Cpro00017472-RA	2.6	1.37851	1	up
Cpro00017589-RA	2.6	1.37851	1	up
Cpro00018054-RA	2.6	1.37851	1	up
Cpro00017695-RA	2.6	1.37851	1	up
Cpro00016477-RA	2.6	1.37851	1	up
Cpro00024076-RA	2.6	1.37851	1	up
Cpro00026032-RA	2.6	1.37851	1	up
Cpro00023024-RA	2.6	1.37851	1	up
Cpro00006127-RA	2.6	1.37851	1	up
Cpro00006770-RA	2.6	1.37851	1	up
Cpro00006444-RA	2.6	1.37851	1	up
Cpro00005461-RA	2.6	1.37851	1	up
Cpro00005180-RA	2.6	1.37851	1	up
Cpro00005886-RA	2.6	1.37851	1	up
Cpro00012005-RA	2.6	1.37851	1	up
Cpro00007152-RA	2.6	1.37851	1	up
Cpro00004948-RA	2.595	1.37573	1	up
Cpro00019881-RA	2.592	1.37407	1	up
Cpro00019693-RA	2.591	1.37351	1	up
Cpro00004055-RA	2.591	1.37351	1	up
Cpro00011048-RA	2.591	1.37351	1	up
Cpro00012656-RA	2.591	1.37351	1	up
Cpro00024521-RA	2.589	1.37239	1	up
Cpro00017863-RA	2.588	1.37184	1	up
Cpro00023795-RA	2.588	1.37184	1	up
Cpro00012293-RA	2.588	1.37184	1	up
Cpro00020028-RA	2.583	1.36905	1	up
Cpro00022106-RA	2.583	1.36905	1	up
Cpro00020686-RA	2.583	1.36905	1	up
Cpro00020743-RA	2.583	1.36905	1	up
Cpro00023188-RA	2.583	1.36905	1	up
Cpro00022865-RA	2.583	1.36905	1	up
Cpro00022919-RA	2.583	1.36905	1	up
Cpro00005084-RA	2.583	1.36905	1	up
Cpro00004801-RA	2.583	1.36905	1	up
Cpro00004209-RA	2.583	1.36905	1	up
Cpro00005307-RA	2.583	1.36905	1	up
Cpro00000797-RA	2.583	1.36905	1	up
Cpro00008157-RA	2.583	1.36905	1	up
Cpro00008779-RA	2.583	1.36905	1	up
Cpro00020390-RA	2.569	1.36121	1	up
Cpro00020231-RA	2.569	1.36121	1	up
Cpro00016939-RA	2.569	1.36121	1	up
Cpro00023653-RA	2.569	1.36121	1	up
Cpro00022599-RA	2.569	1.36121	1	up
Cpro00022394-RA	2.569	1.36121	1	up
Cpro00005164-RA	2.569	1.36121	1	up
Cpro00001812-RA	2.569	1.36121	1	up
Cpro00002479-RA	2.569	1.36121	1	up
Cpro00011429-RA	2.569	1.36121	1	up
Cpro00011962-RA	2.569	1.36121	1	up
Cpro00007743-RA	2.569	1.36121	1	up
Cpro00025399-RA	2.562	1.35727	1	up
Cpro00015985-RA	2.558	1.35502	1	up
Cpro00006246-RA	2.558	1.35502	1	up
Cpro00005374-RA	2.558	1.35502	1	up
Cpro00003376-RA	2.558	1.35502	1	up
Cpro00007453-RA	2.558	1.35502	1	up
Cpro00009966-RA	2.558	1.35502	1	up
Cpro00025351-RA	2.555	1.35332	1	up
Cpro00010579-RA	2.553	1.35219	1	up
Cpro00023016-RA	2.549	1.34993	1	up
Cpro00001565-RA	2.549	1.34993	1	up
Cpro00000557-RA	2.549	1.34993	1	up
Cpro00007672-RA	2.549	1.34993	1	up
Cpro00007097-RA	2.549	1.34993	1	up
Cpro00009265-RA	2.549	1.34993	1	up
Cpro00014102-RA	2.541	1.3454	1	up
Cpro00022524-RA	2.541	1.3454	1	up
Cpro00011189-RA	2.541	1.3454	1	up
Cpro00011318-RA	2.541	1.3454	1	up
Cpro00007452-RA	2.541	1.3454	1	up
Cpro00008848-RA	2.537	1.34312	1	up
Cpro00024517-RA	2.534	1.34142	1	up
Cpro00004628-RA	2.534	1.34142	1	up
Cpro00002638-RA	2.534	1.34142	1	up
Cpro00011025-RA	2.534	1.34142	1	up
Cpro00008011-RA	2.534	1.34142	1	up
Cpro00020103-RA	2.531	1.33971	1	up
Cpro00019426-RA	2.528	1.338	1	up
Cpro00014913-RA	2.528	1.338	1	up
Cpro00020695-RA	2.528	1.338	1	up
Cpro00003464-RA	2.528	1.338	1	up
Cpro00015200-RA	2.523	1.33514	1	up
Cpro00007430-RA	2.523	1.33514	1	up
Cpro00026915-RA	2.519	1.33285	1	up
Cpro00006644-RA	2.519	1.33285	1	up
Cpro00009567-RA	2.519	1.33285	1	up
Cpro00014882-RA	2.515	1.33056	1	up
Cpro00014982-RA	2.515	1.33056	1	up
Cpro00003168-RA	2.515	1.33056	1	up
Cpro00022499-RA	2.511	1.32826	1	up
Cpro00013301-RA	2.511	1.32826	1	up
Cpro00024932-RA	2.508	1.32654	1	up
Cpro00022961-RA	2.508	1.32654	1	up
Cpro00024605-RA	2.506	1.32539	1	up
Cpro00017157-RA	2.505	1.32481	1	up
Cpro00001525-RA	2.505	1.32481	1	up
Cpro00013646-RA	2.505	1.32481	1	up
Cpro00009367-RA	2.505	1.32481	1	up
Cpro00017120-RA	2.502	1.32308	1	up
Cpro00023831-RA	2.502	1.32308	1	up
Cpro00000136-RA	2.502	1.32308	1	up
Cpro00000696-RA	2.502	1.32308	1	up
Cpro00019249-RA	2.5	1.32193	1	up
Cpro00000815-RA	2.5	1.32193	1	up
Cpro00008493-RA	2.498	1.32077	1	up
Cpro00011029-RA	2.496	1.31962	1	up
Cpro00015653-RA	2.492	1.3173	1	up
Cpro00011931-RA	2.492	1.3173	1	up
Cpro00021108-RA	2.49	1.31615	1	up
Cpro00008627-RA	2.489	1.31557	1	up
Cpro00011629-RA	2.481	1.31092	1	up
Cpro00025167-RA	2.475	1.30743	1	up
Cpro00015308-RA	2.471	1.3051	1	up
Cpro00018346-RA	2.447	1.29101	1	up
Cpro00018397-RA	2.447	1.29101	1	up
Cpro00018466-RA	2.447	1.29101	1	up
Cpro00018461-RA	2.447	1.29101	1	up
Cpro00018131-RA	2.447	1.29101	1	up
Cpro00018756-RA	2.447	1.29101	1	up
Cpro00018865-RA	2.447	1.29101	1	up
Cpro00018561-RA	2.447	1.29101	1	up
Cpro00018615-RA	2.447	1.29101	1	up
Cpro00018604-RA	2.447	1.29101	1	up
Cpro00018594-RA	2.447	1.29101	1	up
Cpro00017489-RA	2.447	1.29101	1	up
Cpro00017647-RA	2.447	1.29101	1	up
Cpro00017601-RA	2.447	1.29101	1	up
Cpro00017333-RA	2.447	1.29101	1	up
Cpro00017241-RA	2.447	1.29101	1	up
Cpro00017242-RA	2.447	1.29101	1	up
Cpro00017985-RA	2.447	1.29101	1	up
Cpro00017950-RA	2.447	1.29101	1	up
Cpro00017954-RA	2.447	1.29101	1	up
Cpro00018038-RA	2.447	1.29101	1	up
Cpro00018070-RA	2.447	1.29101	1	up
Cpro00017997-RA	2.447	1.29101	1	up
Cpro00017779-RA	2.447	1.29101	1	up
Cpro00017737-RA	2.447	1.29101	1	up
Cpro00017710-RA	2.447	1.29101	1	up
Cpro00017877-RA	2.447	1.29101	1	up
Cpro00020037-RA	2.447	1.29101	1	up
Cpro00019738-RA	2.447	1.29101	1	up
Cpro00019725-RA	2.447	1.29101	1	up
Cpro00019824-RA	2.447	1.29101	1	up
Cpro00020092-RA	2.447	1.29101	1	up
Cpro00020172-RA	2.447	1.29101	1	up
Cpro00020156-RA	2.447	1.29101	1	up
Cpro00020240-RA	2.447	1.29101	1	up
Cpro00020204-RA	2.447	1.29101	1	up
Cpro00019303-RA	2.447	1.29101	1	up
Cpro00019235-RA	2.447	1.29101	1	up
Cpro00018971-RA	2.447	1.29101	1	up
Cpro00018954-RA	2.447	1.29101	1	up
Cpro00019581-RA	2.447	1.29101	1	up
Cpro00019577-RA	2.447	1.29101	1	up
Cpro00019431-RA	2.447	1.29101	1	up
Cpro00019384-RA	2.447	1.29101	1	up
Cpro00019434-RA	2.447	1.29101	1	up
Cpro00019520-RA	2.447	1.29101	1	up
Cpro00019522-RA	2.447	1.29101	1	up
Cpro00019483-RA	2.447	1.29101	1	up
Cpro00019474-RA	2.447	1.29101	1	up
Cpro00019469-RA	2.447	1.29101	1	up
Cpro00014856-RA	2.447	1.29101	1	up
Cpro00014809-RA	2.447	1.29101	1	up
Cpro00014810-RA	2.447	1.29101	1	up
Cpro00014912-RA	2.447	1.29101	1	up
Cpro00014679-RA	2.447	1.29101	1	up
Cpro00014642-RA	2.447	1.29101	1	up
Cpro00015322-RA	2.447	1.29101	1	up
Cpro00015391-RA	2.447	1.29101	1	up
Cpro00015361-RA	2.447	1.29101	1	up
Cpro00015347-RA	2.447	1.29101	1	up
Cpro00015350-RA	2.447	1.29101	1	up
Cpro00015360-RA	2.447	1.29101	1	up
Cpro00015094-RA	2.447	1.29101	1	up
Cpro00015127-RA	2.447	1.29101	1	up
Cpro00015209-RA	2.447	1.29101	1	up
Cpro00014078-RA	2.447	1.29101	1	up
Cpro00014129-RA	2.447	1.29101	1	up
Cpro00013813-RA	2.447	1.29101	1	up
Cpro00013775-RA	2.447	1.29101	1	up
Cpro00013803-RA	2.447	1.29101	1	up
Cpro00014456-RA	2.447	1.29101	1	up
Cpro00014467-RA	2.447	1.29101	1	up
Cpro00014229-RA	2.447	1.29101	1	up
Cpro00014312-RA	2.447	1.29101	1	up
Cpro00014359-RA	2.447	1.29101	1	up
Cpro00016695-RA	2.447	1.29101	1	up
Cpro00016813-RA	2.447	1.29101	1	up
Cpro00016549-RA	2.447	1.29101	1	up
Cpro00016558-RA	2.447	1.29101	1	up
Cpro00017161-RA	2.447	1.29101	1	up
Cpro00016936-RA	2.447	1.29101	1	up
Cpro00017013-RA	2.447	1.29101	1	up
Cpro00016995-RA	2.447	1.29101	1	up
Cpro00015767-RA	2.447	1.29101	1	up
Cpro00015736-RA	2.447	1.29101	1	up
Cpro00015737-RA	2.447	1.29101	1	up
Cpro00015506-RA	2.447	1.29101	1	up
Cpro00015435-RA	2.447	1.29101	1	up
Cpro00015576-RA	2.447	1.29101	1	up
Cpro00015601-RA	2.447	1.29101	1	up
Cpro00016290-RA	2.447	1.29101	1	up
Cpro00016405-RA	2.447	1.29101	1	up
Cpro00016362-RA	2.447	1.29101	1	up
Cpro00016384-RA	2.447	1.29101	1	up
Cpro00015991-RA	2.447	1.29101	1	up
Cpro00016187-RA	2.447	1.29101	1	up
Cpro00016200-RA	2.447	1.29101	1	up
Cpro00025255-RA	2.447	1.29101	1	up
Cpro00025613-RA	2.447	1.29101	1	up
Cpro00025729-RA	2.447	1.29101	1	up
Cpro00024345-RA	2.447	1.29101	1	up
Cpro00024166-RA	2.447	1.29101	1	up
Cpro00024119-RA	2.447	1.29101	1	up
Cpro00024856-RA	2.447	1.29101	1	up
Cpro00024801-RA	2.447	1.29101	1	up
Cpro00024428-RA	2.447	1.29101	1	up
Cpro00024529-RA	2.447	1.29101	1	up
Cpro00026843-RA	2.447	1.29101	1	up
Cpro00026789-RA	2.447	1.29101	1	up
Cpro00026970-RA	2.447	1.29101	1	up
Cpro00026917-RA	2.447	1.29101	1	up
Cpro00026651-RA	2.447	1.29101	1	up
Cpro00026636-RA	2.447	1.29101	1	up
Cpro00026668-RA	2.447	1.29101	1	up
Cpro00027149-RA	2.447	1.29101	1	up
Cpro00027209-RA	2.447	1.29101	1	up
Cpro00027242-RA	2.447	1.29101	1	up
Cpro00026563-RA	2.447	1.29101	1	up
Cpro00027104-RA	2.447	1.29101	1	up
Cpro00026031-RA	2.447	1.29101	1	up
Cpro00025991-RA	2.447	1.29101	1	up
Cpro00026148-RA	2.447	1.29101	1	up
Cpro00025969-RA	2.447	1.29101	1	up
Cpro00025827-RA	2.447	1.29101	1	up
Cpro00025781-RA	2.447	1.29101	1	up
Cpro00026223-RA	2.447	1.29101	1	up
Cpro00026295-RA	2.447	1.29101	1	up
Cpro00021749-RA	2.447	1.29101	1	up
Cpro00021721-RA	2.447	1.29101	1	up
Cpro00021834-RA	2.447	1.29101	1	up
Cpro00021858-RA	2.447	1.29101	1	up
Cpro00021892-RA	2.447	1.29101	1	up
Cpro00021567-RA	2.447	1.29101	1	up
Cpro00022206-RA	2.447	1.29101	1	up
Cpro00022334-RA	2.447	1.29101	1	up
Cpro00020891-RA	2.447	1.29101	1	up
Cpro00020952-RA	2.447	1.29101	1	up
Cpro00020908-RA	2.447	1.29101	1	up
Cpro00020892-RA	2.447	1.29101	1	up
Cpro00020912-RA	2.447	1.29101	1	up
Cpro00020576-RA	2.447	1.29101	1	up
Cpro00020741-RA	2.447	1.29101	1	up
Cpro00021239-RA	2.447	1.29101	1	up
Cpro00021281-RA	2.447	1.29101	1	up
Cpro00021384-RA	2.447	1.29101	1	up
Cpro00021096-RA	2.447	1.29101	1	up
Cpro00021045-RA	2.447	1.29101	1	up
Cpro00021037-RA	2.447	1.29101	1	up
Cpro00021020-RA	2.447	1.29101	1	up
Cpro00023500-RA	2.447	1.29101	1	up
Cpro00023575-RA	2.447	1.29101	1	up
Cpro00023631-RA	2.447	1.29101	1	up
Cpro00023363-RA	2.447	1.29101	1	up
Cpro00023853-RA	2.447	1.29101	1	up
Cpro00023955-RA	2.447	1.29101	1	up
Cpro00023650-RA	2.447	1.29101	1	up
Cpro00023782-RA	2.447	1.29101	1	up
Cpro00023796-RA	2.447	1.29101	1	up
Cpro00023789-RA	2.447	1.29101	1	up
Cpro00023740-RA	2.447	1.29101	1	up
Cpro00022605-RA	2.447	1.29101	1	up
Cpro00022779-RA	2.447	1.29101	1	up
Cpro00022412-RA	2.447	1.29101	1	up
Cpro00022545-RA	2.447	1.29101	1	up
Cpro00022512-RA	2.447	1.29101	1	up
Cpro00023065-RA	2.447	1.29101	1	up
Cpro00023021-RA	2.447	1.29101	1	up
Cpro00023053-RA	2.447	1.29101	1	up
Cpro00023224-RA	2.447	1.29101	1	up
Cpro00022867-RA	2.447	1.29101	1	up
Cpro00022987-RA	2.447	1.29101	1	up
Cpro00013758-RA	2.447	1.29101	1	up
Cpro00004508-RA	2.447	1.29101	1	up
Cpro00004511-RA	2.447	1.29101	1	up
Cpro00004700-RA	2.447	1.29101	1	up
Cpro00004288-RA	2.447	1.29101	1	up
Cpro00004289-RA	2.447	1.29101	1	up
Cpro00004465-RA	2.447	1.29101	1	up
Cpro00004710-RA	2.447	1.29101	1	up
Cpro00004989-RA	2.447	1.29101	1	up
Cpro00005042-RA	2.447	1.29101	1	up
Cpro00004790-RA	2.447	1.29101	1	up
Cpro00004897-RA	2.447	1.29101	1	up
Cpro00004901-RA	2.447	1.29101	1	up
Cpro00004843-RA	2.447	1.29101	1	up
Cpro00005098-RA	2.447	1.29101	1	up
Cpro00003652-RA	2.447	1.29101	1	up
Cpro00003668-RA	2.447	1.29101	1	up
Cpro00003533-RA	2.447	1.29101	1	up
Cpro00004109-RA	2.447	1.29101	1	up
Cpro00004202-RA	2.447	1.29101	1	up
Cpro00004237-RA	2.447	1.29101	1	up
Cpro00004089-RA	2.447	1.29101	1	up
Cpro00003937-RA	2.447	1.29101	1	up
Cpro00003865-RA	2.447	1.29101	1	up
Cpro00006752-RA	2.447	1.29101	1	up
Cpro00006705-RA	2.447	1.29101	1	up
Cpro00006725-RA	2.447	1.29101	1	up
Cpro00006423-RA	2.447	1.29101	1	up
Cpro00006362-RA	2.447	1.29101	1	up
Cpro00006480-RA	2.447	1.29101	1	up
Cpro00005108-RA	2.447	1.29101	1	up
Cpro00005251-RA	2.447	1.29101	1	up
Cpro00005199-RA	2.447	1.29101	1	up
Cpro00005608-RA	2.447	1.29101	1	up
Cpro00005525-RA	2.447	1.29101	1	up
Cpro00005702-RA	2.447	1.29101	1	up
Cpro00005719-RA	2.447	1.29101	1	up
Cpro00005681-RA	2.447	1.29101	1	up
Cpro00001167-RA	2.447	1.29101	1	up
Cpro00000983-RA	2.447	1.29101	1	up
Cpro00001078-RA	2.447	1.29101	1	up
Cpro00001643-RA	2.447	1.29101	1	up
Cpro00001747-RA	2.447	1.29101	1	up
Cpro00001754-RA	2.447	1.29101	1	up
Cpro00001568-RA	2.447	1.29101	1	up
Cpro00000331-RA	2.447	1.29101	1	up
Cpro00000323-RA	2.447	1.29101	1	up
Cpro00000410-RA	2.447	1.29101	1	up
Cpro00000082-RA	2.447	1.29101	1	up
Cpro00000182-RA	2.447	1.29101	1	up
Cpro00000805-RA	2.447	1.29101	1	up
Cpro00000701-RA	2.447	1.29101	1	up
Cpro00000543-RA	2.447	1.29101	1	up
Cpro00002581-RA	2.447	1.29101	1	up
Cpro00002980-RA	2.447	1.29101	1	up
Cpro00003219-RA	2.447	1.29101	1	up
Cpro00003358-RA	2.447	1.29101	1	up
Cpro00001989-RA	2.447	1.29101	1	up
Cpro00001953-RA	2.447	1.29101	1	up
Cpro00002380-RA	2.447	1.29101	1	up
Cpro00002515-RA	2.447	1.29101	1	up
Cpro00002135-RA	2.447	1.29101	1	up
Cpro00002146-RA	2.447	1.29101	1	up
Cpro00002155-RA	2.447	1.29101	1	up
Cpro00002150-RA	2.447	1.29101	1	up
Cpro00002324-RA	2.447	1.29101	1	up
Cpro00002245-RA	2.447	1.29101	1	up
Cpro00011461-RA	2.447	1.29101	1	up
Cpro00011514-RA	2.447	1.29101	1	up
Cpro00011324-RA	2.447	1.29101	1	up
Cpro00011803-RA	2.447	1.29101	1	up
Cpro00011751-RA	2.447	1.29101	1	up
Cpro00010597-RA	2.447	1.29101	1	up
Cpro00010309-RA	2.447	1.29101	1	up
Cpro00010335-RA	2.447	1.29101	1	up
Cpro00010366-RA	2.447	1.29101	1	up
Cpro00011142-RA	2.447	1.29101	1	up
Cpro00010847-RA	2.447	1.29101	1	up
Cpro00010778-RA	2.447	1.29101	1	up
Cpro00010921-RA	2.447	1.29101	1	up
Cpro00013323-RA	2.447	1.29101	1	up
Cpro00013286-RA	2.447	1.29101	1	up
Cpro00012981-RA	2.447	1.29101	1	up
Cpro00013719-RA	2.447	1.29101	1	up
Cpro00013535-RA	2.447	1.29101	1	up
Cpro00012861-RA	2.447	1.29101	1	up
Cpro00012253-RA	2.447	1.29101	1	up
Cpro00012051-RA	2.447	1.29101	1	up
Cpro00012131-RA	2.447	1.29101	1	up
Cpro00012678-RA	2.447	1.29101	1	up
Cpro00010253-RA	2.447	1.29101	1	up
Cpro00007923-RA	2.447	1.29101	1	up
Cpro00007877-RA	2.447	1.29101	1	up
Cpro00008033-RA	2.447	1.29101	1	up
Cpro00008012-RA	2.447	1.29101	1	up
Cpro00007961-RA	2.447	1.29101	1	up
Cpro00007988-RA	2.447	1.29101	1	up
Cpro00007629-RA	2.447	1.29101	1	up
[truncated: 7,057 more rows]

## Sheet: 6wks vs 10wks
Transcriptional changes during low phosphate adaptation
6 wks vs. 10 wks (log2 signal >1, FDR multiple test correction: adjusted p-value <0.1)
Name	Fold change	Log2 fold change	Adjusted P value
Cpro00008748-RA_Physcomitrella_patens_subsp._patens_predicted_protein_[PHYPADRAFT_211380]_mRNA,_complete_cds	2.533	1.34085	0.0322	up
Cpro00018118-RA	1480.96	10.5323	0.0322	up
Cpro00005689-RA	66.619	6.05786	0.0322	up
Cpro00007484-RA	27.21	4.76607	0.0322	up
Cpro00020978-RA	22.05	4.46271	0.0322	up			The differntial transcript expression level was analyed by Fisher's Exact Test
Cpro00001438-RA	13.605	3.76607	0.0322	up			log2 >1.00
Cpro00020976-RA	12.198	3.60857	0.0322	up			Correction for multiple test: FDR (Benjamini Hochberg)
Cpro00022396-RA	10.79	3.43162	0.0322	up			Adjusted p-value < 0.1
Cpro00020979-RA	10.321	3.36751	0.0322	up
Cpro00020429-RA	9.852	3.30042	0.0322	up
Cpro00016478-RA	9.383	3.23005	0.0322	up
Cpro00026086-RA	8.782	3.13455	0.0322	up
Cpro00026068-RA	8.444	3.07793	0.0322	up
Cpro00015432-RA	6.925	2.79181	0.0322	up
Cpro00026075-RA	6.046	2.59598	0.0322	up
Cpro00001997-RA	5.629	2.49288	0.0322	up
Cpro00018159-RA	5.317	2.41061	0.0322	up
Cpro00005212-RA	5.16	2.36737	0.0322	up
Cpro00019770-RA	4.9	2.29278	0.0322	up
Cpro00016479-RA	4.879	2.28659	0.0322	up
Cpro00008750-RA	4.222	2.07793	0.0322	up
Cpro00007724-RA	3.897	1.96236	0.0322	up
Cpro00013357-RA	3.485	1.80116	0.0322	up
Cpro00023235-RA	3.326	1.73379	0.0322	up
Cpro00006526-RA_Pseudomonas_fluorescens_Pf29Arp_contig087,_whole_genome_shotgun_sequence	9.769	3.28821	0.0322	down
Cpro00013435-RA_Deinococcus_deserti_VCD115,_complete_genome	9.236	3.20727	0.0322	down
Cpro00004583-RA_Chlorella_variabilis_hypothetical_protein_[CHLNCDRAFT_18787]_mRNA,_complete_cds	8.856	3.14666	0.0322	down
Cpro00009360-RA_Pseudozyma_flocculosa_PF-1_hypothetical_protein_partial_mRNA	8.206	3.03668	0.0322	down
Cpro00027028-RA_Coccomyxa_sp._C-169_plastid,_complete_genome	7.033	2.81414	0.0322	down
Cpro00012918-RA_Sporisorium_reilianum_SRZ2_chromosome_18_complete_DNA_sequence	7.003	2.80797	0.0322	down
Cpro00000354-RA_Cellulomonas_fimi_ATCC_484,_complete_genome	6.519	2.70465	0.0322	down
Cpro00025824-RA_Chlamydomonas_reinhardtii_strain_CC-503_cw92_mt+	6.394	2.67672	0.0322	down
Cpro00007778-RA_Chlorella_protothecoides_mRNA_for_putative_degreening-related_protein_[dee25_gene]	6.269	2.64824	0.0322	down
Cpro00019760-RA_Geodermatophilus_obscurus_DSM_43160,_complete_genome	6.148	2.62012	0.0322	down
Cpro00023833-RA_Branchiostoma_floridae_hypothetical_protein,_mRNA	5.91	2.56316	0.0322	down
Cpro00005305-RA_Methylobacterium_extorquens_AM1,_complete_genome	5.595	2.48414	0.0322	down
Cpro00018945-RA_Coccomyxa_subellipsoidea_C-169_alpha/beta-hydrolase_[COCSUDRAFT_43626]_mRNA,_complete_cds	5.249	2.39204	0.0322	down
Cpro00016032-RA_Chlamydomonas_reinhardtii_type_I_polyketide_synthase_[CHLREDRAFT_196903]_mRNA,_complete_cds	5.062	2.33971	0.0322	down
Cpro00015253-RA_Coccomyxa_subellipsoidea_C-169_hypothetical_protein_[COCSUDRAFT_65132]_mRNA,_complete_cds	4.742	2.2455	0.0322	down
Cpro00024807-RA_Myceliophthora_thermophila_ATCC_42464_hypothetical_protein_[MYCTH_2302105]_mRNA,_complete_cds	4.262	2.09153	0.0322	down
Cpro00024642-RA_Chlorella_variabilis_hypothetical_protein_[CHLNCDRAFT_8066]_mRNA,_partial_cds	4.262	2.09153	0.0322	down
Cpro00024808-RA_Myceliophthora_thermophila_ATCC_42464_hypothetical_protein_[MYCTH_2302105]_mRNA,_complete_cds	4.203	2.07142	0.0322	down
Cpro00004405-RA_Colletotrichum_fioriniae_PJ7_aldo/keto_reductase_mRNA	4.186	2.06557	0.0322	down
Cpro00001892-RA_Phyllostachys_edulis_cDNA_clone,_bphyem206a20,_full_insert_sequence	4.144	2.05102	0.0322	down
Cpro00007031-RA_Ramlibacter_tataouinensis_TTB310,_complete_genome	3.996	1.99856	0.0322	down
Cpro00021337-RA_Chlorella_variabilis_hypothetical_protein_[CHLNCDRAFT_32953]_mRNA,_complete_cds	3.907	1.96606	0.0322	down
Cpro00010561-RA_Comamonadaceae_bacterium_A1_DNA,_complete_genome	3.584	1.84157	0.0322	down
Cpro00013868-RA_Chlorella_variabilis_hypothetical_protein_[CHLNCDRAFT_138485]_mRNA,_complete_cds	3.552	1.82863	0.0322	down
Cpro00027089-RA_Chlorella_variabilis_hypothetical_protein_[CHLNCDRAFT_138627]_mRNA,_complete_cds	3.453	1.78785	0.0322	down
Cpro00002306-RA_Nocardioides_sp._JS614,_complete_genome	3.358	1.7476	0.0322	down
Cpro00025180-RA_Chromobacterium_violaceum_ATCC_12472,_complete_genome	3.349	1.74373	0.0322	down
Cpro00026676-RA_Chlorella_variabilis_hypothetical_protein_[CHLNCDRAFT_56513]_mRNA,_complete_cds	3.33	1.73552	0.0322	down
Cpro00012186-RA_Chlamydomonas_reinhardtii_strain_CC-503_cw92_mt+	3.315	1.72901	0.0322	down
Cpro00017085-RA_Chlamydomonas_reinhardtii_strain_CC-503_cw92_mt+	3.279	1.71326	0.0322	down
Cpro00017038-RA_Chlorella_variabilis_hypothetical_protein_[CHLNCDRAFT_58364]_mRNA,_complete_cds	3.238	1.6951	0.0322	down
Cpro00005209-RA_Chlamydomonas_reinhardtii_strain_CC-503_cw92_mt+	3.236	1.69421	0.0322	down
Cpro00004657-RA_PREDICTED,_Callorhinchus_milii_vacuolar_protein_sorting_11_homolog_[S._cerevisiae]_[vps11],_mRNA	3.197	1.67672	0.0322	down
Cpro00003035-RA_Desulfovibrio_aespoeensis_Aspo-2,_complete_genome	3.197	1.67672	0.0322	down
Cpro00024157-RA_Chlamydomonas_reinhardtii_serine/threonine_protein_kinase_15_[STPK15]_mRNA,_partial_cds	3.134	1.64801	0.0322	down
Cpro00009628-RA_Chlorella_variabilis_hypothetical_protein_[CHLNCDRAFT_137490]_mRNA,_complete_cds	3.078	1.62199	0.0322	down
Cpro00018964-RA_Chlorella_variabilis_hypothetical_protein_[CHLNCDRAFT_35486]_mRNA,_complete_cds	2.965	1.56803	0.0322	down
Cpro00000221-RA_Chlorella_variabilis_hypothetical_protein_[CHLNCDRAFT_138549]_mRNA,_complete_cds	2.919	1.54547	0.0322	down
Cpro00009555-RA_Chlamydomonas_reinhardtii_low-CO2-inducible_protein_[LCIB]_mRNA,_complete_cds	2.913	1.54251	0.0322	down
Cpro00005182-RA_PREDICTED,_Myotis_lucifugus_TNF_receptor-associated_factor_3_[TRAF3],_transcript_variant_X3,_mRNA	2.901	1.53655	0.0322	down
Cpro00000166-RA_Auxenochlorella_protothecoides_strain_0710_PHD-typetranscription_factor_mRNA,_complete_cds	2.841	1.5064	0.0322	down
Cpro00001442-RA_Chlamydomonas_reinhardtii_strain_CC-503_cw92_mt+	2.699	1.43242	0.0322	down
Cpro00023495-RA_Acanthocystis_turfacea_Chlorella_virus_TN603.4.2,_partial_genome	2.647	1.40436	0.0322	down
Cpro00004958-RA_Chlorella_variabilis_hypothetical_protein_[CHLNCDRAFT_137967]_mRNA,_complete_cds	2.636	1.39835	0.0322	down
Cpro00024008-RA_PYU90208Porphyra_yezoensis_RNA_polymerase_II_largest_subunit_[rpb1]_mRNA,_partial_cds	2.57	1.36177	0.0322	down
Cpro00011669-RA_Chlorella_variabilis_hypothetical_protein_[CHLNCDRAFT_137851]_mRNA,_complete_cds	2.526	1.33685	0.0322	down
Cpro00025599-RA_Chlorella_variabilis_hypothetical_protein_[CHLNCDRAFT_56737]_mRNA,_complete_cds	2.515	1.33056	0.0322	down
Cpro00019629-RA_Chlorella_variabilis_hypothetical_protein_[CHLNCDRAFT_21975]_mRNA,_partial_cds	2.451	1.29337	0.0322	down
Cpro00017560-RA_Chlorella_variabilis_hypothetical_protein_[CHLNCDRAFT_8480]_mRNA,_partial_cds	2.397	1.26123	0.0322	down
Cpro00009615-RA_Chlamydomonas_reinhardtii_UPF1_protein_[UPF1]_mRNA,_partial_cds	2.38	1.25096	0.0322	down
Cpro00004751-RA_Chlorella_variabilis_hypothetical_protein_[CHLNCDRAFT_21860]_mRNA,_partial_cds	2.368	1.24367	0.0322	down
Cpro00023330-RA_Chlorella_variabilis_hypothetical_protein_[CHLNCDRAFT_57209]_mRNA,_complete_cds	2.355	1.23573	0.0322	down
Cpro00006255-RA_Nectria_haematococca_mpVI_77-13-4_predicted_protein,_mRNA	2.35	1.23266	0.0322	down
Cpro00001289-RA_Rhodothermus_marinus_DSM_4252,_complete_genome	2.314	1.21039	0.0322	down
Cpro00001938-RA_PREDICTED,_Meleagris_gallopavo_abhydrolase_domain-containing_protein_FAM108A-like_[LOC100547449],_partial_mRNA	2.131	1.09153	0.0322	down
Cpro00010734-RA_Chlamydomonas_reinhardtii_strain_CC-503_cw92_mt+	2.131	1.09153	0.0322	down
Cpro00002817-RA_PREDICTED,_Ornithorhynchus_anatinus_DEAH_[Asp-Glu-Ala-His]_box_helicase_30_[DHX30],_partial_mRNA	2.01	1.0072	0.0322	down
Cpro00025933-RA_Micromonas_sp._RCC299_chromosome_11_predicted_protein_[MICPUN_107152]_mRNA,_complete_cds	1.959	0.970117	0.0322	down
Cpro00018418-RA_Chlorella_variabilis_hypothetical_protein_[CHLNCDRAFT_56301]_mRNA,_complete_cds	1.931	0.949348	0.0322	down
Cpro00009876-RA_Herbaspirillum_seropedicae_SmR1,_complete_genome	1.796	0.844787	0.0322	down
Cpro00017918-RA_Micromonas_sp._RCC299_chromosome_11_tso1-like_transcription_factor_[MICPUN_102921]_mRNA,_complete_cds	1.738	0.797428	0.0322	down
Cpro00021907-RA_Sorghum_bicolor_hypothetical_protein,_mRNA	1.488	0.573375	0.0322	down
Cpro00013185-RA_Chlorella_variabilis_hypothetical_protein_[CHLNCDRAFT_25686]_mRNA,_complete_cds	1.471	0.556797	0.0322	down
Cpro00001230-RA	6878.7	12.7479	0.0322	down
Cpro00015401-RA	704.445	9.46034	0.0322	down
Cpro00001880-RA	687.87	9.42599	0.0322	down
Cpro00007017-RA	604.21	9.23891	0.0322	down
Cpro00000138-RA	582.044	9.18498	0.0322	down
Cpro00018132-RA	573.225	9.16296	0.0322	down
Cpro00015251-RA	491.336	8.94057	0.0322	down
Cpro00015337-RA	448.611	8.80932	0.0322	down
Cpro00008614-RA	424.029	8.72802	0.0322	down
Cpro00018247-RA	415.921	8.70017	0.0322	down
Cpro00024222-RA	396.848	8.63244	0.0322	down
Cpro00022058-RA	388.314	8.60108	0.0322	down
Cpro00021119-RA	370.91	8.53493	0.0322	down
Cpro00014155-RA	357.163	8.48044	0.0322	down
Cpro00001228-RA	204.623	7.67682	0.0322	down
Cpro00002465-RA	156.131	7.28661	0.0322	down
Cpro00002466-RA	65.223	6.02731	0.0322	down
Cpro00001229-RA	57.702	5.85055	0.0322	down
Cpro00006571-RA	56.484	5.81977	0.0322	down
Cpro00015400-RA	45.827	5.51813	0.0322	down
Cpro00024375-RA	39.965	5.32067	0.0322	down
Cpro00002464-RA	38.047	5.24971	0.0322	down
Cpro00022842-RA	37.91	5.24451	0.0322	down
Cpro00024377-RA	37.833	5.24157	0.0322	down
Cpro00016920-RA	37.301	5.22114	0.0322	down
Cpro00010409-RA	34.103	5.09183	0.0322	down
Cpro00006569-RA	32.479	5.02144	0.0322	down
Cpro00020074-RA	28.775	4.84674	0.0322	down
Cpro00015398-RA	28.775	4.84674	0.0322	down
Cpro00012124-RA	27.709	4.79228	0.0322	down
Cpro00003725-RA	26.643	4.73568	0.0322	down
Cpro00003868-RA	26.11	4.70653	0.0322	down
Cpro00011975-RA	25.577	4.67678	0.0322	down
Cpro00026609-RA	24.512	4.61542	0.0322	down
Cpro00022837-RA	24.401	4.60887	0.0322	down
Cpro00001885-RA	23.979	4.5837	0.0322	down
Cpro00023465-RA	23.446	4.55127	0.0322	down
Cpro00022838-RA	23.446	4.55127	0.0322	down
Cpro00024197-RA	22.854	4.51437	0.0322	down
Cpro00023527-RA	22.38	4.48414	0.0322	down
Cpro00017283-RA	21.67	4.43763	0.0322	down
Cpro00001882-RA	21.314	4.41373	0.0322	down
Cpro00002467-RA	20.782	4.37726	0.0322	down
Cpro00022061-RA	20.782	4.37726	0.0322	down
Cpro00027061-RA	20.249	4.33978	0.0322	down
Cpro00012568-RA	20.249	4.33978	0.0322	down
Cpro00007489-RA	20.249	4.33978	0.0322	down
Cpro00025408-RA	19.893	4.31419	0.0322	down
Cpro00020492-RA	19.893	4.31419	0.0322	down
Cpro00016545-RA	18.117	4.17927	0.0322	down
Cpro00027246-RA	17.904	4.16221	0.0322	down
Cpro00016025-RA	16.412	4.03668	0.0322	down
Cpro00003982-RA	15.63	3.96625	0.0322	down
Cpro00014966-RA	15.275	3.9331	0.0322	down
Cpro00001525-RA	15.275	3.9331	0.0322	down
Cpro00012762-RA	14.92	3.89918	0.0322	down
Cpro00022412-RA	14.92	3.89918	0.0322	down
Cpro00027180-RA	14.92	3.89918	0.0322	down
Cpro00025195-RA	14.565	3.86443	0.0322	down
Cpro00004655-RA	14.387	3.84669	0.0322	down
Cpro00021569-RA	14.387	3.84669	0.0322	down
Cpro00012911-RA	14.28	3.83592	0.0322	down
Cpro00012453-RA	14.209	3.82873	0.0322	down
Cpro00021517-RA	13.854	3.79223	0.0322	down
Cpro00006913-RA	13.854	3.79223	0.0322	down
Cpro00027029-RA	13.854	3.79223	0.0322	down
Cpro00027201-RA	13.854	3.79223	0.0322	down
Cpro00010679-RA	13.499	3.75478	0.0322	down
Cpro00016142-RA	13.428	3.74717	0.0322	down
Cpro00022056-RA	13.321	3.73563	0.0322	down
Cpro00016655-RA	12.941	3.69388	0.0322	down
Cpro00015790-RA	12.788	3.67672	0.0322	down
Cpro00012099-RA	12.788	3.67672	0.0322	down
Cpro00001421-RA	12.788	3.67672	0.0322	down
Cpro00012599-RA	12.788	3.67672	0.0322	down
Cpro00012544-RA	12.788	3.67672	0.0322	down
Cpro00010243-RA	12.788	3.67672	0.0322	down
Cpro00001879-RA	12.788	3.67672	0.0322	down
Cpro00004346-RA	12.575	3.65249	0.0322	down
Cpro00022057-RA	12.484	3.64201	0.0322	down
Cpro00024617-RA	12.315	3.62234	0.0322	down
Cpro00001257-RA	12.256	3.61542	0.0322	down
Cpro00008380-RA	12.078	3.59431	0.0322	down
Cpro00004393-RA	12.078	3.59431	0.0322	down
Cpro00012098-RA	12.017	3.587	0.0322	down
Cpro00008605-RA	11.989	3.58364	0.0322	down
Cpro00024215-RA	11.723	3.55127	0.0322	down
Cpro00024137-RA	11.723	3.55127	0.0322	down
Cpro00011425-RA	11.723	3.55127	0.0322	down
Cpro00000394-RA	11.723	3.55127	0.0322	down
Cpro00001417-RA	11.616	3.53804	0.0322	down
Cpro00024205-RA	11.51	3.52482	0.0322	down
Cpro00007672-RA	11.418	3.51324	0.0322	down
Cpro00014332-RA	11.19	3.48414	0.0322	down
Cpro00010260-RA	11.19	3.48414	0.0322	down
Cpro00021422-RA	11.19	3.48414	0.0322	down
Cpro00026547-RA	10.961	3.45431	0.0322	down
Cpro00016371-RA	10.87	3.44228	0.0322	down
Cpro00011459-RA	10.797	3.43256	0.0322	down
Cpro00006782-RA	10.657	3.41373	0.0322	down
Cpro00017211-RA	10.657	3.41373	0.0322	down
Cpro00017181-RA	10.657	3.41373	0.0322	down
Cpro00026136-RA	10.505	3.393	0.0322	down
Cpro00024223-RA	10.391	3.37726	0.0322	down
Cpro00017006-RA	10.391	3.37726	0.0322	down
Cpro00021176-RA	10.218	3.35304	0.0322	down
Cpro00011094-RA	10.124	3.33971	0.0322	down
Cpro00024221-RA	10.124	3.33971	0.0322	down
Cpro00024225-RA	10.124	3.33971	0.0322	down
Cpro00004661-RA	10.124	3.33971	0.0322	down
Cpro00001881-RA	10.124	3.33971	0.0322	down
Cpro00027045-RA	9.946	3.31412	0.0322	down
Cpro00020923-RA	9.896	3.30685	0.0322	down
Cpro00007233-RA	9.896	3.30685	0.0322	down
Cpro00016908-RA	9.843	3.2991	0.0322	down
Cpro00014819-RA	9.804	3.29337	0.0322	down
Cpro00021177-RA	9.743	3.28437	0.0322	down
Cpro00006697-RA	9.591	3.26168	0.0322	down
Cpro00019574-RA	9.591	3.26168	0.0322	down
Cpro00024757-RA	9.591	3.26168	0.0322	down
Cpro00014034-RA	9.591	3.26168	0.0322	down
Cpro00018139-RA	9.591	3.26168	0.0322	down
Cpro00019573-RA	9.439	3.23863	0.0322	down
Cpro00023134-RA	9.397	3.2322	0.0322	down
Cpro00020592-RA	9.349	3.22481	0.0322	down
Cpro00024220-RA	9.343	3.22389	0.0322	down
Cpro00008761-RA	9.325	3.2211	0.0322	down
Cpro00004902-RA	9.303	3.2177	0.0322	down
Cpro00026304-RA	9.086	3.18365	0.0322	down
Cpro00014766-RA	9.058	3.17919	0.0322	down
Cpro00027069-RA	9.058	3.17919	0.0322	down
Cpro00010744-RA	9.058	3.17919	0.0322	down
Cpro00014321-RA	8.982	3.16704	0.0322	down
Cpro00001423-RA	8.982	3.16704	0.0322	down
Cpro00023356-RA	8.952	3.16221	0.0322	down
Cpro00027095-RA	8.952	3.16221	0.0322	down
Cpro00024218-RA	8.881	3.15072	0.0322	down
Cpro00023135-RA	8.792	3.13619	0.0322	down
Cpro00025576-RA	8.525	3.0917	0.0322	down
Cpro00026110-RA	8.525	3.0917	0.0322	down
Cpro00003113-RA	8.525	3.0917	0.0322	down
Cpro00024858-RA	8.525	3.0917	0.0322	down
Cpro00021239-RA	8.525	3.0917	0.0322	down
Cpro00000561-RA	8.525	3.0917	0.0322	down
Cpro00000962-RA	8.525	3.0917	0.0322	down
Cpro00027244-RA	8.525	3.0917	0.0322	down
Cpro00010341-RA	8.392	3.06901	0.0322	down
Cpro00027115-RA	8.373	3.06574	0.0322	down
Cpro00022055-RA	8.259	3.04597	0.0322	down
Cpro00012242-RA	8.259	3.04597	0.0322	down
Cpro00027211-RA	8.259	3.04597	0.0322	down
Cpro00026138-RA	8.206	3.03668	0.0322	down
Cpro00020837-RA	8.17	3.03034	0.0322	down
Cpro00005610-RA	8.17	3.03034	0.0322	down
Cpro00021152-RA	8.17	3.03034	0.0322	down
Cpro00025349-RA	8.081	3.01453	0.0322	down
Cpro00020108-RA	7.993	2.99874	0.0322	down
Cpro00020838-RA	7.993	2.99874	0.0322	down
Cpro00024322-RA	7.993	2.99874	0.0322	down
Cpro00003840-RA	7.933	2.98787	0.0322	down
Cpro00016749-RA	7.933	2.98787	0.0322	down
Cpro00012101-RA	7.904	2.98258	0.0322	down
Cpro00004856-RA	7.886	2.97929	0.0322	down
Cpro00025199-RA	7.866	2.97563	0.0322	down
Cpro00024201-RA	7.815	2.96625	0.0322	down
Cpro00019572-RA	7.815	2.96625	0.0322	down
Cpro00008069-RA	7.764	2.9568	0.0322	down
Cpro00017186-RA	7.726	2.94972	0.0322	down
Cpro00003905-RA	7.637	2.93301	0.0322	down
Cpro00010856-RA	7.628	2.9313	0.0322	down
Cpro00021142-RA	7.593	2.92467	0.0322	down
Cpro00024211-RA	7.549	2.91629	0.0322	down
Cpro00020995-RA	7.46	2.89918	0.0322	down
Cpro00015376-RA	7.46	2.89918	0.0322	down
Cpro00024214-RA	7.46	2.89918	0.0322	down
Cpro00020611-RA	7.46	2.89918	0.0322	down
Cpro00014915-RA	7.46	2.89918	0.0322	down
Cpro00026659-RA	7.46	2.89918	0.0322	down
Cpro00007632-RA	7.46	2.89918	0.0322	down
Cpro00016750-RA	7.46	2.89918	0.0322	down
Cpro00017288-RA	7.327	2.87322	0.0322	down
Cpro00024887-RA	7.313	2.87046	0.0322	down
Cpro00005507-RA	7.307	2.86928	0.0322	down
Cpro00013811-RA	7.282	2.86433	0.0322	down
Cpro00007583-RA	7.282	2.86433	0.0322	down
Cpro00001877-RA	7.282	2.86433	0.0322	down
Cpro00015397-RA	7.247	2.85738	0.0322	down
Cpro00025792-RA	7.223	2.8526	0.0322	down
Cpro00026835-RA	7.214	2.8508	0.0322	down
Cpro00014615-RA	7.193	2.84659	0.0322	down
Cpro00022059-RA	7.155	2.83895	0.0322	down
Cpro00004341-RA	7.155	2.83895	0.0322	down
Cpro00019964-RA	7.14	2.83592	0.0322	down
Cpro00004351-RA	7.104	2.82863	0.0322	down
Cpro00022806-RA	7.104	2.82863	0.0322	down
Cpro00018044-RA	7.043	2.81619	0.0322	down
Cpro00011790-RA	7.033	2.81414	0.0322	down
Cpro00027004-RA	7.003	2.80797	0.0322	down
Cpro00005917-RA	6.996	2.80653	0.0322	down
Cpro00012547-RA	6.927	2.79223	0.0322	down
Cpro00021414-RA	6.927	2.79223	0.0322	down
Cpro00016432-RA	6.82	2.76977	0.0322	down
Cpro00002201-RA	6.8	2.76553	0.0322	down
Cpro00006773-RA	6.794	2.76426	0.0322	down
Cpro00017549-RA	6.722	2.74889	0.0322	down
Cpro00019961-RA	6.698	2.74373	0.0322	down
Cpro00009369-RA	6.685	2.74093	0.0322	down
Cpro00024141-RA	6.66	2.73552	0.0322	down
Cpro00006856-RA	6.66	2.73552	0.0322	down
Cpro00008742-RA	6.66	2.73552	0.0322	down
Cpro00010307-RA	6.66	2.73552	0.0322	down
Cpro00012777-RA	6.66	2.73552	0.0322	down
Cpro00015536-RA	6.631	2.72923	0.0322	down
Cpro00023326-RA	6.607	2.724	0.0322	down
Cpro00022551-RA	6.607	2.724	0.0322	down
Cpro00008840-RA	6.588	2.71984	0.0322	down
Cpro00025973-RA	6.512	2.7031	0.0322	down
Cpro00009069-RA	6.394	2.67672	0.0322	down
Cpro00003132-RA	6.394	2.67672	0.0322	down
Cpro00024132-RA	6.394	2.67672	0.0322	down
Cpro00016420-RA	6.394	2.67672	0.0322	down
Cpro00021020-RA	6.394	2.67672	0.0322	down
Cpro00014251-RA	6.394	2.67672	0.0322	down
Cpro00013531-RA	6.394	2.67672	0.0322	down
Cpro00011509-RA	6.394	2.67672	0.0322	down
Cpro00023957-RA	6.394	2.67672	0.0322	down
Cpro00007764-RA	6.394	2.67672	0.0322	down
Cpro00021319-RA	6.394	2.67672	0.0322	down
Cpro00027249-RA	6.394	2.67672	0.0322	down
Cpro00007692-RA	6.394	2.67672	0.0322	down
Cpro00000262-RA	6.394	2.67672	0.0322	down
Cpro00011195-RA	6.335	2.66334	0.0322	down
Cpro00021733-RA	6.318	2.65947	0.0322	down
Cpro00019893-RA	6.292	2.65352	0.0322	down
Cpro00021855-RA	6.269	2.64824	0.0322	down
Cpro00026931-RA	6.242	2.64201	0.0322	down
Cpro00002145-RA	6.242	2.64201	0.0322	down
Cpro00025903-RA	6.216	2.63599	0.0322	down
Cpro00027174-RA	6.216	2.63599	0.0322	down
Cpro00016026-RA	6.197	2.63157	0.0322	down
Cpro00015691-RA	6.181	2.62784	0.0322	down
Cpro00002357-RA	6.128	2.61542	0.0322	down
Cpro00004348-RA	6.11	2.61117	0.0322	down
Cpro00004431-RA	6.089	2.60621	0.0322	down
Cpro00024257-RA	6.083	2.60478	0.0322	down
Cpro00027022-RA	6.074	2.60265	0.0322	down
Cpro00004238-RA	6.039	2.59431	0.0322	down
Cpro00021368-RA	6.039	2.59431	0.0322	down
Cpro00022487-RA	6.032	2.59264	0.0322	down
Cpro00018678-RA	5.98	2.58015	0.0322	down
Cpro00020927-RA	5.968	2.57725	0.0322	down
Cpro00019417-RA	5.95	2.57289	0.0322	down
Cpro00008114-RA	5.92	2.5656	0.0322	down
Cpro00012074-RA	5.861	2.55115	0.0322	down
Cpro00016747-RA	5.861	2.55115	0.0322	down
Cpro00021469-RA	5.861	2.55115	0.0322	down
Cpro00026305-RA	5.861	2.55115	0.0322	down
Cpro00025201-RA	5.833	2.54424	0.0322	down
Cpro00022496-RA	5.802	2.53655	0.0322	down
Cpro00026586-RA	5.785	2.53232	0.0322	down
Cpro00018043-RA	5.785	2.53232	0.0322	down
Cpro00000515-RA	5.777	2.53032	0.0322	down
Cpro00018168-RA	5.772	2.52907	0.0322	down
Cpro00027059-RA	5.764	2.52707	0.0322	down
Cpro00016012-RA	5.755	2.52482	0.0322	down
Cpro00014164-RA	5.755	2.52482	0.0322	down
Cpro00008358-RA	5.755	2.52482	0.0322	down
Cpro00000164-RA	5.738	2.52055	0.0322	down
Cpro00012070-RA	5.728	2.51803	0.0322	down
Cpro00003983-RA	5.716	2.51501	0.0322	down
Cpro00019837-RA	5.683	2.50665	0.0322	down
Cpro00014850-RA	5.683	2.50665	0.0322	down
Cpro00004584-RA	5.656	2.49978	0.0322	down
Cpro00011194-RA	5.633	2.4939	0.0322	down
Cpro00022257-RA	5.633	2.4939	0.0322	down
Cpro00004903-RA	5.615	2.48929	0.0322	down
Cpro00021760-RA	5.595	2.48414	0.0322	down
Cpro00017284-RA	5.595	2.48414	0.0322	down
Cpro00012931-RA	5.595	2.48414	0.0322	down
Cpro00017547-RA	5.582	2.48078	0.0322	down
Cpro00013810-RA	5.579	2.48001	0.0322	down
Cpro00026413-RA	5.565	2.47638	0.0322	down
Cpro00021838-RA	5.541	2.47015	0.0322	down
Cpro00001890-RA	5.541	2.47015	0.0322	down
Cpro00016024-RA	5.528	2.46676	0.0322	down
Cpro00011012-RA	5.526	2.46624	0.0322	down
Cpro00021549-RA	5.506	2.461	0.0322	down
Cpro00020161-RA	5.48	2.45418	0.0322	down
Cpro00010408-RA	5.48	2.45418	0.0322	down
Cpro00000395-RA	5.48	2.45418	0.0322	down
Cpro00006806-RA	5.461	2.44917	0.0322	down
Cpro00017347-RA	5.461	2.44917	0.0322	down
Cpro00022702-RA	5.447	2.44546	0.0322	down
Cpro00001414-RA	5.447	2.44546	0.0322	down
Cpro00000859-RA	5.41	2.43563	0.0322	down
Cpro00000960-RA	5.382	2.42814	0.0322	down
Cpro00026000-RA	5.328	2.41359	0.0322	down
Cpro00020835-RA	5.328	2.41359	0.0322	down
Cpro00007963-RA	5.328	2.41359	0.0322	down
Cpro00023324-RA	5.328	2.41359	0.0322	down
Cpro00004698-RA	5.328	2.41359	0.0322	down
Cpro00017363-RA	5.328	2.41359	0.0322	down
Cpro00018133-RA	5.328	2.41359	0.0322	down
Cpro00018965-RA	5.328	2.41359	0.0322	down
Cpro00000946-RA	5.328	2.41359	0.0322	down
Cpro00000983-RA	5.328	2.41359	0.0322	down
Cpro00001281-RA	5.328	2.41359	0.0322	down
Cpro00010569-RA	5.328	2.41359	0.0322	down
Cpro00009893-RA	5.328	2.41359	0.0322	down
Cpro00026244-RA	5.328	2.41359	0.0322	down
Cpro00002234-RA	5.328	2.41359	0.0322	down
Cpro00012854-RA	5.328	2.41359	0.0322	down
Cpro00018845-RA	5.28	2.40054	0.0322	down
Cpro00024774-RA	5.266	2.39671	0.0322	down
Cpro00010381-RA	5.266	2.39671	0.0322	down
Cpro00021061-RA	5.246	2.39122	0.0322	down
Cpro00018748-RA	5.239	2.38929	0.0322	down
Cpro00013208-RA	5.231	2.38709	0.0322	down
Cpro00025940-RA	5.222	2.3846	0.0322	down
Cpro00005415-RA	5.195	2.37712	0.0322	down
Cpro00009361-RA	5.176	2.37184	0.0322	down
Cpro00024607-RA	5.151	2.36485	0.0322	down
Cpro00004866-RA	5.151	2.36485	0.0322	down
Cpro00001878-RA	5.151	2.36485	0.0322	down
Cpro00010368-RA	5.14	2.36177	0.0322	down
Cpro00017486-RA	5.134	2.36008	0.0322	down
Cpro00019648-RA	5.131	2.35924	0.0322	down
Cpro00014818-RA	5.115	2.35473	0.0322	down
Cpro00025990-RA	5.1	2.3505	0.0322	down
Cpro00024616-RA	5.091	2.34795	0.0322	down
Cpro00003718-RA	5.062	2.33971	0.0322	down
Cpro00005211-RA	5.062	2.33971	0.0322	down
Cpro00013912-RA	5.062	2.33971	0.0322	down
Cpro00009806-RA	5.062	2.33971	0.0322	down
Cpro00024031-RA	5.062	2.33971	0.0322	down
Cpro00027075-RA	5.05	2.33628	0.0322	down
Cpro00013962-RA	5.024	2.32884	0.0322	down
Cpro00014044-RA	5.024	2.32884	0.0322	down
Cpro00001371-RA	5.024	2.32884	0.0322	down
Cpro00010112-RA	5.024	2.32884	0.0322	down
Cpro00027152-RA	5.024	2.32884	0.0322	down
Cpro00023226-RA	5	2.32193	0.0322	down
Cpro00025703-RA	4.992	2.31962	0.0322	down
Cpro00017964-RA	4.992	2.31962	0.0322	down
Cpro00019965-RA	4.973	2.31412	0.0322	down
Cpro00003254-RA	4.973	2.31412	0.0322	down
Cpro00025569-RA	4.973	2.31412	0.0322	down
Cpro00008342-RA	4.973	2.31412	0.0322	down
Cpro00008340-RA	4.973	2.31412	0.0322	down
Cpro00007241-RA	4.973	2.31412	0.0322	down
Cpro00012441-RA	4.973	2.31412	0.0322	down
Cpro00015396-RA	4.958	2.30976	0.0322	down
Cpro00003250-RA	4.948	2.30685	0.0322	down
Cpro00006365-RA	4.948	2.30685	0.0322	down
Cpro00018679-RA	4.948	2.30685	0.0322	down
Cpro00021571-RA	4.941	2.3048	0.0322	down
Cpro00002927-RA	4.929	2.30129	0.0322	down
Cpro00024127-RA	4.929	2.30129	0.0322	down
Cpro00019481-RA	4.922	2.29924	0.0322	down
Cpro00006583-RA	4.91	2.29572	0.0322	down
Cpro00008081-RA	4.902	2.29337	0.0322	down
Cpro00024776-RA	4.902	2.29337	0.0322	down
Cpro00027243-RA	4.902	2.29337	0.0322	down
Cpro00027187-RA	4.902	2.29337	0.0322	down
Cpro00012908-RA	4.899	2.29249	0.0322	down
Cpro00010972-RA	4.889	2.28954	0.0322	down
Cpro00000020-RA	4.884	2.28806	0.0322	down
Cpro00003709-RA	4.876	2.2857	0.0322	down
Cpro00001000-RA	4.871	2.28422	0.0322	down
Cpro00022682-RA	4.871	2.28422	0.0322	down
Cpro00021929-RA	4.862	2.28155	0.0322	down
Cpro00019586-RA	4.855	2.27947	0.0322	down
Cpro00012083-RA	4.82	2.26903	0.0322	down
Cpro00019846-RA	4.795	2.26153	0.0322	down
Cpro00012068-RA	4.795	2.26153	0.0322	down
Cpro00008910-RA	4.795	2.26153	0.0322	down
Cpro00003115-RA	4.795	2.26153	0.0322	down
Cpro00005058-RA	4.795	2.26153	0.0322	down
Cpro00004396-RA	4.795	2.26153	0.0322	down
Cpro00020922-RA	4.795	2.26153	0.0322	down
Cpro00011989-RA	4.795	2.26153	0.0322	down
Cpro00010391-RA	4.795	2.26153	0.0322	down
Cpro00027216-RA	4.795	2.26153	0.0322	down
Cpro00007578-RA	4.795	2.26153	0.0322	down
Cpro00018344-RA	4.795	2.26153	0.0322	down
Cpro00010047-RA	4.795	2.26153	0.0322	down
Cpro00019733-RA	4.764	2.25217	0.0322	down
Cpro00000301-RA	4.764	2.25217	0.0322	down
Cpro00009461-RA	4.754	2.24914	0.0322	down
Cpro00004247-RA	4.742	2.2455	0.0322	down
Cpro00003220-RA	4.731	2.24215	0.0322	down
Cpro00013805-RA	4.726	2.24062	0.0322	down
Cpro00015114-RA	4.726	2.24062	0.0322	down
Cpro00015214-RA	4.719	2.23848	0.0322	down
Cpro00014226-RA	4.719	2.23848	0.0322	down
Cpro00006519-RA	4.719	2.23848	0.0322	down
Cpro00001331-RA	4.719	2.23848	0.0322	down
Cpro00016029-RA	4.709	2.23542	0.0322	down
Cpro00008664-RA	4.707	2.23481	0.0322	down
Cpro00000453-RA	4.698	2.23205	0.0322	down
Cpro00016540-RA	4.689	2.22928	0.0322	down
Cpro00006200-RA	4.689	2.22928	0.0322	down
Cpro00014961-RA	4.689	2.22928	0.0322	down
Cpro00024331-RA	4.689	2.22928	0.0322	down
Cpro00019434-RA	4.689	2.22928	0.0322	down
Cpro00026261-RA	4.689	2.22928	0.0322	down
Cpro00008032-RA	4.68	2.22651	0.0322	down
Cpro00005291-RA	4.675	2.22497	0.0322	down
Cpro00016182-RA	4.672	2.22404	0.0322	down
Cpro00015274-RA	4.667	2.2225	0.0322	down
Cpro00021002-RA	4.666	2.22219	0.0322	down
Cpro00013782-RA	4.662	2.22095	0.0322	down
Cpro00006632-RA	4.65	2.21723	0.0322	down
Cpro00017480-RA	4.639	2.21381	0.0322	down
Cpro00001548-RA	4.618	2.20727	0.0322	down
Cpro00017802-RA	4.618	2.20727	0.0322	down
Cpro00026845-RA	4.618	2.20727	0.0322	down
Cpro00012901-RA	4.618	2.20727	0.0322	down
Cpro00027142-RA	4.618	2.20727	0.0322	down
Cpro00007665-RA	4.596	2.20038	0.0322	down
Cpro00006654-RA	4.582	2.19598	0.0322	down
Cpro00027068-RA	4.582	2.19598	0.0322	down
Cpro00002294-RA	4.567	2.19125	0.0322	down
Cpro00016656-RA	4.567	2.19125	0.0322	down
Cpro00024704-RA	4.567	2.19125	0.0322	down
Cpro00002220-RA	4.556	2.18777	0.0322	down
Cpro00001506-RA	4.553	2.18682	0.0322	down
Cpro00025878-RA	4.529	2.17919	0.0322	down
Cpro00005977-RA	4.529	2.17919	0.0322	down
Cpro00015104-RA	4.529	2.17919	0.0322	down
Cpro00007213-RA	4.529	2.17919	0.0322	down
Cpro00018042-RA	4.521	2.17664	0.0322	down
Cpro00023795-RA	4.508	2.17249	0.0322	down
Cpro00019494-RA	4.505	2.17153	0.0322	down
Cpro00013483-RA	4.493	2.16768	0.0322	down
Cpro00019512-RA	4.487	2.16575	0.0322	down
Cpro00008759-RA	4.483	2.16446	0.0322	down
Cpro00011223-RA	4.476	2.16221	0.0322	down
Cpro00016013-RA	4.476	2.16221	0.0322	down
Cpro00019735-RA	4.476	2.16221	0.0322	down
Cpro00004659-RA	4.476	2.16221	0.0322	down
Cpro00022721-RA	4.476	2.16221	0.0322	down
Cpro00027055-RA	4.451	2.15413	0.0322	down
Cpro00022989-RA	4.447	2.15283	0.0322	down
Cpro00021965-RA	4.44	2.15056	0.0322	down
Cpro00009265-RA	4.44	2.15056	0.0322	down
Cpro00024895-RA	4.44	2.15056	0.0322	down
Cpro00014765-RA	4.44	2.15056	0.0322	down
Cpro00019415-RA	4.44	2.15056	0.0322	down
Cpro00004132-RA	4.433	2.14828	0.0322	down
Cpro00026934-RA	4.432	2.14796	0.0322	down
Cpro00015719-RA	4.426	2.146	0.0322	down
Cpro00016651-RA	4.426	2.146	0.0322	down
Cpro00017360-RA	4.426	2.146	0.0322	down
Cpro00025608-RA	4.422	2.1447	0.0322	down
Cpro00010677-RA	4.421	2.14437	0.0322	down
Cpro00010957-RA	4.415	2.14241	0.0322	down
Cpro00017687-RA	4.415	2.14241	0.0322	down
Cpro00020239-RA	4.396	2.13619	0.0322	down
Cpro00021295-RA	4.39	2.13422	0.0322	down
Cpro00016791-RA	4.375	2.12928	0.0322	down
Cpro00008132-RA	4.369	2.1273	0.0322	down
Cpro00004019-RA	4.359	2.124	0.0322	down
Cpro00004430-RA	4.359	2.124	0.0322	down
Cpro00000990-RA	4.359	2.124	0.0322	down
Cpro00024035-RA	4.359	2.124	0.0322	down
Cpro00001429-RA	4.344	2.11902	0.0322	down
Cpro00013936-RA	4.339	2.11736	0.0322	down
Cpro00009039-RA	4.329	2.11403	0.0322	down
Cpro00002275-RA	4.322	2.1117	0.0322	down
Cpro00000511-RA	4.319	2.1107	0.0322	down
Cpro00015277-RA	4.316	2.10969	0.0322	down
Cpro00000560-RA	4.296	2.10299	0.0322	down
Cpro00019975-RA	4.262	2.09153	0.0322	down
Cpro00015286-RA	4.262	2.09153	0.0322	down
Cpro00003252-RA	4.262	2.09153	0.0322	down
Cpro00021513-RA	4.262	2.09153	0.0322	down
Cpro00016453-RA	4.262	2.09153	0.0322	down
Cpro00006138-RA	4.262	2.09153	0.0322	down
Cpro00024360-RA	4.262	2.09153	0.0322	down
Cpro00014311-RA	4.262	2.09153	0.0322	down
Cpro00005955-RA	4.262	2.09153	0.0322	down
Cpro00004246-RA	4.262	2.09153	0.0322	down
Cpro00007962-RA	4.262	2.09153	0.0322	down
Cpro00000437-RA	4.262	2.09153	0.0322	down
Cpro00010631-RA	4.262	2.09153	0.0322	down
Cpro00000513-RA	4.262	2.09153	0.0322	down
Cpro00017694-RA	4.262	2.09153	0.0322	down
Cpro00022323-RA	4.262	2.09153	0.0322	down
Cpro00021460-RA	4.262	2.09153	0.0322	down
Cpro00023870-RA	4.262	2.09153	0.0322	down
Cpro00018844-RA	4.262	2.09153	0.0322	down
Cpro00007478-RA	4.262	2.09153	0.0322	down
Cpro00018846-RA	4.262	2.09153	0.0322	down
Cpro00010163-RA	4.262	2.09153	0.0322	down
Cpro00027188-RA	4.262	2.09153	0.0322	down
Cpro00007335-RA	4.249	2.08712	0.0322	down
Cpro00019894-RA	4.218	2.07656	0.0322	down
Cpro00012950-RA	4.212	2.07451	0.0322	down
Cpro00022825-RA	4.212	2.07451	0.0322	down
Cpro00025351-RA	4.203	2.07142	0.0322	down
Cpro00015278-RA	4.2	2.07039	0.0322	down
Cpro00026647-RA	4.2	2.07039	0.0322	down
Cpro00025219-RA	4.195	2.06867	0.0322	down
Cpro00020721-RA	4.186	2.06557	0.0322	down
Cpro00022063-RA	4.181	2.06385	0.0322	down
Cpro00013646-RA	4.166	2.05866	0.0322	down
Cpro00017362-RA	4.166	2.05866	0.0322	down
Cpro00000391-RA	4.166	2.05866	0.0322	down
Cpro00026111-RA	4.156	2.0552	0.0322	down
Cpro00025366-RA	4.156	2.0552	0.0322	down
Cpro00021761-RA	4.152	2.05381	0.0322	down
Cpro00010524-RA	4.144	2.05102	0.0322	down
Cpro00006564-RA	4.129	2.04579	0.0322	down
Cpro00024888-RA	4.11	2.03914	0.0322	down
Cpro00025512-RA	4.094	2.03351	0.0322	down
Cpro00026587-RA	4.08	2.02857	0.0322	down
Cpro00019973-RA	4.069	2.02467	0.0322	down
Cpro00015257-RA	4.055	2.0197	0.0322	down
Cpro00023364-RA	4.049	2.01757	0.0322	down
Cpro00010231-RA	4.049	2.01757	0.0322	down
Cpro00018944-RA	4.036	2.01293	0.0322	down
Cpro00025607-RA	4.034	2.01221	0.0322	down
Cpro00014045-RA	4.034	2.01221	0.0322	down
Cpro00023023-RA	4.026	2.00935	0.0322	down
Cpro00021470-RA	4.026	2.00935	0.0322	down
Cpro00027232-RA	4.026	2.00935	0.0322	down
Cpro00001732-RA	4.017	2.00612	0.0322	down
Cpro00026886-RA	4.017	2.00612	0.0322	down
Cpro00026885-RA	4.01	2.0036	0.0322	down
Cpro00011239-RA	4.004	2.00144	0.0322	down
Cpro00002367-RA	3.996	1.99856	0.0322	down
Cpro00014969-RA	3.996	1.99856	0.0322	down
Cpro00004875-RA	3.996	1.99856	0.0322	down
Cpro00004841-RA	3.996	1.99856	0.0322	down
Cpro00000573-RA	3.996	1.99856	0.0322	down
Cpro00017098-RA	3.996	1.99856	0.0322	down
Cpro00012419-RA	3.978	1.99204	0.0322	down
Cpro00009802-RA	3.972	1.98987	0.0322	down
Cpro00019326-RA	3.972	1.98987	0.0322	down
Cpro00010318-RA	3.968	1.98841	0.0322	down
Cpro00008573-RA	3.963	1.98659	0.0322	down
Cpro00025733-RA	3.958	1.98477	0.0322	down
Cpro00019988-RA	3.958	1.98477	0.0322	down
Cpro00002630-RA	3.958	1.98477	0.0322	down
Cpro00006235-RA	3.958	1.98477	0.0322	down
Cpro00023423-RA	3.958	1.98477	0.0322	down
Cpro00026600-RA	3.958	1.98477	0.0322	down
Cpro00002185-RA	3.958	1.98477	0.0322	down
Cpro00017047-RA	3.946	1.98039	0.0322	down
Cpro00009362-RA	3.943	1.97929	0.0322	down
Cpro00014995-RA	3.922	1.97159	0.0322	down
Cpro00000887-RA	3.912	1.96791	0.0322	down
Cpro00022088-RA	3.907	1.96606	0.0322	down
Cpro00016495-RA	3.907	1.96606	0.0322	down
Cpro00025167-RA	3.907	1.96606	0.0322	down
Cpro00007766-RA	3.907	1.96606	0.0322	down
Cpro00021189-RA	3.907	1.96606	0.0322	down
Cpro00007569-RA	3.907	1.96606	0.0322	down
Cpro00009549-RA	3.893	1.96088	0.0322	down
Cpro00006676-RA	3.889	1.9594	0.0322	down
Cpro00018656-RA	3.882	1.9568	0.0322	down
Cpro00017591-RA	3.877	1.95494	0.0322	down
Cpro00009416-RA	3.875	1.9542	0.0322	down
Cpro00006533-RA	3.87	1.95233	0.0322	down
Cpro00005248-RA	3.868	1.95159	0.0322	down
Cpro00001891-RA	3.868	1.95159	0.0322	down
Cpro00015929-RA	3.863	1.94972	0.0322	down
Cpro00014160-RA	3.863	1.94972	0.0322	down
Cpro00006395-RA	3.863	1.94972	0.0322	down
Cpro00000456-RA	3.863	1.94972	0.0322	down
Cpro00024677-RA	3.856	1.94711	0.0322	down
Cpro00013328-RA	3.825	1.93546	0.0322	down
Cpro00027109-RA	3.824	1.93508	0.0322	down
Cpro00014711-RA	3.821	1.93395	0.0322	down
Cpro00020754-RA	3.818	1.93282	0.0322	down
Cpro00002061-RA	3.814	1.9313	0.0322	down
Cpro00000474-RA	3.81	1.92979	0.0322	down
Cpro00004343-RA	3.806	1.92828	0.0322	down
Cpro00004171-RA	3.802	1.92676	0.0322	down
Cpro00004387-RA	3.798	1.92524	0.0322	down
Cpro00015275-RA	3.789	1.92182	0.0322	down
Cpro00000039-RA	3.785	1.92029	0.0322	down
Cpro00003980-RA	3.778	1.91762	0.0322	down
Cpro00000566-RA	3.778	1.91762	0.0322	down
Cpro00027140-RA	3.778	1.91762	0.0322	down
Cpro00017364-RA	3.773	1.91571	0.0322	down
Cpro00003984-RA	3.769	1.91418	0.0322	down
Cpro00001122-RA	3.753	1.90804	0.0322	down
Cpro00018804-RA	3.751	1.90728	0.0322	down
Cpro00022013-RA	3.73	1.89918	0.0322	down
Cpro00011047-RA	3.73	1.89918	0.0322	down
Cpro00025861-RA	3.73	1.89918	0.0322	down
Cpro00025895-RA	3.73	1.89918	0.0322	down
Cpro00005924-RA	3.73	1.89918	0.0322	down
Cpro00005678-RA	3.73	1.89918	0.0322	down
Cpro00004493-RA	3.73	1.89918	0.0322	down
Cpro00026636-RA	3.73	1.89918	0.0322	down
Cpro00018152-RA	3.717	1.89414	0.0322	down
Cpro00011255-RA	3.7	1.88753	0.0322	down
Cpro00014739-RA	3.689	1.88323	0.0322	down
Cpro00004658-RA	3.681	1.8801	0.0322	down
Cpro00010246-RA	3.681	1.8801	0.0322	down
Cpro00016280-RA	3.679	1.87931	0.0322	down
Cpro00023299-RA	3.67	1.87578	0.0322	down
Cpro00001330-RA	3.67	1.87578	0.0322	down
Cpro00022322-RA	3.67	1.87578	0.0322	down
Cpro00017595-RA	3.666	1.87421	0.0322	down
Cpro00016461-RA	3.664	1.87342	0.0322	down
Cpro00020992-RA	3.663	1.87303	0.0322	down
Cpro00005749-RA	3.651	1.86829	0.0322	down
Cpro00001044-RA	3.649	1.8675	0.0322	down
Cpro00022124-RA	3.642	1.86473	0.0322	down
Cpro00017054-RA	3.641	1.86433	0.0322	down
Cpro00022654-RA	3.633	1.86116	0.0322	down
Cpro00024076-RA	3.623	1.85718	0.0322	down
Cpro00008245-RA	3.618	1.85519	0.0322	down
Cpro00025698-RA	3.614	1.8536	0.0322	down
Cpro00026202-RA	3.609	1.8516	0.0322	down
Cpro00013570-RA	3.609	1.8516	0.0322	down
Cpro00023231-RA	3.607	1.8508	0.0322	down
Cpro00005510-RA	3.599	1.8476	0.0322	down
Cpro00021108-RA	3.573	1.83714	0.0322	down
Cpro00021420-RA	3.566	1.83431	0.0322	down
Cpro00001338-RA	3.563	1.83309	0.0322	down
Cpro00025969-RA	3.552	1.82863	0.0322	down
Cpro00026236-RA	3.552	1.82863	0.0322	down
Cpro00025938-RA	3.552	1.82863	0.0322	down
Cpro00011894-RA	3.552	1.82863	0.0322	down
Cpro00013455-RA	3.552	1.82863	0.0322	down
Cpro00010778-RA	3.552	1.82863	0.0322	down
Cpro00010855-RA	3.552	1.82863	0.0322	down
Cpro00001796-RA	3.552	1.82863	0.0322	down
Cpro00020107-RA	3.536	1.82212	0.0322	down
Cpro00011078-RA	3.533	1.82089	0.0322	down
Cpro00002054-RA	3.53	1.81967	0.0322	down
Cpro00011503-RA	3.525	1.81762	0.0322	down
Cpro00014959-RA	3.519	1.81517	0.0322	down
Cpro00018818-RA	3.516	1.81394	0.0322	down
Cpro00021928-RA	3.505	1.80941	0.0322	down
Cpro00014334-RA	3.501	1.80777	0.0322	down
Cpro00004867-RA	3.501	1.80777	0.0322	down
Cpro00014816-RA	3.501	1.80777	0.0322	down
Cpro00021395-RA	3.501	1.80777	0.0322	down
Cpro00002103-RA	3.493	1.80447	0.0322	down
Cpro00004089-RA	3.487	1.80199	0.0322	down
Cpro00000749-RA	3.487	1.80199	0.0322	down
Cpro00000196-RA	3.487	1.80199	0.0322	down
Cpro00018288-RA	3.481	1.7995	0.0322	down
Cpro00009727-RA	3.468	1.7941	0.0322	down
Cpro00011222-RA	3.463	1.79202	0.0322	down
Cpro00015942-RA	3.463	1.79202	0.0322	down
Cpro00016120-RA	3.463	1.79202	0.0322	down
Cpro00021037-RA	3.463	1.79202	0.0322	down
Cpro00014767-RA	3.463	1.79202	0.0322	down
Cpro00026563-RA	3.463	1.79202	0.0322	down
Cpro00010474-RA	3.463	1.79202	0.0322	down
Cpro00012562-RA	3.463	1.79202	0.0322	down
Cpro00015577-RA	3.453	1.78785	0.0322	down
Cpro00009364-RA	3.452	1.78743	0.0322	down
Cpro00025828-RA	3.45	1.7866	0.0322	down
Cpro00025776-RA	3.445	1.7845	0.0322	down
Cpro00011174-RA	3.443	1.78367	0.0322	down
Cpro00015576-RA	3.443	1.78367	0.0322	down
Cpro00018760-RA	3.443	1.78367	0.0322	down
Cpro00008758-RA	3.434	1.77989	0.0322	down
Cpro00026515-RA	3.434	1.77989	0.0322	down
Cpro00001099-RA	3.431	1.77863	0.0322	down
Cpro00009482-RA	3.428	1.77737	0.0322	down
Cpro00001833-RA	3.428	1.77737	0.0322	down
Cpro00010621-RA	3.427	1.77695	0.0322	down
Cpro00004381-RA	3.425	1.7761	0.0322	down
Cpro00019081-RA	3.425	1.7761	0.0322	down
Cpro00017654-RA	3.419	1.77357	0.0322	down
Cpro00003508-RA	3.415	1.77189	0.0322	down
Cpro00003746-RA	3.41	1.76977	0.0322	down
Cpro00008377-RA	3.41	1.76977	0.0322	down
Cpro00018170-RA	3.41	1.76977	0.0322	down
Cpro00018875-RA	3.41	1.76977	0.0322	down
Cpro00001777-RA	3.41	1.76977	0.0322	down
Cpro00014917-RA	3.394	1.76299	0.0322	down
Cpro00016595-RA	3.385	1.75916	0.0322	down
Cpro00004144-RA	3.374	1.75446	0.0322	down
Cpro00002337-RA	3.374	1.75446	0.0322	down
Cpro00014154-RA	3.374	1.75446	0.0322	down
Cpro00004392-RA	3.374	1.75446	0.0322	down
Cpro00010538-RA	3.374	1.75446	0.0322	down
Cpro00026277-RA	3.371	1.75318	0.0322	down
Cpro00018723-RA	3.369	1.75232	0.0322	down
Cpro00004100-RA	3.366	1.75104	0.0322	down
Cpro00022961-RA	3.361	1.74889	0.0322	down
Cpro00005612-RA	3.361	1.74889	0.0322	down
Cpro00026096-RA	3.349	1.74373	0.0322	down
Cpro00024131-RA	3.349	1.74373	0.0322	down
Cpro00025172-RA	3.349	1.74373	0.0322	down
Cpro00016484-RA	3.345	1.74201	0.0322	down
Cpro00022073-RA	3.342	1.74071	0.0322	down
Cpro00016030-RA	3.341	1.74028	0.0322	down
Cpro00001968-RA	3.339	1.73942	0.0322	down
Cpro00004998-RA	3.33	1.73552	0.0322	down
Cpro00022949-RA	3.322	1.73205	0.0322	down
Cpro00008141-RA	3.319	1.73075	0.0322	down
Cpro00013545-RA	3.315	1.72901	0.0322	down
Cpro00001066-RA	3.315	1.72901	0.0322	down
Cpro00002105-RA	3.315	1.72901	0.0322	down
Cpro00013237-RA	3.309	1.7264	0.0322	down
Cpro00002600-RA	3.305	1.72465	0.0322	down
Cpro00009643-RA	3.303	1.72378	0.0322	down
Cpro00005635-RA	3.3	1.72247	0.0322	down
Cpro00026101-RA	3.286	1.71633	0.0322	down
Cpro00009542-RA	3.284	1.71545	0.0322	down
Cpro00010048-RA	3.273	1.71061	0.0322	down
Cpro00006982-RA	3.273	1.71061	0.0322	down
Cpro00013006-RA	3.268	1.70841	0.0322	down
Cpro00008198-RA	3.263	1.7062	0.0322	down
Cpro00008858-RA	3.256	1.7031	0.0322	down
Cpro00008766-RA	3.243	1.69733	0.0322	down
Cpro00001637-RA	3.238	1.6951	0.0322	down
Cpro00000209-RA	3.236	1.69421	0.0322	down
Cpro00014821-RA	3.235	1.69377	0.0322	down
Cpro00004338-RA	3.224	1.68885	0.0322	down
Cpro00014526-RA	3.219	1.68661	0.0322	down
Cpro00026601-RA	3.207	1.68122	0.0322	down
Cpro00020997-RA	3.197	1.67672	0.0322	down
Cpro00015285-RA	3.197	1.67672	0.0322	down
Cpro00006619-RA	3.197	1.67672	0.0322	down
Cpro00002669-RA	3.197	1.67672	0.0322	down
Cpro00009399-RA	3.197	1.67672	0.0322	down
Cpro00022069-RA	3.197	1.67672	0.0322	down
Cpro00016373-RA	3.197	1.67672	0.0322	down
Cpro00021016-RA	3.197	1.67672	0.0322	down
Cpro00023357-RA	3.197	1.67672	0.0322	down
Cpro00020825-RA	3.197	1.67672	0.0322	down
Cpro00008121-RA	3.197	1.67672	0.0322	down
Cpro00014076-RA	3.197	1.67672	0.0322	down
Cpro00004447-RA	3.197	1.67672	0.0322	down
Cpro00012026-RA	3.197	1.67672	0.0322	down
Cpro00011395-RA	3.197	1.67672	0.0322	down
Cpro00006474-RA	3.197	1.67672	0.0322	down
Cpro00020926-RA	3.197	1.67672	0.0322	down
Cpro00017478-RA	3.197	1.67672	0.0322	down
Cpro00009625-RA	3.197	1.67672	0.0322	down
Cpro00018246-RA	3.197	1.67672	0.0322	down
Cpro00026833-RA	3.197	1.67672	0.0322	down
Cpro00026721-RA	3.197	1.67672	0.0322	down
Cpro00018385-RA	3.197	1.67672	0.0322	down
Cpro00018420-RA	3.197	1.67672	0.0322	down
Cpro00002063-RA	3.197	1.67672	0.0322	down
Cpro00024014-RA	3.197	1.67672	0.0322	down
Cpro00009467-RA	3.197	1.67672	0.0322	down
Cpro00018477-RA	3.197	1.67672	0.0322	down
Cpro00001871-RA	3.197	1.67672	0.0322	down
Cpro00020650-RA	3.176	1.66721	0.0322	down
Cpro00020654-RA	3.172	1.66539	0.0322	down
Cpro00011789-RA	3.154	1.65718	0.0322	down
Cpro00015176-RA	3.154	1.65718	0.0322	down
Cpro00000704-RA	3.143	1.65214	0.0322	down
Cpro00023906-RA	3.139	1.65031	0.0322	down
Cpro00004940-RA	3.13	1.64616	0.0322	down
Cpro00011387-RA	3.126	1.64432	0.0322	down
Cpro00016027-RA	3.123	1.64293	0.0322	down
Cpro00008804-RA	3.108	1.63599	0.0322	down
Cpro00006924-RA	3.104	1.63413	0.0322	down
Cpro00019763-RA	3.104	1.63413	0.0322	down
Cpro00008801-RA	3.1	1.63227	0.0322	down
Cpro00007710-RA	3.1	1.63227	0.0322	down
Cpro00024057-RA	3.1	1.63227	0.0322	down
Cpro00013234-RA	3.099	1.6318	0.0322	down
Cpro00019689-RA	3.09	1.62761	0.0322	down
Cpro00023350-RA	3.09	1.62761	0.0322	down
Cpro00006987-RA	3.09	1.62761	0.0322	down
Cpro00013427-RA	3.085	1.62527	0.0322	down
Cpro00025616-RA	3.078	1.62199	0.0322	down
Cpro00005167-RA	3.078	1.62199	0.0322	down
Cpro00025424-RA	3.064	1.61542	0.0322	down
Cpro00003929-RA	3.064	1.61542	0.0322	down
Cpro00013315-RA	3.064	1.61542	0.0322	down
Cpro00016002-RA	3.051	1.60928	0.0322	down
Cpro00020996-RA	3.051	1.60928	0.0322	down
Cpro00005164-RA	3.051	1.60928	0.0322	down
Cpro00004118-RA	3.044	1.60597	0.0322	down
Cpro00021064-RA	3.044	1.60597	0.0322	down
Cpro00011500-RA	3.044	1.60597	0.0322	down
Cpro00012884-RA	3.044	1.60597	0.0322	down
Cpro00026434-RA	3.044	1.60597	0.0322	down
Cpro00006031-RA	3.037	1.60265	0.0322	down
Cpro00022552-RA	3.028	1.59837	0.0322	down
Cpro00017105-RA	3.026	1.59741	0.0322	down
Cpro00006914-RA	3.025	1.59694	0.0322	down
Cpro00023649-RA	3.019	1.59407	0.0322	down
Cpro00024124-RA	3.019	1.59407	0.0322	down
Cpro00002789-RA	3.019	1.59407	0.0322	down
Cpro00026032-RA	3.019	1.59407	0.0322	down
Cpro00013599-RA	3.019	1.59407	0.0322	down
Cpro00025166-RA	3.019	1.59407	0.0322	down
Cpro00002148-RA	3.019	1.59407	0.0322	down
Cpro00010753-RA	3.019	1.59407	0.0322	down
Cpro00024011-RA	3.019	1.59407	0.0322	down
Cpro00013398-RA	3.014	1.59168	0.0322	down
Cpro00013561-RA	3.011	1.59024	0.0322	down
Cpro00007149-RA	3.009	1.58928	0.0322	down
Cpro00019998-RA	3.003	1.5864	0.0322	down
Cpro00021012-RA	3.003	1.5864	0.0322	down
Cpro00018432-RA	3.003	1.5864	0.0322	down
Cpro00016033-RA	2.999	1.58448	0.0322	down
Cpro00026585-RA	2.999	1.58448	0.0322	down
Cpro00020539-RA	2.997	1.58352	0.0322	down
Cpro00017593-RA	2.997	1.58352	0.0322	down
Cpro00016584-RA	2.992	1.58111	0.0322	down
Cpro00010568-RA	2.992	1.58111	0.0322	down
Cpro00007923-RA	2.984	1.57725	0.0322	down
Cpro00011080-RA	2.984	1.57725	0.0322	down
Cpro00020666-RA	2.984	1.57725	0.0322	down
Cpro00004419-RA	2.984	1.57725	0.0322	down
Cpro00004604-RA	2.984	1.57725	0.0322	down
Cpro00004609-RA	2.984	1.57725	0.0322	down
Cpro00020472-RA	2.984	1.57725	0.0322	down
Cpro00000805-RA	2.984	1.57725	0.0322	down
Cpro00001288-RA	2.984	1.57725	0.0322	down
Cpro00018746-RA	2.984	1.57725	0.0322	down
Cpro00017149-RA	2.984	1.57725	0.0322	down
Cpro00014834-RA	2.978	1.57434	0.0322	down
Cpro00003371-RA	2.975	1.57289	0.0322	down
Cpro00006810-RA	2.972	1.57143	0.0322	down
Cpro00013213-RA	2.971	1.57095	0.0322	down
Cpro00022086-RA	2.968	1.56949	0.0322	down
Cpro00009801-RA	2.968	1.56949	0.0322	down
Cpro00021121-RA	2.968	1.56949	0.0322	down
Cpro00003826-RA	2.954	1.56267	0.0322	down
Cpro00019338-RA	2.946	1.55876	0.0322	down
Cpro00008203-RA	2.942	1.5568	0.0322	down
Cpro00005627-RA	2.938	1.55483	0.0322	down
Cpro00022652-RA	2.938	1.55483	0.0322	down
Cpro00015733-RA	2.93	1.5509	0.0322	down
Cpro00003936-RA	2.93	1.5509	0.0322	down
Cpro00026106-RA	2.93	1.5509	0.0322	down
Cpro00005292-RA	2.93	1.5509	0.0322	down
Cpro00021690-RA	2.93	1.5509	0.0322	down
Cpro00014990-RA	2.93	1.5509	0.0322	down
Cpro00023323-RA	2.93	1.5509	0.0322	down
Cpro00023531-RA	2.93	1.5509	0.0322	down
Cpro00016871-RA	2.93	1.5509	0.0322	down
Cpro00016862-RA	2.93	1.5509	0.0322	down
Cpro00012420-RA	2.93	1.5509	0.0322	down
Cpro00011369-RA	2.919	1.54547	0.0322	down
Cpro00017568-RA	2.918	1.54498	0.0322	down
Cpro00019995-RA	2.913	1.54251	0.0322	down
Cpro00009977-RA	2.913	1.54251	0.0322	down
Cpro00015308-RA	2.909	1.54052	0.0322	down
Cpro00009809-RA	2.909	1.54052	0.0322	down
Cpro00013210-RA	2.906	1.53903	0.0322	down
Cpro00001395-RA	2.906	1.53903	0.0322	down
Cpro00007382-RA	2.906	1.53903	0.0322	down
Cpro00007138-RA	2.906	1.53903	0.0322	down
Cpro00024528-RA	2.901	1.53655	0.0322	down
Cpro00010956-RA	2.897	1.53456	0.0322	down
Cpro00023188-RA	2.892	1.53207	0.0322	down
Cpro00011857-RA	2.892	1.53207	0.0322	down
Cpro00026731-RA	2.892	1.53207	0.0322	down
Cpro00001889-RA	2.892	1.53207	0.0322	down
Cpro00007165-RA	2.892	1.53207	0.0322	down
Cpro00025989-RA	2.888	1.53007	0.0322	down
Cpro00011254-RA	2.887	1.52957	0.0322	down
Cpro00026294-RA	2.886	1.52907	0.0322	down
Cpro00010916-RA	2.881	1.52657	0.0322	down
Cpro00000814-RA	2.88	1.52607	0.0322	down
Cpro00021072-RA	2.877	1.52457	0.0322	down
Cpro00023420-RA	2.877	1.52457	0.0322	down
Cpro00025795-RA	2.869	1.52055	0.0322	down
Cpro00024698-RA	2.869	1.52055	0.0322	down
Cpro00001650-RA	2.867	1.51954	0.0322	down
Cpro00023932-RA	2.866	1.51904	0.0322	down
Cpro00011491-RA	2.864	1.51803	0.0322	down
Cpro00020645-RA	2.859	1.51551	0.0322	down
Cpro00020990-RA	2.858	1.51501	0.0322	down
Cpro00013770-RA	2.856	1.514	0.0322	down
Cpro00001800-RA	2.856	1.514	0.0322	down
Cpro00014223-RA	2.852	1.51197	0.0322	down
Cpro00016494-RA	2.85	1.51096	0.0322	down
Cpro00006942-RA	2.841	1.5064	0.0322	down
Cpro00002441-RA	2.841	1.5064	0.0322	down
Cpro00019784-RA	2.841	1.5064	0.0322	down
Cpro00016303-RA	2.841	1.5064	0.0322	down
Cpro00014764-RA	2.841	1.5064	0.0322	down
Cpro00026639-RA	2.841	1.5064	0.0322	down
Cpro00026933-RA	2.841	1.5064	0.0322	down
Cpro00027192-RA	2.841	1.5064	0.0322	down
Cpro00018541-RA	2.841	1.5064	0.0322	down
Cpro00017076-RA	2.841	1.5064	0.0322	down
Cpro00020655-RA	2.836	1.50386	0.0322	down
Cpro00023273-RA	2.836	1.50386	0.0322	down
Cpro00010870-RA	2.834	1.50284	0.0322	down
Cpro00011639-RA	2.829	1.50029	0.0322	down
Cpro00014098-RA	2.828	1.49978	0.0322	down
Cpro00016680-RA	2.826	1.49876	0.0322	down
Cpro00017039-RA	2.826	1.49876	0.0322	down
Cpro00001558-RA	2.825	1.49825	0.0322	down
Cpro00021775-RA	2.824	1.49774	0.0322	down
Cpro00004635-RA	2.824	1.49774	0.0322	down
Cpro00025567-RA	2.821	1.49621	0.0322	down
Cpro00016751-RA	2.819	1.49518	0.0322	down
Cpro00003081-RA	2.812	1.4916	0.0322	down
Cpro00023031-RA	2.809	1.49006	0.0322	down
Cpro00012136-RA	2.809	1.49006	0.0322	down
Cpro00003048-RA	2.809	1.49006	0.0322	down
Cpro00015847-RA	2.797	1.48388	0.0322	down
Cpro00003249-RA	2.797	1.48388	0.0322	down
Cpro00024102-RA	2.797	1.48388	0.0322	down
Cpro00026462-RA	2.797	1.48388	0.0322	down
Cpro00019712-RA	2.791	1.48078	0.0322	down
Cpro00003955-RA	2.787	1.47871	0.0322	down
Cpro00011929-RA	2.787	1.47871	0.0322	down
Cpro00005886-RA	2.787	1.47871	0.0322	down
Cpro00012853-RA	2.78	1.47508	0.0322	down
Cpro00006636-RA	2.77	1.46989	0.0322	down
Cpro00013961-RA	2.77	1.46989	0.0322	down
Cpro00014944-RA	2.77	1.46989	0.0322	down
Cpro00004382-RA	2.77	1.46989	0.0322	down
Cpro00017398-RA	2.77	1.46989	0.0322	down
Cpro00026947-RA	2.77	1.46989	0.0322	down
Cpro00017966-RA	2.77	1.46989	0.0322	down
Cpro00002124-RA	2.77	1.46989	0.0322	down
Cpro00001297-RA	2.764	1.46676	0.0322	down
Cpro00003462-RA	2.761	1.46519	0.0322	down
Cpro00010396-RA	2.758	1.46362	0.0322	down
Cpro00003095-RA	2.753	1.461	0.0322	down
Cpro00019663-RA	2.753	1.461	0.0322	down
Cpro00025175-RA	2.753	1.461	0.0322	down
Cpro00010596-RA	2.753	1.461	0.0322	down
Cpro00025614-RA	2.74	1.45418	0.0322	down
Cpro00003129-RA	2.74	1.45418	0.0322	down
Cpro00006300-RA	2.74	1.45418	0.0322	down
Cpro00012253-RA	2.74	1.45418	0.0322	down
Cpro00022918-RA	2.735	1.45154	0.0322	down
Cpro00023161-RA	2.723	1.4452	0.0322	down
Cpro00015509-RA	2.723	1.4452	0.0322	down
Cpro00007384-RA	2.72	1.44361	0.0322	down
Cpro00000811-RA	2.712	1.43936	0.0322	down
Cpro00020567-RA	2.708	1.43723	0.0322	down
Cpro00005065-RA	2.708	1.43723	0.0322	down
Cpro00019085-RA	2.708	1.43723	0.0322	down
Cpro00014209-RA	2.705	1.43563	0.0322	down
Cpro00006236-RA	2.705	1.43563	0.0322	down
Cpro00004782-RA	2.705	1.43563	0.0322	down
Cpro00018037-RA	2.705	1.43563	0.0322	down
Cpro00023417-RA	2.703	1.43456	0.0322	down
Cpro00020063-RA	2.699	1.43242	0.0322	down
Cpro00023006-RA	2.695	1.43029	0.0322	down
Cpro00007577-RA	2.695	1.43029	0.0322	down
Cpro00022767-RA	2.695	1.43029	0.0322	down
Cpro00000458-RA	2.685	1.42492	0.0322	down
Cpro00004130-RA	2.682	1.42331	0.0322	down
Cpro00026151-RA	2.676	1.42008	0.0322	down
Cpro00012075-RA	2.664	1.41359	0.0322	down
Cpro00021892-RA	2.664	1.41359	0.0322	down
Cpro00013209-RA	2.664	1.41359	0.0322	down
Cpro00024644-RA	2.664	1.41359	0.0322	down
Cpro00014031-RA	2.664	1.41359	0.0322	down
Cpro00015095-RA	2.664	1.41359	0.0322	down
Cpro00001376-RA	2.664	1.41359	0.0322	down
Cpro00027085-RA	2.664	1.41359	0.0322	down
Cpro00009812-RA	2.664	1.41359	0.0322	down
Cpro00022434-RA	2.664	1.41359	0.0322	down
Cpro00001902-RA	2.664	1.41359	0.0322	down
Cpro00019607-RA	2.653	1.40762	0.0322	down
Cpro00004404-RA	2.652	1.40708	0.0322	down
Cpro00014156-RA	2.647	1.40436	0.0322	down
Cpro00020783-RA	2.647	1.40436	0.0322	down
Cpro00026029-RA	2.644	1.40272	0.0322	down
Cpro00023011-RA	2.643	1.40218	0.0322	down
Cpro00003360-RA	2.638	1.39944	0.0322	down
Cpro00024393-RA	2.638	1.39944	0.0322	down
Cpro00017175-RA	2.626	1.39287	0.0322	down
Cpro00007712-RA	2.623	1.39122	0.0322	down
Cpro00026679-RA	2.621	1.39012	0.0322	down
Cpro00000207-RA	2.615	1.38681	0.0322	down
Cpro00026493-RA	2.611	1.3846	0.0322	down
Cpro00006707-RA	2.605	1.38128	0.0322	down
Cpro00026580-RA	2.605	1.38128	0.0322	down
Cpro00025835-RA	2.602	1.37962	0.0322	down
Cpro00024896-RA	2.6	1.37851	0.0322	down
Cpro00011730-RA	2.597	1.37685	0.0322	down
Cpro00017485-RA	2.597	1.37685	0.0322	down
Cpro00001901-RA	2.594	1.37518	0.0322	down
Cpro00016477-RA	2.588	1.37184	0.0322	down
Cpro00011720-RA	2.588	1.37184	0.0322	down
Cpro00014920-RA	2.588	1.37184	0.0322	down
Cpro00027026-RA	2.588	1.37184	0.0322	down
Cpro00020195-RA	2.584	1.36961	0.0322	down
Cpro00007202-RA	2.58	1.36737	0.0322	down
Cpro00024369-RA	2.577	1.36569	0.0322	down
Cpro00004500-RA	2.575	1.36457	0.0322	down
Cpro00018887-RA	2.575	1.36457	0.0322	down
Cpro00021122-RA	2.575	1.36457	0.0322	down
Cpro00012182-RA	2.575	1.36457	0.0322	down
Cpro00025887-RA	2.572	1.36289	0.0322	down
Cpro00026797-RA	2.57	1.36177	0.0322	down
Cpro00019920-RA	2.557	1.35445	0.0322	down
Cpro00022719-RA	2.557	1.35445	0.0322	down
Cpro00010031-RA	2.557	1.35445	0.0322	down
Cpro00000297-RA	2.553	1.35219	0.0322	down
Cpro00005958-RA	2.545	1.34767	0.0322	down
Cpro00004676-RA	2.545	1.34767	0.0322	down
Cpro00022306-RA	2.545	1.34767	0.0322	down
Cpro00018581-RA	2.544	1.3471	0.0322	down
Cpro00024055-RA	2.541	1.3454	0.0322	down
Cpro00011096-RA	2.531	1.33971	0.0322	down
Cpro00022865-RA	2.531	1.33971	0.0322	down
Cpro00026300-RA	2.531	1.33971	0.0322	down
Cpro00009412-RA	2.526	1.33685	0.0322	down
Cpro00014614-RA	2.522	1.33457	0.0322	down
Cpro00014246-RA	2.519	1.33285	0.0322	down
Cpro00026330-RA	2.519	1.33285	0.0322	down
Cpro00012584-RA	2.516	1.33113	0.0322	down
Cpro00002958-RA	2.515	1.33056	0.0322	down
Cpro00013644-RA	2.51	1.32769	0.0322	down
Cpro00011658-RA	2.507	1.32596	0.0322	down
Cpro00008178-RA	2.501	1.32251	0.0322	down
Cpro00011752-RA	2.5	1.32193	0.0322	down
Cpro00003907-RA	2.486	1.31383	0.0322	down
Cpro00023653-RA	2.486	1.31383	0.0322	down
Cpro00019582-RA	2.486	1.31383	0.0322	down
Cpro00025913-RA	2.486	1.31383	0.0322	down
Cpro00011717-RA	2.486	1.31383	0.0322	down
Cpro00024719-RA	2.486	1.31383	0.0322	down
Cpro00023484-RA	2.486	1.31383	0.0322	down
Cpro00006083-RA	2.486	1.31383	0.0322	down
Cpro00015100-RA	2.486	1.31383	0.0322	down
Cpro00014792-RA	2.486	1.31383	0.0322	down
Cpro00022560-RA	2.486	1.31383	0.0322	down
Cpro00010622-RA	2.486	1.31383	0.0322	down
Cpro00001203-RA	2.486	1.31383	0.0322	down
Cpro00001197-RA	2.486	1.31383	0.0322	down
Cpro00024061-RA	2.486	1.31383	0.0322	down
Cpro00002245-RA	2.486	1.31383	0.0322	down
Cpro00007019-RA	2.479	1.30976	0.0322	down
Cpro00024613-RA	2.472	1.30568	0.0322	down
Cpro00013524-RA	2.459	1.29807	0.0322	down
Cpro00009534-RA	2.459	1.29807	0.0322	down
Cpro00010754-RA	2.459	1.29807	0.0322	down
Cpro00016222-RA	2.451	1.29337	0.0322	down
Cpro00019765-RA	2.451	1.29337	0.0322	down
Cpro00001602-RA	2.451	1.29337	0.0322	down
Cpro00023704-RA	2.451	1.29337	0.0322	down
Cpro00025181-RA	2.444	1.28924	0.0322	down
Cpro00006006-RA	2.443	1.28865	0.0322	down
Cpro00007545-RA	2.443	1.28865	0.0322	down
Cpro00026246-RA	2.443	1.28865	0.0322	down
Cpro00004137-RA	2.442	1.28806	0.0322	down
Cpro00014081-RA	2.442	1.28806	0.0322	down
Cpro00015379-RA	2.44	1.28688	0.0322	down
Cpro00016646-RA	2.435	1.28392	0.0322	down
Cpro00027240-RA	2.435	1.28392	0.0322	down
Cpro00025572-RA	2.433	1.28274	0.0322	down
Cpro00022757-RA	2.431	1.28155	0.0322	down
Cpro00007609-RA	2.429	1.28036	0.0322	down
Cpro00006326-RA	2.427	1.27917	0.0322	down
Cpro00018032-RA	2.427	1.27917	0.0322	down
Cpro00022870-RA	2.422	1.2762	0.0322	down
Cpro00006780-RA	2.422	1.2762	0.0322	down
Cpro00008650-RA	2.422	1.2762	0.0322	down
Cpro00017461-RA	2.422	1.2762	0.0322	down
Cpro00018210-RA	2.422	1.2762	0.0322	down
Cpro00011728-RA	2.411	1.26963	0.0322	down
Cpro00026613-RA	2.409	1.26843	0.0322	down
Cpro00013114-RA	2.397	1.26123	0.0322	down
Cpro00022091-RA	2.397	1.26123	0.0322	down
Cpro00002489-RA	2.397	1.26123	0.0322	down
Cpro00019628-RA	2.397	1.26123	0.0322	down
Cpro00008677-RA	2.397	1.26123	0.0322	down
Cpro00001663-RA	2.397	1.26123	0.0322	down
Cpro00000496-RA	2.397	1.26123	0.0322	down
Cpro00010657-RA	2.397	1.26123	0.0322	down
Cpro00001027-RA	2.397	1.26123	0.0322	down
Cpro00023902-RA	2.397	1.26123	0.0322	down
Cpro00002068-RA	2.397	1.26123	0.0322	down
Cpro00009537-RA	2.397	1.26123	0.0322	down
Cpro00018591-RA	2.397	1.26123	0.0322	down
Cpro00007570-RA	2.397	1.26123	0.0322	down
Cpro00023012-RA	2.38	1.25096	0.0322	down
Cpro00004304-RA	2.377	1.24914	0.0322	down
Cpro00026605-RA	2.377	1.24914	0.0322	down
Cpro00003823-RA	2.375	1.24793	0.0322	down
Cpro00005991-RA	2.375	1.24793	0.0322	down
Cpro00025986-RA	2.373	1.24671	0.0322	down
Cpro00003573-RA	2.368	1.24367	0.0322	down
Cpro00019531-RA	2.368	1.24367	0.0322	down
Cpro00014755-RA	2.368	1.24367	0.0322	down
Cpro00001976-RA	2.363	1.24062	0.0322	down
Cpro00014084-RA	2.361	1.2394	0.0322	down
Cpro00024861-RA	2.359	1.23818	0.0322	down
Cpro00005615-RA	2.359	1.23818	0.0322	down
Cpro00013152-RA	2.357	1.23695	0.0322	down
Cpro00006049-RA	2.355	1.23573	0.0322	down
Cpro00018018-RA	2.353	1.2345	0.0322	down
Cpro00005852-RA	2.351	1.23327	0.0322	down
Cpro00006253-RA	2.35	1.23266	0.0322	down
Cpro00006032-RA	2.344	1.22897	0.0322	down
Cpro00010313-RA	2.344	1.22897	0.0322	down
Cpro00001611-RA	2.344	1.22897	0.0322	down
Cpro00012161-RA	2.344	1.22897	0.0322	down
Cpro00013404-RA	2.342	1.22774	0.0322	down
Cpro00005240-RA	2.34	1.22651	0.0322	down
Cpro00019518-RA	2.337	1.22466	0.0322	down
Cpro00006865-RA	2.331	1.22095	0.0322	down
Cpro00012760-RA	2.329	1.21971	0.0322	down
Cpro00015813-RA	2.328	1.21909	0.0322	down
Cpro00007032-RA	2.325	1.21723	0.0322	down
Cpro00003471-RA	2.322	1.21537	0.0322	down
Cpro00003940-RA	2.319	1.2135	0.0322	down
Cpro00025377-RA	2.314	1.21039	0.0322	down
Cpro00023115-RA	2.309	1.20727	0.0322	down
Cpro00006148-RA	2.309	1.20727	0.0322	down
Cpro00023414-RA	2.309	1.20727	0.0322	down
Cpro00022335-RA	2.309	1.20727	0.0322	down
Cpro00022578-RA	2.309	1.20727	0.0322	down
Cpro00022709-RA	2.299	1.20101	0.0322	down
Cpro00009968-RA	2.292	1.19661	0.0322	down
Cpro00022553-RA	2.291	1.19598	0.0322	down
Cpro00023415-RA	2.283	1.19093	0.0322	down
Cpro00023667-RA	2.283	1.19093	0.0322	down
Cpro00006298-RA	2.276	1.1865	0.0322	down
Cpro00019013-RA	2.275	1.18587	0.0322	down
Cpro00006237-RA	2.27	1.18269	0.0322	down
Cpro00003727-RA	2.269	1.18206	0.0322	down
Cpro00024240-RA	2.26	1.17632	0.0322	down
Cpro00007940-RA	2.256	1.17377	0.0322	down
Cpro00019301-RA	2.256	1.17377	0.0322	down
Cpro00023701-RA	2.249	1.16928	0.0322	down
Cpro00004981-RA	2.246	1.16736	0.0322	down
Cpro00022037-RA	2.241	1.16414	0.0322	down
Cpro00010118-RA	2.235	1.16027	0.0322	down
Cpro00009109-RA	2.232	1.15834	0.0322	down
Cpro00024970-RA	2.231	1.15769	0.0322	down
Cpro00010556-RA	2.231	1.15769	0.0322	down
Cpro00011038-RA	2.228	1.15575	0.0322	down
Cpro00020920-RA	2.228	1.15575	0.0322	down
Cpro00023800-RA	2.228	1.15575	0.0322	down
Cpro00008104-RA	2.224	1.15316	0.0322	down
Cpro00009619-RA	2.224	1.15316	0.0322	down
Cpro00013515-RA	2.222	1.15186	0.0322	down
Cpro00011719-RA	2.22	1.15056	0.0322	down
Cpro00025158-RA	2.22	1.15056	0.0322	down
Cpro00019473-RA	2.216	1.14796	0.0322	down
Cpro00004239-RA	2.213	1.146	0.0322	down
Cpro00024321-RA	2.213	1.146	0.0322	down
Cpro00011389-RA	2.207	1.14209	0.0322	down
Cpro00022361-RA	2.207	1.14209	0.0322	down
Cpro00000093-RA	2.207	1.14209	0.0322	down
Cpro00001707-RA	2.196	1.13488	0.0322	down
Cpro00021385-RA	2.19	1.13093	0.0322	down
Cpro00008204-RA	2.184	1.12697	0.0322	down
Cpro00000101-RA	2.179	1.12367	0.0322	down
Cpro00027151-RA	2.179	1.12367	0.0322	down
Cpro00019153-RA	2.174	1.12035	0.0322	down
Cpro00024851-RA	2.172	1.11902	0.0322	down
Cpro00004535-RA	2.167	1.1157	0.0322	down
Cpro00018582-RA	2.161	1.1117	0.0322	down
Cpro00005341-RA	2.155	1.10769	0.0322	down
Cpro00025613-RA	2.131	1.09153	0.0322	down
Cpro00003992-RA	2.131	1.09153	0.0322	down
Cpro00023160-RA	2.131	1.09153	0.0322	down
Cpro00007912-RA	2.131	1.09153	0.0322	down
Cpro00016530-RA	2.131	1.09153	0.0322	down
Cpro00006872-RA	2.131	1.09153	0.0322	down
Cpro00022962-RA	2.131	1.09153	0.0322	down
Cpro00020634-RA	2.131	1.09153	0.0322	down
Cpro00005397-RA	2.131	1.09153	0.0322	down
Cpro00020604-RA	2.131	1.09153	0.0322	down
Cpro00005844-RA	2.131	1.09153	0.0322	down
Cpro00008315-RA	2.131	1.09153	0.0322	down
Cpro00005720-RA	2.131	1.09153	0.0322	down
Cpro00011799-RA	2.131	1.09153	0.0322	down
Cpro00004801-RA	2.131	1.09153	0.0322	down
Cpro00000531-RA	2.131	1.09153	0.0322	down
Cpro00019165-RA	2.131	1.09153	0.0322	down
Cpro00009645-RA	2.131	1.09153	0.0322	down
Cpro00023837-RA	2.131	1.09153	0.0322	down
Cpro00009852-RA	2.131	1.09153	0.0322	down
Cpro00010423-RA	2.131	1.09153	0.0322	down
Cpro00022836-RA	2.131	1.09153	0.0322	down
Cpro00009569-RA	2.131	1.09153	0.0322	down
Cpro00019086-RA	2.118	1.0827	0.0322	down
Cpro00024101-RA	2.101	1.07108	0.0322	down
Cpro00001962-RA	2.087	1.06143	0.0322	down
Cpro00013769-RA	2.086	1.06074	0.0322	down
Cpro00003835-RA	2.08	1.05658	0.0322	down
Cpro00022441-RA	2.075	1.05311	0.0322	down
Cpro00019398-RA	2.072	1.05102	0.0322	down
Cpro00003464-RA	2.064	1.04544	0.0322	down
Cpro00024470-RA	2.061	1.04334	0.0322	down
Cpro00003683-RA	2.06	1.04264	0.0322	down
Cpro00008481-RA	2.06	1.04264	0.0322	down
Cpro00004752-RA	2.059	1.04194	0.0322	down
Cpro00000201-RA	2.057	1.04054	0.0322	down
Cpro00023122-RA	2.049	1.03492	0.0322	down
Cpro00017191-RA	2.049	1.03492	0.0322	down
Cpro00008195-RA	2.041	1.02928	0.0322	down
Cpro00000051-RA	2.04	1.02857	0.0322	down
Cpro00022521-RA	2.034	1.02432	0.0322	down
Cpro00024709-RA	2.032	1.0229	0.0322	down
Cpro00013867-RA	2.024	1.01721	0.0322	down
Cpro00007455-RA	2.024	1.01721	0.0322	down
Cpro00005972-RA	2.007	1.00504	0.0322	down
Cpro00023386-RA	2.006	1.00432	0.0322	down
Cpro00005577-RA	2.006	1.00432	0.0322	down
Cpro00007540-RA	2.003	1.00216	0.0322	down
Cpro00018091-RA	2.002	1.00144	0.0322	down
Cpro00012139-RA	2	1	0.0322	down
Cpro00006705-RA	1.998	0.998557	0.0322	down
Cpro00012126-RA	1.998	0.998557	0.0322	down
Cpro00022714-RA	1.998	0.998557	0.0322	down
Cpro00000479-RA	1.998	0.998557	0.0322	down
Cpro00018199-RA	1.986	0.989866	0.0322	down
Cpro00008980-RA	1.979	0.984772	0.0322	down
Cpro00024202-RA	1.979	0.984772	0.0322	down
Cpro00006952-RA	1.979	0.984772	0.0322	down
Cpro00017797-RA	1.979	0.984772	0.0322	down
Cpro00013547-RA	1.974	0.981122	0.0322	down
Cpro00026143-RA	1.971	0.978928	0.0322	down
Cpro00013399-RA	1.971	0.978928	0.0322	down
Cpro00004446-RA	1.969	0.977463	0.0322	down
Cpro00019334-RA	1.96	0.970854	0.0322	down
Cpro00001144-RA	1.955	0.967169	0.0322	down
Cpro00006655-RA	1.953	0.965692	0.0322	down
Cpro00001563-RA	1.953	0.965692	0.0322	down
Cpro00018285-RA	1.953	0.965692	0.0322	down
Cpro00007909-RA	1.949	0.962734	0.0322	down
Cpro00011376-RA	1.944	0.959028	0.0322	down
Cpro00005072-RA	1.941	0.9568	0.0322	down
Cpro00019052-RA	1.937	0.953824	0.0322	down
Cpro00001977-RA	1.937	0.953824	0.0322	down
Cpro00020286-RA	1.931	0.949348	0.0322	down
Cpro00012821-RA	1.931	0.949348	0.0322	down
Cpro00020947-RA	1.929	0.947853	0.0322	down
Cpro00012051-RA	1.928	0.947105	0.0322	down
Cpro00003834-RA	1.918	0.939603	0.0322	down
Cpro00023521-RA	1.918	0.939603	0.0322	down
Cpro00004684-RA	1.918	0.939603	0.0322	down
Cpro00000987-RA	1.918	0.939603	0.0322	down
Cpro00012898-RA	1.918	0.939603	0.0322	down
Cpro00017328-RA	1.912	0.935083	0.0322	down
Cpro00000095-RA	1.911	0.934328	0.0322	down
Cpro00016514-RA	1.903	0.928276	0.0322	down
Cpro00026654-RA	1.903	0.928276	0.0322	down
Cpro00002356-RA	1.894	0.921436	0.0322	down
Cpro00013800-RA	1.894	0.921436	0.0322	down
Cpro00004978-RA	1.889	0.917623	0.0322	down
Cpro00010869-RA	1.885	0.914565	0.0322	down
Cpro00003475-RA	1.88	0.910733	0.0322	down
Cpro00006008-RA	1.872	0.90458	0.0322	down
Cpro00006228-RA	1.871	0.90381	0.0322	down
Cpro00006296-RA	1.868	0.901494	0.0322	down
Cpro00023277-RA	1.867	0.900722	0.0322	down
Cpro00015657-RA	1.865	0.899176	0.0322	down
Cpro00013841-RA	1.865	0.899176	0.0322	down
Cpro00009765-RA	1.865	0.899176	0.0322	down
Cpro00006841-RA	1.858	0.893751	0.0322	down
Cpro00017514-RA	1.853	0.889863	0.0322	down
Cpro00000588-RA	1.851	0.888305	0.0322	down
Cpro00025507-RA	1.846	0.884403	0.0322	down
Cpro00020679-RA	1.84	0.879706	0.0322	down
Cpro00012496-RA	1.84	0.879706	0.0322	down
Cpro00001090-RA	1.833	0.874207	0.0322	down
Cpro00024254-RA	1.826	0.868687	0.0322	down
Cpro00017821-RA	1.826	0.868687	0.0322	down
Cpro00024554-RA	1.825	0.867896	0.0322	down
Cpro00013476-RA	1.818	0.862352	0.0322	down
Cpro00003246-RA	1.811	0.856787	0.0322	down
Cpro00022326-RA	1.811	0.856787	0.0322	down
Cpro00010541-RA	1.811	0.856787	0.0322	down
Cpro00004814-RA	1.807	0.853597	0.0322	down
Cpro00018112-RA	1.805	0.851999	0.0322	down
Cpro00017642-RA	1.805	0.851999	0.0322	down
Cpro00003377-RA	1.798	0.846393	0.0322	down
Cpro00026144-RA	1.792	0.841571	0.0322	down
Cpro00002979-RA	1.791	0.840765	0.0322	down
Cpro00011467-RA	1.79	0.83996	0.0322	down
Cpro00001691-RA	1.79	0.83996	0.0322	down
Cpro00001523-RA	1.789	0.839153	0.0322	down
Cpro00014419-RA	1.776	0.828632	0.0322	down
Cpro00004207-RA	1.776	0.828632	0.0322	down
Cpro00018171-RA	1.776	0.828632	0.0322	down
Cpro00017495-RA	1.776	0.828632	0.0322	down
Cpro00016763-RA	1.764	0.818851	0.0322	down
Cpro00007904-RA	1.763	0.818032	0.0322	down
Cpro00014051-RA	1.76	0.815575	0.0322	down
Cpro00010737-RA	1.755	0.811471	0.0322	down
Cpro00012362-RA	1.755	0.811471	0.0322	down
Cpro00023215-RA	1.753	0.809826	0.0322	down
Cpro00008338-RA	1.75	0.807355	0.0322	down
Cpro00004541-RA	1.746	0.804054	0.0322	down
Cpro00012324-RA	1.74	0.799087	0.0322	down
Cpro00016458-RA	1.738	0.797428	0.0322	down
Cpro00021424-RA	1.738	0.797428	0.0322	down
Cpro00016044-RA	1.736	0.795767	0.0322	down
Cpro00001462-RA	1.736	0.795767	0.0322	down
Cpro00022090-RA	1.731	0.791606	0.0322	down
Cpro00006957-RA	1.725	0.786596	0.0322	down
Cpro00017369-RA	1.721	0.783247	0.0322	down
Cpro00026314-RA	1.721	0.783247	0.0322	down
Cpro00011870-RA	1.717	0.77989	0.0322	down
Cpro00011820-RA	1.714	0.777367	0.0322	down
Cpro00025654-RA	1.712	0.775683	0.0322	down
Cpro00011466-RA	1.712	0.775683	0.0322	down
Cpro00012697-RA	1.709	0.773152	0.0322	down
Cpro00008313-RA	1.705	0.769772	0.0322	down
Cpro00006527-RA	1.705	0.769772	0.0322	down
Cpro00008661-RA	1.705	0.769772	0.0322	down
Cpro00000236-RA	1.705	0.769772	0.0322	down
Cpro00018957-RA	1.699	0.764686	0.0322	down
Cpro00006166-RA	1.697	0.762987	0.0322	down
Cpro00024117-RA	1.695	0.761285	0.0322	down
Cpro00018604-RA	1.69	0.757023	0.0322	down
Cpro00000989-RA	1.687	0.75446	0.0322	down
Cpro00004177-RA	1.682	0.750178	0.0322	down
Cpro00023812-RA	1.674	0.7433	0.0322	down
Cpro00013686-RA	1.671	0.740712	0.0322	down
Cpro00024251-RA	1.668	0.738119	0.0322	down
Cpro00017986-RA	1.661	0.732052	0.0322	down
Cpro00022752-RA	1.66	0.731183	0.0322	down
Cpro00009729-RA	1.657	0.728574	0.0322	down
Cpro00018386-RA	1.657	0.728574	0.0322	down
Cpro00002826-RA	1.651	0.72334	0.0322	down
Cpro00014649-RA	1.648	0.720716	0.0322	down
Cpro00011620-RA	1.639	0.712816	0.0322	down
Cpro00012001-RA	1.636	0.710173	0.0322	down
Cpro00014285-RA	1.632	0.706641	0.0322	down
Cpro00020017-RA	1.629	0.703987	0.0322	down
Cpro00023427-RA	1.613	0.689746	0.0322	down
Cpro00025653-RA	1.598	0.676267	0.0322	down
Cpro00015862-RA	1.598	0.676267	0.0322	down
Cpro00014199-RA	1.598	0.676267	0.0322	down
Cpro00020569-RA	1.598	0.676267	0.0322	down
Cpro00013411-RA	1.598	0.676267	0.0322	down
Cpro00021528-RA	1.598	0.676267	0.0322	down
Cpro00012457-RA	1.598	0.676267	0.0322	down
Cpro00018021-RA	1.598	0.676267	0.0322	down
Cpro00016406-RA	1.587	0.666302	0.0322	down
Cpro00022009-RA	1.575	0.655352	0.0322	down
Cpro00014169-RA	1.574	0.654436	0.0322	down
Cpro00027199-RA	1.567	0.648005	0.0322	down
Cpro00017474-RA	1.557	0.638769	0.0322	down
Cpro00026500-RA	1.549	0.631337	0.0322	down
Cpro00027145-RA	1.545	0.627607	0.0322	down
Cpro00009200-RA	1.528	0.611645	0.0322	down
Cpro00026773-RA	1.526	0.609755	0.0322	down
Cpro00021856-RA	1.522	0.605968	0.0322	down
Cpro00002778-RA	1.516	0.60027	0.0322	down
Cpro00005375-RA	1.509	0.593593	0.0322	down
Cpro00000622-RA	1.504	0.588805	0.0322	down
Cpro00006505-RA	1.494	0.57918	0.0322	down
Cpro00009400-RA	1.492	0.577248	0.0322	down
Cpro00019300-RA	1.492	0.577248	0.0322	down
Cpro00003598-RA	1.483	0.568519	0.0322	down
Cpro00027230-RA	1.48	0.565597	0.0322	down
Cpro00006350-RA	1.467	0.552869	0.0322	down
Cpro00000722-RA	1.465	0.550901	0.0322	down
Cpro00002263-RA	1.465	0.550901	0.0322	down
Cpro00005734-RA	1.458	0.543991	0.0322	down
Cpro00003706-RA	1.456	0.54201	0.0322	down
Cpro00025892-RA	1.453	0.539035	0.0322	down
Cpro00000803-RA	1.434	0.520045	0.0322	down
Cpro00021115-RA	1.42	0.505891	0.0322	down
Cpro00025153-RA	1.42	0.505891	0.0322	down
Cpro00017596-RA	1.42	0.505891	0.0322	down
Cpro00001818-RA	1.42	0.505891	0.0322	down
Cpro00005845-RA	1.385	0.469886	0.0322	down
Cpro00023320-RA	1.385	0.469886	0.0322	down
Cpro00019078-RA	1.379	0.463622	0.0322	down
Cpro00024540-RA	1.363	0.446786	0.0322	down
Cpro00013319-RA	1.332	0.413594	0.0322	down
Cpro00014556-RA	1.332	0.413594	0.0322	down
Cpro00016469-RA	1.326	0.407081	0.0322	down
Cpro00001008-RA	1.322	0.402722	0.0322	down
Cpro00019592-RA	1.29	0.367371	0.0322	down
Cpro00016051-RA	1.278	0.353888	0.0322	down
Cpro00011953-RA	1.278	0.353888	0.0322	down
Cpro00014468-RA	1.278	0.353888	0.0322	down
Cpro00009804-RA	1.259	0.332278	0.0322	down
Cpro00020746-RA	1.217	0.283329	0.0322	down
Cpro00019549-RA	1.157	0.210389	0.0322	down
Cpro00015056-RA	1.106	0.145351	0.0322	down

## Sheet: 10wks vs >14 wks
Transcriptional changes during low phosphate adaptation
10wks vs 14wks (log2 signal >1, FDR multiple test correction: adjusted p-value <0.1)
Name	Fold change	Log2 fold change	Adjusted P value
Cpro00010095-RA	2689.53	11.3931	0.0706	up
Cpro00010094-RA	2011.26	10.9739	0.0706	up
Cpro00026064-RA	1099.09	10.1021	0.0706	up
Cpro00026063-RA	620.661	9.27766	0.0706	up
Cpro00010096-RA	548.116	9.09834	0.0706	up
Cpro00011733-RA	397.223	8.63381	0.0706	up		The differntial transcript expression level was analyed by Fisher's Exact Test
Cpro00026065-RA	186.168	7.54046	0.0706	up		log2 >1.00
Cpro00024895-RA	82.314	6.36307	0.0706	up		Correction for multiple test: FDR (Benjamini Hochberg)
Cpro00010097-RA	55.389	5.79153	0.0706	up		Adjusted p-value < 0.1
Cpro00010093-RA	46.157	5.52848	0.0706	up
Cpro00021005-RA	41.541	5.37646	0.0706	up
Cpro00008065-RA	39.124	5.28998	0.0706	up
Cpro00026052-RA	35.387	5.14515	0.0706	up
Cpro00022260-RA	26.925	4.75087	0.0706	up
Cpro00026060-RA	24.617	4.62158	0.0706	up
Cpro00026051-RA	23.078	4.52845	0.0706	up
Cpro00007723-RA	17.693	4.14511	0.0706	up
Cpro00012679-RA	14.616	3.86948	0.0706	up
Cpro00026055-RA	14.36	3.84398	0.0706	up
Cpro00001437-RA	10.385	3.37643	0.0706	up
Cpro00025079-RA	7.692	2.94336	0.0706	up
Cpro00003115-RA	7.692	2.94336	0.0706	up
Cpro00001435-RA	6.923	2.7914	0.0706	up
Cpro00026047-RA	6.802	2.76596	0.0706	up
Cpro00024896-RA	6.685	2.74093	0.0706	up
Cpro00001968-RA	6.667	2.73704	0.0706	up
Cpro00019769-RA	6.593	2.72094	0.0706	up
Cpro00018420-RA	4.615	2.20633	0.0706	up
Cpro00001440-RA	4.231	2.081	0.0706	up
Cpro00001229-RA	3.956	1.98404	0.0706	up
Cpro00019768-RA	3.736	1.90149	0.0706	up
Cpro00008279-RA	2.769	1.46937	0.0706	up
Cpro00004902-RA	2.661	1.41197	0.0706	up
Cpro00020930-RA	2.248	1.16864	0.0706	up
Cpro00013476-RA	2.172	1.11902	0.0706	up
Cpro00000196-RA	2.168	1.11636	0.0706	up
Cpro00008178-RA	1.474	0.559737	0.0706	up
Cpro00007335-RA	1.329	0.410341	0.0706	up
Cpro00025067-RA_Gloeophyllum_trabeum_ATCC_11539_Clavaminate_synthase-like_protein_partial_mRNA	1357.46	10.4067	0.0706	down
Cpro00021526-RA_Sebastes_schlegelii_mRNA,_clone,_BRF_26-D7,_induced_by_treatment_of_LPS_and_Con_A/PMA	1331.21	10.3785	0.0706	down
Cpro00007487-RA_Chlorella_protothecoides_partial_mRNA_for_putative_extensin-like_protein_[dee189_gene]	687.076	9.42433	0.0706	down
Cpro00012778-RA_Auxenochlorella_protothecoides_strain_0710_glucan_synthase_mRNA,_complete_cds	660.104	9.36655	0.0706	down
Cpro00019089-RA_Corynebacterium_halotolerans_YIM_70093_=_DSM_44683,_complete_genome	589.58	9.20354	0.0706	down
Cpro00001055-RA_Acidimicrobium_ferrooxidans_DSM_10331,_complete_genome	577.045	9.17254	0.0706	down
Cpro00020319-RA_Chlamydomonas_reinhardtii_uncoupling_protein_[UCP1]_mRNA,_complete_cds	473.319	8.88667	0.0706	down
Cpro00008748-RA_Physcomitrella_patens_subsp._patens_predicted_protein_[PHYPADRAFT_211380]_mRNA,_complete_cds	461.025	8.8487	0.0706	down
Cpro00020932-RA_Deinococcus_maricopensis_DSM_21211,_complete_genome	461.025	8.8487	0.0706	down
Cpro00017033-RA_Auxenochlorella_protothecoides_strain_0710_phenazine_biosynthesis_protein_mRNA,_partial_cds	387.261	8.59716	0.0706	down
Cpro00023449-RA_Auxenochlorella_protothecoides_strain_0710_50S_ribosomal_protein_L27_mRNA,_partial_cds	350.78	8.45442	0.0706	down
Cpro00007280-RA_Desulfococcus_oleovorans_Hxd3,_complete_genome	345.769	8.43366	0.0706	down
Cpro00009885-RA_Auxenochlorella_protothecoides_strain_0710_NADPH-dependent_FMN_reductase_mRNA,_partial_cds	64.019	6.00043	0.0706	down
Cpro00002546-RA_Pseudomonas_resinovorans_NBRC_106553_DNA,_complete_geonome	43.546	5.44447	0.0706	down
Cpro00013832-RA_Auxenochlorella_protothecoides_ammonium_transporter_[Amt]_gene,_complete_cds	42.311	5.40296	0.0706	down
Cpro00012781-RA_Auxenochlorella_protothecoides_strain_0710_glucan_synthase_mRNA,_complete_cds	40.513	5.34031	0.0706	down
Cpro00003158-RA_Hordeum_vulgare_subsp._vulgare_mRNA_for_predicted_protein,_partial_cds,_clone,_NIASHv2104L15	40.296	5.33256	0.0706	down
Cpro00018810-RA_Auxenochlorella_protothecoides_strain_0710_hypothetical_protein_CHLPROCp008_mRNA,_partial_cds	37.047	5.21128	0.0706	down
Cpro00008998-RA_PREDICTED,_Lepisosteus_oculatus_GPN-loop_GTPase_1-like_[LOC102684698],_mRNA	35.747	5.15975	0.0706	down
Cpro00019789-RA_Chlorella_variabilis_hypothetical_protein_[CHLNCDRAFT_136969]_mRNA,_complete_cds	34.547	5.11049	0.0706	down
Cpro00006025-RA_Auxenochlorella_protothecoides_culture-collection_CGMCC,2578_4-alpha-glucanotransferase_mRNA,_partial_cds	33.797	5.07882	0.0706	down
Cpro00011610-RA_Oryza_sativa_Japonica_Group_cDNA,_clone,_J090045P18,_full_insert_sequence	29.085	4.8622	0.0706	down
Cpro00007796-RA_Chlorella_variabilis_hypothetical_protein_[CHLNCDRAFT_36454]_mRNA,_complete_cds	27.622	4.78775	0.0706	down
Cpro00019247-RA_Coccomyxa_subellipsoidea_C-169_hypothetical_protein_[COCSUDRAFT_47226]_mRNA,_complete_cds	25.672	4.68212	0.0706	down
Cpro00006730-RA_Chlorella_variabilis_hypothetical_protein_[CHLNCDRAFT_55997]_mRNA,_complete_cds	23.398	4.54831	0.0706	down
Cpro00010033-RA_Auxenochlorella_protothecoides_strain_0710_OST3/OST6_family_protein_mRNA,_partial_cds	23.181	4.53487	0.0706	down
Cpro00025604-RA_Dickeya_dadantii_3937,_complete_genome	23.073	4.52813	0.0706	down
Cpro00003610-RA_Clostridiales_sp._SS3/4_draft_genome	22.748	4.50767	0.0706	down
Cpro00000917-RA_Natronococcus_occultus_SP4,_complete_genome	22.531	4.49384	0.0706	down
Cpro00015751-RA_Chlorella_variabilis_argininosuccinate_lyase_[CHLNCDRAFT_26929]_mRNA,_complete_cds	22.423	4.48691	0.0706	down
Cpro00002544-RA_Dinoroseobacter_shibae_DFL_12,_complete_genome	22.423	4.48691	0.0706	down
Cpro00021339-RA_Hordeum_vulgare_subsp._vulgare_mRNA_for_predicted_protein,_complete_cds,_clone,_NIASHv2022D03	21.448	4.42277	0.0706	down
Cpro00024341-RA_Auxenochlorella_protothecoides_strain_0710_ribosomal_protein_S28e_mRNA,_partial_cds	21.231	4.4081	0.0706	down
Cpro00024890-RA_Chlorella_variabilis_hypothetical_protein_[CHLNCDRAFT_49837]_mRNA,_complete_cds	20.96	4.38957	0.0706	down
Cpro00018350-RA_Dichomitus_squalens_LYAD-421_SS1_glycosyltransferase_family_15_protein_[DICSQDRAFT_85385],_mRNA	20.798	4.37837	0.0706	down
Cpro00013142-RA_Chlorella_variabilis_hypothetical_protein_[ADHE2]_mRNA,_complete_cds	20.148	4.33256	0.0706	down
Cpro00021445-RA_Frankia_sp._EuI1c,_complete_genome	19.498	4.28525	0.0706	down
Cpro00009147-RA_Chlorella_variabilis_hypothetical_protein_[CHLNCDRAFT_48446]_mRNA,_complete_cds	19.335	4.27314	0.0706	down
Cpro00003379-RA_PREDICTED,_Brachypodium_distachyon_histone_deacetylase_19-like_[LOC100843648],_mRNA	18.848	4.23634	0.0706	down
Cpro00018898-RA_Chlamydomonas_reinhardtii_predicted_protein_[CHLREDRAFT_79407]_mRNA,_complete_cds	18.198	4.18571	0.0706	down
Cpro00004198-RA_Chlorella_variabilis_hypothetical_protein_[CHLNCDRAFT_32043]_mRNA,_complete_cds	18.198	4.18571	0.0706	down
Cpro00023408-RA_Chlorella_variabilis_hypothetical_protein_[CHLNCDRAFT_142203]_mRNA,_complete_cds	17.873	4.15971	0.0706	down
Cpro00018426-RA_Drosophila_mojavensis_GI18787_[Dmoj\GI18787],_mRNA	17.765	4.15097	0.0706	down
Cpro00001053-RA_PREDICTED,_Columba_livia_propionyl_CoA_carboxylase,_beta_polypeptide_[PCCB],_mRNA	17.548	4.13323	0.0706	down
Cpro00014542-RA_Streptomyces_griseus_subsp._griseus_NBRC_13350_DNA,_complete_genome	17.548	4.13323	0.0706	down
Cpro00004617-RA_Auxenochlorella_protothecoides_strain_0710_ATP-binding_cassette_transporter_mRNA,_complete_cds	17.028	4.08984	0.0706	down
Cpro00024017-RA_Volvox_carteri_f._nagariensis_hypothetical_protein,_mRNA	16.898	4.07878	0.0706	down
Cpro00016928-RA_Micromonas_pusilla_CCMP1545_predicted_protein,_mRNA	16.508	4.04509	0.0706	down
Cpro00018439-RA_PREDICTED,_Vitis_vinifera_malate_dehydrogenase,_cytoplasmic-like_[LOC100256452],_mRNA	16.248	4.02219	0.0706	down
Cpro00005169-RA_Chlamydomonas_reinhardtii_strain_CC-503_cw92_mt+	16.032	4.00288	0.0706	down
Cpro00009192-RA_Rhodospirillum_rubrum_F11,_complete_genome	15.707	3.97334	0.0706	down
Cpro00007611-RA_Chlorella_variabilis_hypothetical_protein_[CHLNCDRAFT_19847]_mRNA,_complete_cds	15.598	3.96329	0.0706	down
Cpro00003782-RA_Chlorella_protothecoides_mRNA_for_putative_MINE_protein_[dee22_gene]	15.48	3.95233	0.0706	down
Cpro00013724-RA_Chlorella_variabilis_hypothetical_protein_[CHLNCDRAFT_16774]_mRNA,_partial_cds	15.273	3.93291	0.0706	down
Cpro00024478-RA_Chlamydomonas_reinhardtii_predicted_protein_[CHLREDRAFT_165863]_mRNA,_complete_cds	14.948	3.90188	0.0706	down
Cpro00009133-RA_Delftia_acidovorans_SPH-1,_complete_genome	14.298	3.83774	0.0706	down
Cpro00012211-RA_PREDICTED,_Balaenoptera_acutorostrata_scammoni_aspartylglucosaminidase_[AGA],_mRNA	13.741	3.78042	0.0706	down
Cpro00022423-RA_Coccomyxa_subellipsoidea_C-169_ATP-binding_cassette_transporter_[COCSUDRAFT_16703]_mRNA,_partial_cds	13.54	3.75916	0.0706	down
Cpro00010257-RA_Chlorella_variabilis_hypothetical_protein_[CHLNCDRAFT_8428]_mRNA,_partial_cds	13.432	3.7476	0.0706	down
Cpro00010035-RA_Auxenochlorella_protothecoides_strain_0710_OST3/OST6_family_protein_mRNA,_partial_cds	13.323	3.73585	0.0706	down
Cpro00019347-RA_Clavibacter_michiganensis_subsp._sepedonicus_complete_genome	13.266	3.72966	0.0706	down
Cpro00022942-RA_Volvox_carteri_f._nagariensis_hypothetical_protein,_mRNA	13.258	3.72879	0.0706	down
Cpro00001174-RA_Coccomyxa_subellipsoidea_C-169_hypothetical_protein_[COCSUDRAFT_11236]_mRNA,_partial_cds	13.198	3.72225	0.0706	down
Cpro00021939-RA_Auxenochlorella_protothecoides_strain_0710_26S_proteasome_regulatory_complex_mRNA,_partial_cds	12.998	3.70022	0.0706	down
Cpro00017034-RA_Auxenochlorella_protothecoides_strain_0710_phenazine_biosynthesis_protein_mRNA,_partial_cds	12.998	3.70022	0.0706	down
Cpro00002571-RA_Chlamydomonas_reinhardtii_strain_CC-503_cw92_mt+	12.906	3.68997	0.0706	down
Cpro00010204-RA_Micromonas_pusilla_CCMP1545_predicted_protein,_mRNA	12.782	3.67604	0.0706	down
Cpro00024359-RA_Anaeromyxobacter_sp._Fw109-5,_complete_genome	12.782	3.67604	0.0706	down
Cpro00012964-RA_Telonema_subtilis_partial_mRNA_for_spliceosome_RNA_helicase_BAT1,_contig_02979	12.673	3.66369	0.0706	down
Cpro00005296-RA_Sorghum_bicolor_hypothetical_protein,_mRNA	12.565	3.65134	0.0706	down
Cpro00023318-RA_Chlorella_variabilis_hypothetical_protein_[CHLNCDRAFT_142824]_mRNA,_complete_cds	12.395	3.63169	0.0706	down
Cpro00002389-RA_Auxenochlorella_protothecoides_strain_0710_sucrose_phosphate_synthase_mRNA,_complete_cds	12.349	3.62632	0.0706	down
Cpro00025713-RA_Cupriavidus_necator_N-1_chromosome_2,_complete_sequence	12.249	3.61459	0.0706	down
Cpro00014516-RA_Wolffia_australiana_clone_18AK2.10_putative_chlorophyll_a/b_binding_protein_mRNA,_complete_cds	12.219	3.61105	0.0706	down
Cpro00017028-RA_Aeromonas_hydrophila_4AK4,_complete_genome	12.105	3.59753	0.0706	down
Cpro00022218-RA_Chlorella_variabilis_hypothetical_protein_[CHLNCDRAFT_35091]_mRNA,_complete_cds	11.959	3.58002	0.0706	down
Cpro00006701-RA_Chlorella_variabilis_hypothetical_protein_[CHLNCDRAFT_140434]_mRNA,_complete_cds	11.915	3.57471	0.0706	down
Cpro00012173-RA_Chlorella_variabilis_hypothetical_protein_[CHLNCDRAFT_49066]_mRNA,_complete_cds	11.884	3.57095	0.0706	down
Cpro00002880-RA_Volvox_carteri_f._nagariensis_hypothetical_protein,_mRNA	11.876	3.56998	0.0706	down
Cpro00000774-RA_Chlorella_variabilis_hypothetical_protein_[CHLNCDRAFT_34185]_mRNA,_complete_cds	11.699	3.54831	0.0706	down
Cpro00003279-RA_Chlamydomonas_reinhardtii_strain_CC-503_cw92_mt+	11.699	3.54831	0.0706	down
Cpro00024491-RA_Chlorella_variabilis_hypothetical_protein_[CHLNCDRAFT_49152]_mRNA,_complete_cds	11.569	3.53219	0.0706	down
Cpro00014691-RA_Selaginella_moellendorffii_Sar1,_ras_family_GTPase_[Sar1b-1],_mRNA	11.482	3.5213	0.0706	down
Cpro00026122-RA_Chromobacterium_violaceum_ATCC_12472,_complete_genome	11.265	3.49378	0.0706	down
Cpro00007279-RA_Chlorella_variabilis_hypothetical_protein_[CHLNCDRAFT_33566]_mRNA,_complete_cds	11.049	3.46584	0.0706	down
Cpro00015382-RA_Drosophila_pseudoobscura_pseudoobscura_GA15377_[Dpse\GA15377],_mRNA	11.049	3.46584	0.0706	down
Cpro00022425-RA_Pseudomonas_entomophila_str._L48_chromosome,complete_sequence	11.049	3.46584	0.0706	down
Cpro00016339-RA_Micromonas_sp._RCC299_chromosome_4_mitochondrial_protein_translocase_family_[MICPUN_57768]_mRNA,_complete_cds; _nuclear_gene_for_mitochondrial_product	10.886	3.4444	0.0706	down
Cpro00014746-RA_Auxenochlorella_protothecoides_strain_0710_cytochrome_P450_like_protein_mRNA,_complete_cds	10.886	3.4444	0.0706	down
Cpro00023628-RA_Ixodes_scapularis_protein_disulfide_isomerase_1,_putative,_mRNA	10.832	3.43723	0.0706	down
Cpro00018521-RA_Chlamydomonas_reinhardtii_strain_CC-503_cw92_mt+	10.615	3.40803	0.0706	down
Cpro00021534-RA_Colletotrichum_fioriniae_PJ7_helicase_associated_domain-containing_protein_mRNA	10.529	3.3963	0.0706	down
Cpro00009759-RA_Coccomyxa_subellipsoidea_C-169_26S_proteasome_regulatory_subunit_[COCSUDRAFT_24282]_mRNA,_complete_cds	10.399	3.37837	0.0706	down
Cpro00005556-RA_Pseudomonas_chlororaphis_strain_PA23,_complete_genome	10.399	3.37837	0.0706	down
Cpro00020513-RA_Chlorella_variabilis_hypothetical_protein_[CHLNCDRAFT_23497]_mRNA,_partial_cds	10.182	3.34795	0.0706	down
Cpro00008212-RA_PREDICTED,_Myotis_lucifugus_aminomethyltransferase_[AMT],_mRNA	9.911	3.30903	0.0706	down
Cpro00020557-RA_Burkholderia_thailandensis_USAMRU_Malaysia_#20_chromosome_1,_complete_sequence	9.749	3.28525	0.0706	down
Cpro00010392-RA_Chaetomium_globosum_CBS_148.51_hypothetical_protein_[CHGG_05676]_partial_mRNA	9.749	3.28525	0.0706	down
Cpro00003170-RA_Volvox_carteri_f._nagariensis_trypsin_family_[deg1C],_mRNA	9.749	3.28525	0.0706	down
Cpro00001739-RA_Drosophila_simulans_GD23728_[Dsim\GD23728],_mRNA	9.749	3.28525	0.0706	down
Cpro00021509-RA_Blastococcus_saxobsidens_DD2_complete_genome	9.749	3.28525	0.0706	down
Cpro00000088-RA_Rhodospirillum_centenum_SW,_complete_genome	9.619	3.26589	0.0706	down
Cpro00020465-RA_Laribacter_hongkongensis_HLHK9,_complete_genome	9.563	3.25746	0.0706	down
Cpro00021766-RA_Chlamydomonas_reinhardtii_strain_CC-503_cw92_mt+	9.006	3.17089	0.0706	down
Cpro00008150-RA_Rubrivivax_gelatinosus_IL144_DNA,_complete_genome	8.936	3.15963	0.0706	down
Cpro00013347-RA_Ixodes_scapularis_diacylglycerol_kinase,_putative,_mRNA	8.904	3.15445	0.0706	down
Cpro00024952-RA_Chlorella_variabilis_hypothetical_protein_[CHLNCDRAFT_33763]_mRNA,_complete_cds	8.839	3.14388	0.0706	down
Cpro00015956-RA_Chlorella_variabilis_hypothetical_protein_[CHLNCDRAFT_28318]_mRNA,_partial_cds	8.76	3.13093	0.0706	down
Cpro00021311-RA_PREDICTED,_Ornithorhynchus_anatinus_solute_carrier_family_9,_subfamily_A_[NHE7,_cation_proton_antiporter_7],_member_7_[SLC9A7],_mRNA	8.665	3.1152	0.0706	down
Cpro00016700-RA_Prototheca_wickerhamii_Shwachman-Bodian-Diamond_protein-like_protein_mRNA,_partial_cds	8.665	3.1152	0.0706	down
Cpro00018003-RA_Chlamydomonas_reinhardtii_predicted_protein_[CHLREDRAFT_118990]_mRNA,_partial_cds	8.665	3.1152	0.0706	down
Cpro00023937-RA_Culex_quinquefasciatus_conserved_hypothetical_protein,_mRNA	8.665	3.1152	0.0706	down
Cpro00023670-RA_Chlorella_variabilis_hypothetical_protein_[CHLNCDRAFT_58576]_mRNA,_complete_cds	8.564	3.09828	0.0706	down
Cpro00021973-RA_Chlorella_variabilis_hypothetical_protein_[CHLNCDRAFT_22004]_mRNA,_complete_cds	8.508	3.08882	0.0706	down
Cpro00021156-RA_Auxenochlorella_protothecoides_culture-collection_CGMCC,2578_cytosine/adenosine_deaminase-like_protein_mRNA,_partial_cds	8.449	3.07878	0.0706	down
Cpro00024468-RA_Coccomyxa_subellipsoidea_C-169_Hydroxyisourate_hydrolase_[COCSUDRAFT_28529]_mRNA,_complete_cds	8.449	3.07878	0.0706	down
Cpro00006386-RA_Ashbya_gossypii_FDAG1_chromosome_II,_complete_sequence	8.449	3.07878	0.0706	down
Cpro00012310-RA_Branchiostoma_floridae_hypothetical_protein,_mRNA	8.449	3.07878	0.0706	down
Cpro00001724-RA_Clavispora_lusitaniae_ATCC_42720_hypothetical_protein,_mRNA	8.384	3.06764	0.0706	down
Cpro00020821-RA_Chlorella_variabilis_hypothetical_protein_[CHLNCDRAFT_31300]_mRNA,_complete_cds	8.34	3.06005	0.0706	down
Cpro00016403-RA_Chlamydomonas_reinhardtii_dihydrolipoamide_dehydrogenase_[DLD2]_mRNA,_complete_cds	8.232	3.04124	0.0706	down
Cpro00019029-RA_Coccomyxa_subellipsoidea_C-169_T-complex_protein_1_[COCSUDRAFT_28069]_mRNA,_complete_cds	8.124	3.02219	0.0706	down
Cpro00006995-RA_Synechococcus_WH7803_complete_genome_sequence	8.124	3.02219	0.0706	down
Cpro00015718-RA_Opitutaceae_bacterium_TAV5,_complete_genome	8.124	3.02219	0.0706	down
Cpro00013741-RA_Chlorella_variabilis_hypothetical_protein_[CHLNCDRAFT_140851]_mRNA,_complete_cds	8.094	3.01685	0.0706	down
Cpro00004071-RA_Parabacteroides_distasonis_ATCC_8503,_complete_genome	7.961	2.99295	0.0706	down
Cpro00014179-RA_Prototheca_wickerhamii_plastid_enoyl-	7.917	2.98495	0.0706	down
Cpro00022199-RA_Prototheca_wickerhamii_plastid_adenylosuccinate_synthetase_mRNA,_partial_cds; _nuclear_gene_for_plastid_product	7.799	2.96329	0.0706	down
Cpro00009622-RA_Salpingoeca_sp._ATCC_50818_ATP-dependent_helicase_NAM7_[PTSG_02750]_mRNA,_complete_cds	7.799	2.96329	0.0706	down
Cpro00026641-RA_Micromonas_sp._RCC299_chromosome_8_predicted_protein_[MICPUN_84366]_mRNA,_complete_cds	7.799	2.96329	0.0706	down
Cpro00009497-RA_Coccomyxa_subellipsoidea_C-169_DNA_replication_factor_C_complex_subunit_5_[COCSUDRAFT_29598]_mRNA,_complete_cds	7.727	2.94991	0.0706	down
Cpro00007691-RA_Chlorella_variabilis_hypothetical_protein_[CHLNCDRAFT_11560]_mRNA,_partial_cds	7.438	2.89491	0.0706	down
Cpro00005555-RA_Chlorella_variabilis_hypothetical_protein_[CHLNCDRAFT_33052]_mRNA,_complete_cds	7.409	2.88928	0.0706	down
Cpro00008899-RA_Haliangium_ochraceum_DSM_14365,_complete_genome	7.366	2.88088	0.0706	down
Cpro00005456-RA_Chlamydomonas_reinhardtii_NADP_adrenodoxin-like_ferredoxin_reductase_[ARH1]_mRNA,_complete_cds	7.221	2.8522	0.0706	down
Cpro00009134-RA_Acidovorax_sp._KKS102,_complete_genome	7.221	2.8522	0.0706	down
Cpro00006142-RA_Chlorella_variabilis_hypothetical_protein_[CHLNCDRAFT_16754]_mRNA,_partial_cds	7.208	2.8496	0.0706	down
Cpro00012974-RA_Micromonas_sp._RCC299_chromosome_10_voltage-gated_ion_channel_superfamily_[CAV1]_mRNA,_complete_cds	7.149	2.83774	0.0706	down
Cpro00015443-RA_Chlorella_variabilis_hypothetical_protein_[CHLNCDRAFT_59799]_mRNA,_complete_cds	7.149	2.83774	0.0706	down
Cpro00013471-RA_Chlorella_protothecoides_partial_mRNA_for_amino_acid_carrier_[dee4_gene]	6.986	2.80447	0.0706	down
Cpro00015562-RA_Micromonas_sp._RCC299_chromosome_2_glycosyltransferase_family_5_protein_[GBSSI]_mRNA,_complete_cds	6.86	2.77821	0.0706	down
Cpro00017425-RA_Chlorella_variabilis_hypothetical_protein_[CHLNCDRAFT_58854]_mRNA,_complete_cds	6.824	2.77062	0.0706	down
Cpro00014135-RA_Chlamydomonas_reinhardtii_aspartate_aminotransferase_[AST2]_mRNA,_complete_cds	6.805	2.7666	0.0706	down
Cpro00022828-RA_Chlorella_variabilis_hypothetical_protein_[CHLNCDRAFT_23687]_mRNA,_partial_cds	6.778	2.76086	0.0706	down
Cpro00008811-RA_Chlorella_variabilis_hypothetical_protein_[CHLNCDRAFT_34065]_mRNA,_complete_cds	6.749	2.75467	0.0706	down
Cpro00023128-RA_PREDICTED,_Macaca_fascicularis_5-oxoprolinase_[ATP-hydrolysing]_[OPLAH],_transcript_variant_X4,_misc_RNA	6.743	2.75339	0.0706	down
Cpro00023919-RA_Auxenochlorella_protothecoides_strain_0710_hypothetical_protein_CHLPROCp011_mRNA,_partial_cds	6.716	2.7476	0.0706	down
Cpro00014070-RA_Volvox_carteri_f._nagariensis_hypothetical_protein,_mRNA	6.649	2.73314	0.0706	down
Cpro00012321-RA_Zea_mays_RNA-binding_motif_protein,_X-linked_2_[LOC100282627],_mRNA	6.499	2.70022	0.0706	down
Cpro00010574-RA_Chlamydomonas_reinhardtii_strain_CC-503_cw92_mt+	6.499	2.70022	0.0706	down
Cpro00003315-RA_Chlamydomonas_reinhardtii_membrane_AAA-metalloprotease_[FTSH1]_mRNA,_complete_cds	6.369	2.67107	0.0706	down
Cpro00014004-RA_Auxenochlorella_protothecoides_strain_0710_malate_dehydrogenase_mRNA,_partial_cds	6.336	2.66357	0.0706	down
Cpro00007627-RA_Chlorella_variabilis_hypothetical_protein_[CHLNCDRAFT_48551]_mRNA,_complete_cds	6.336	2.66357	0.0706	down
Cpro00013764-RA_Culex_quinquefasciatus_ubiquitin_specific_protease,_mRNA	6.322	2.66038	0.0706	down
Cpro00004728-RA_Chlorella_variabilis_hypothetical_protein_[CHLNCDRAFT_22673]_mRNA,_complete_cds	6.282	2.65122	0.0706	down
Cpro00004827-RA_Coccomyxa_subellipsoidea_C-169_sterol_delta-7_reductase_DWF5_[COCSUDRAFT_40065]_mRNA,_complete_cds	6.239	2.64131	0.0706	down
Cpro00003913-RA_Coccomyxa_subellipsoidea_C-169_LL-diaminopimelate_aminotransferase_[COCSUDRAFT_23979]_mRNA,_complete_cds	6.174	2.62621	0.0706	down
Cpro00010521-RA_Micromonas_pusilla_CCMP1545_predicted_protein,_mRNA	6.044	2.5955	0.0706	down
Cpro00016267-RA_PREDICTED,_Sorex_araneus_E2F_transcription_factor_7_[E2F7],_mRNA	6.035	2.59335	0.0706	down
Cpro00015548-RA_Chlorella_variabilis_hypothetical_protein_[CHLNCDRAFT_139059]_mRNA,_complete_cds	5.849	2.54819	0.0706	down
Cpro00014390-RA_Chlorella_variabilis_hypothetical_protein_[CHLNCDRAFT_30881]_mRNA,_complete_cds	5.849	2.54819	0.0706	down
Cpro00024402-RA_Zea_mays_clone_239853_ras-related_protein_ARA-3_mRNA,_complete_cds	5.849	2.54819	0.0706	down
Cpro00002505-RA_Gordonia_sp._KTR9,_complete_genome	5.849	2.54819	0.0706	down
Cpro00001452-RA_Chlamydomonas_reinhardtii_glutathione_reductase_[GSHR1]_mRNA,_complete_cds	5.808	2.53804	0.0706	down
Cpro00016616-RA_Uncultured_rumen_bacterium_clone_d2silb02_formyltetrathydrofolate_synthetase_[FTHFS]_gene,_partial_cds	5.768	2.52807	0.0706	down
Cpro00013951-RA_Chlorella_variabilis_hypothetical_protein_[CHLNCDRAFT_133102]_mRNA,_complete_cds	5.646	2.49723	0.0706	down
Cpro00024007-RA_Chlorella_variabilis_hypothetical_protein_[CHLNCDRAFT_134851]_mRNA,_complete_cds	5.524	2.46571	0.0706	down
Cpro00015727-RA_Chlorella_variabilis_hypothetical_protein_[CHLNCDRAFT_26891]_mRNA,_complete_cds	5.524	2.46571	0.0706	down
Cpro00004987-RA_Coccomyxa_subellipsoidea_C-169_ATP-binding_cassette_transporter_[COCSUDRAFT_53156]_mRNA,_complete_cds	5.488	2.45628	0.0706	down
Cpro00008515-RA_Auxenochlorella_protothecoides_strain_0710_cytochrome_P450_like_protein_mRNA,_complete_cds	5.439	2.44334	0.0706	down
Cpro00009053-RA_Anaerolinea_thermophila_UNI-1_DNA,_complete_genome	5.416	2.43723	0.0706	down
Cpro00017688-RA_Sorghum_bicolor_hypothetical_protein,_mRNA	5.416	2.43723	0.0706	down
Cpro00021940-RA_Auxenochlorella_protothecoides_strain_0710_26S_proteasome_regulatory_complex_mRNA,_partial_cds	5.394	2.43136	0.0706	down
Cpro00014177-RA_Chlorella_variabilis_hypothetical_protein_[CHLNCDRAFT_59537]_mRNA,_complete_cds	5.385	2.42895	0.0706	down
Cpro00002819-RA_Chlorella_variabilis_hypothetical_protein_[CHLNCDRAFT_138311]_mRNA,_complete_cds	5.372	2.42546	0.0706	down
Cpro00022969-RA_Chlorella_variabilis_hypothetical_protein_[CHLNCDRAFT_31189]_mRNA,_complete_cds	5.362	2.42277	0.0706	down
Cpro00004487-RA_Chlamydomonas_reinhardtii_strain_CC-503_cw92_mt+	5.292	2.40381	0.0706	down
Cpro00025981-RA_Prototheca_wickerhamii_plastid_protein_disulfide_isomerase_mRNA,_partial_cds; _nuclear_gene_for_plastid_product	5.253	2.39314	0.0706	down
Cpro00008202-RA_Chlorella_variabilis_hypothetical_protein_[CHLNCDRAFT_143584]_mRNA,_complete_cds	5.118	2.35558	0.0706	down
Cpro00021829-RA_Chlorella_variabilis_hypothetical_protein_[CHLNCDRAFT_138663]_mRNA,_complete_cds	5.091	2.34795	0.0706	down
Cpro00012606-RA_Chlorella_variabilis_hypothetical_protein_[CHLNCDRAFT_34452]_mRNA,_complete_cds	5.049	2.336	0.0706	down
Cpro00016639-RA_PREDICTED,_Monodelphis_domestica_ADP-ribosylation_factor-like_2_[ARL2],_mRNA	5.037	2.33256	0.0706	down
Cpro00003869-RA_Coccomyxa_subellipsoidea_C-169_hypothetical_protein_[COCSUDRAFT_63858]_mRNA,_complete_cds	5.022	2.32826	0.0706	down
Cpro00022970-RA_Chlorella_variabilis_hypothetical_protein_[CHLNCDRAFT_31189]_mRNA,_complete_cds	4.982	2.31673	0.0706	down
Cpro00008059-RA_Micromonas_pusilla_CCMP1545_magnesium-chelatase_subunit_chli-like_protein_chloroplast_precursor_[CHLL2],_mRNA	4.874	2.28511	0.0706	down
Cpro00025152-RA_Chlorella_variabilis_hypothetical_protein_[CHLNCDRAFT_28217]_mRNA,_partial_cds	4.874	2.28511	0.0706	down
Cpro00014715-RA_Chlamydomonas_reinhardtii_predicted_protein_[CHLREDRAFT_113915]_mRNA,_partial_cds	4.849	2.27769	0.0706	down
Cpro00003777-RA_Volvox_carteri_f._nagariensis_hypothetical_protein,_mRNA	4.796	2.26183	0.0706	down
Cpro00003588-RA_PREDICTED,_Taeniopygia_guttata_phosphatase_2A_lytic_subunit-like_[LOC100190531],_partial_mRNA	4.657	2.2194	0.0706	down
Cpro00010326-RA_Coccomyxa_subellipsoidea_C-169_putative_CMP-sialic_acid_transporter_[COCSUDRAFT_57991]_mRNA,_complete_cds	4.621	2.20821	0.0706	down
Cpro00021457-RA_Coccomyxa_subellipsoidea_C-169_RCC1/BLIP-II_[COCSUDRAFT_46591]_mRNA,_complete_cds	4.583	2.19629	0.0706	down
Cpro00016566-RA_Anaeromyxobacter_dehalogenans_2CP-1,_complete_genome	4.549	2.18555	0.0706	down
Cpro00005176-RA_Drosophila_virilis_GJ17053_[Dvir\GJ17053],_mRNA	4.549	2.18555	0.0706	down
Cpro00019897-RA_PREDICTED,_Felis_catus_pantothenate_kinase_4_[PANK4],_mRNA	4.49	2.16672	0.0706	down
Cpro00024570-RA_Chlorella_variabilis_hypothetical_protein_[CHLNCDRAFT_28672]_mRNA,_partial_cds	4.486	2.16543	0.0706	down
Cpro00017335-RA_Coccomyxa_subellipsoidea_C-169_AAA-domain-containing_protein_[COCSUDRAFT_20260]_mRNA,_complete_cds	4.456	2.15575	0.0706	down
Cpro00021844-RA_Hordeum_vulgare_subsp._vulgare_mRNA_for_predicted_protein,_complete_cds,_clone,_NIASHv1073K05	4.419	2.14372	0.0706	down
Cpro00018415-RA_Chlorella_variabilis_hypothetical_protein_[CHLNCDRAFT_56301]_mRNA,_complete_cds	4.289	2.10064	0.0706	down
Cpro00018668-RA_Methylomonas_methanica_MC09,_complete_genome	4.178	2.06281	0.0706	down
Cpro00014909-RA_Auxenochlorella_protothecoides_strain_0710_acyl_groups_transferase_mRNA,_complete_cds	4.17	2.06005	0.0706	down
Cpro00009057-RA_Enterobacter_sacchari_SP1,_complete_genome	4.143	2.05068	0.0706	down
Cpro00017833-RA_Chlorella_variabilis_expressed_protein_[CHLNCDRAFT_57095]_mRNA,_complete_cds	4.13	2.04614	0.0706	down
Cpro00024615-RA_Deinococcus_radiodurans_R1_chromosome_1,_complete_sequence	4.062	2.02219	0.0706	down
Cpro00013431-RA_PREDICTED,_Dasypus_novemcinctus_SNF2_histone_linker_PHD_RING_helicase,_E3_ubiquitin_protein_ligase_[SHPRH],_transcript_variant_6,_mRNA	3.98	1.99277	0.0706	down
Cpro00014701-RA_Geobacter_metallireducens_GS-15,_complete_genome	3.964	1.98696	0.0706	down
Cpro00023625-RA_Chlamydomonas_reinhardtii_strain_CC-503_cw92_mt+	3.943	1.97929	0.0706	down
Cpro00014908-RA_Auxenochlorella_protothecoides_strain_0710_acyl_groups_transferase_mRNA,_complete_cds	3.899	1.9631	0.0706	down
Cpro00003374-RA_Oryza_sativa_[indica_cultivar-group]_genomic_sequence	3.899	1.9631	0.0706	down
Cpro00009582-RA_Streptomyces_coelicolor_A3[2]_complete_genome, _segment_7/29	3.827	1.93621	0.0706	down
Cpro00011152-RA_Coccomyxa_subellipsoidea_C-169_PCI-domain-containing_protein_[COCSUDRAFT_27196]_mRNA,_complete_cds	3.76	1.91073	0.0706	down
Cpro00021019-RA_Micromonas_sp._RCC299_chromosome_7_predicted_protein_[MICPUN_60277]_mRNA,_complete_cds	3.737	1.90188	0.0706	down
Cpro00005436-RA_Thermomonospora_curvata_DSM_43183,_complete_genome	3.713	1.89259	0.0706	down
Cpro00021092-RA_Chlorella_variabilis_hypothetical_protein_[CHLNCDRAFT_57029]_mRNA,_complete_cds	3.683	1.88088	0.0706	down
Cpro00025511-RA_Chlorella_variabilis_hypothetical_protein_[CHLNCDRAFT_56509]_mRNA,_complete_cds	3.649	1.8675	0.0706	down
Cpro00012035-RA_Pseudozyma_flocculosa_PF-1_hypothetical_protein_partial_mRNA	3.593	1.84519	0.0706	down
Cpro00026859-RA_PREDICTED,_Pteropus_alecto_dual-specificity_tyrosine-[Y]-phosphorylation_regulated_kinase_1B_[DYRK1B],_transcript_variant_X3,_mRNA	3.574	1.83754	0.0706	down
Cpro00008914-RA_Chlamydomonas_reinhardtii_predicted_protein_[CHLREDRAFT_126079]_mRNA,_complete_cds	3.574	1.83754	0.0706	down
Cpro00003642-RA_Chlorella_variabilis_hypothetical_protein_[CHLNCDRAFT_56489]_mRNA,_complete_cds	3.509	1.81106	0.0706	down
Cpro00022517-RA_Chlorella_variabilis_hypothetical_protein_[CHLNCDRAFT_25204]_mRNA,_partial_cds	3.435	1.78031	0.0706	down
Cpro00013040-RA_Chlorella_variabilis_V-type_H+_ATPase_subunit_A_[CHLNCDRAFT_56410]_mRNA,_complete_cds	3.249	1.7	0.0706	down
Cpro00008602-RA_Chlorella_variabilis_hypothetical_protein_[CHLNCDRAFT_133936]_mRNA,_complete_cds	3.199	1.67762	0.0706	down
Cpro00020165-RA_Coccomyxa_subellipsoidea_C-169_hypothetical_protein_[COCSUDRAFT_14707]_mRNA,_complete_cds	3.19	1.67356	0.0706	down
Cpro00019634-RA_PREDICTED,_Pseudopodoces_humilis_chaperonin_containing_TCP1,_subunit_6A_[zeta_1]_[CCT6A],_transcript_variant_X2,_mRNA	3.033	1.60075	0.0706	down
Cpro00001913-RA_Guillardia_theta_CCMP2712_hypothetical_protein_[GUITHDRAFT_63717]_mRNA,_complete_cds	2.744	1.45628	0.0706	down
Cpro00022859-RA_Endocarpon_pusillum_Z07020_Serine/threonine-protein_phosphatase_T_mRNA	2.64	1.40054	0.0706	down
Cpro00002818-RA_PREDICTED,_Ornithorhynchus_anatinus_DEAH_[Asp-Glu-Ala-His]_box_helicase_30_[DHX30],_partial_mRNA	2.54	1.34483	0.0706	down
Cpro00020619-RA_PREDICTED,_Octodon_degus_DEAH_[Asp-Glu-Ala-His]_box_polypeptide_8_[Dhx8],_mRNA	2.404	1.26544	0.0706	down
Cpro00003671-RA_Chlorella_variabilis_hypothetical_protein_[CHLNCDRAFT_135406]_mRNA,_complete_cds	2.383	1.25278	0.0706	down
Cpro00014643-RA_Chlorella_variabilis_hypothetical_protein_[CHLNCDRAFT_134999]_mRNA,_complete_cds	2.304	1.20414	0.0706	down
Cpro00020538-RA_Chlorella_variabilis_hypothetical_protein_[ZEP]_mRNA,_complete_cds	2.22	1.15056	0.0706	down
Cpro00024756-RA_Prototheca_wickerhamii_strain_SAG_263-11_plastid_transaldolase_1_mRNA,_partial_cds; _nuclear_gene_for_plastid_product	2.202	1.13881	0.0706	down
Cpro00013601-RA_Chlorella_variabilis_hypothetical_protein_[CHLNCDRAFT_143672]_mRNA,_complete_cds	2.112	1.07861	0.0706	down
Cpro00026657-RA_Chlorella_variabilis_hypothetical_protein_[CHLNCDRAFT_56509]_mRNA,_complete_cds	2.022	1.01578	0.0706	down
Cpro00012344-RA_PREDICTED,_Cavia_porcellus_tubulin_tyrosine_ligase-like_family,_member_1_[Ttll1],_transcript_variant_X4,_mRNA	1.984	0.988412	0.0706	down
Cpro00021178-RA_Coccomyxa_subellipsoidea_C-169_RNA_polymerase_II_second_largest_subunit_[COCSUDRAFT_54821]_mRNA,_complete_cds	1.949	0.962734	0.0706	down
Cpro00009886-RA_Auxenochlorella_protothecoides_strain_0710_NADPH-dependent_FMN_reductase_mRNA,_partial_cds	1.949	0.962734	0.0706	down
Cpro00012874-RA_Desulfococcus_oleovorans_Hxd3,_complete_genome	1.799	0.847195	0.0706	down
Cpro00026119-RA_Chlamydomonas_reinhardtii_ABC-1-like_kinase_[AKC4]_mRNA,_partial_cds	1.764	0.818851	0.0706	down
Cpro00007040-RA_	1331.85	10.3792	0.0706	down
Cpro00016220-RA_	1193.61	10.2211	0.0706	down
Cpro00004390-RA_	367.653	8.5222	0.0706	down
Cpro00007871-RA_	31.197	4.96334	0.0706	down
Cpro00022544-RA_	15.273	3.93291	0.0706	down
Cpro00006897-RA_	15.165	3.92267	0.0706	down
Cpro00023743-RA_	11.829	3.56426	0.0706	down
Cpro00003415-RA_	11.374	3.50767	0.0706	down
Cpro00007073-RA_	9.377	3.22913	0.0706	down
Cpro00005189-RA_	8.82	3.14078	0.0706	down
Cpro00011808-RA_	7.267	2.86136	0.0706	down
Cpro00007947-RA_	7.267	2.86136	0.0706	down
Cpro00011583-RA_	6.066	2.60075	0.0706	down
Cpro00024884-RA_	6.066	2.60075	0.0706	down
Cpro00023845-RA_	5.849	2.54819	0.0706	down
Cpro00004507-RA_	4.332	2.11503	0.0706	down
Cpro00004885-RA_	4.062	2.02219	0.0706	down
Cpro00005692-RA_	4.017	2.00612	0.0706	down
Cpro00011665-RA_	1.787	0.83754	0.0706	down
Cpro00000627-RA	5566.88	12.4427	0.0706	down
Cpro00010263-RA	3386.94	11.7258	0.0706	down
Cpro00024562-RA	2712.7	11.4055	0.0706	down
Cpro00012466-RA	2684.91	11.3907	0.0706	down
Cpro00018649-RA	2451.41	11.2594	0.0706	down
Cpro00024286-RA	2342.31	11.1937	0.0706	down
Cpro00024640-RA	2234.2	11.1255	0.0706	down
Cpro00003126-RA	2169.09	11.0829	0.0706	down
Cpro00020466-RA	1974.52	10.9473	0.0706	down
Cpro00026953-RA	1864.59	10.8646	0.0706	down
Cpro00000114-RA	1832.72	10.8398	0.0706	down
Cpro00011269-RA	1801.21	10.8148	0.0706	down
Cpro00001474-RA	1783.44	10.8004	0.0706	down
Cpro00003771-RA	1732.23	10.7584	0.0706	down
Cpro00025687-RA	1721.16	10.7492	0.0706	down
Cpro00010674-RA	1713.55	10.7428	0.0706	down
Cpro00005151-RA	1665.64	10.7019	0.0706	down
Cpro00019788-RA	1635.69	10.6757	0.0706	down
Cpro00006156-RA	1590.86	10.6356	0.0706	down
Cpro00007715-RA	1577.73	10.6236	0.0706	down
Cpro00007660-RA	1506.02	10.5565	0.0706	down
Cpro00020219-RA	1496.66	10.5475	0.0706	down
Cpro00001678-RA	1460.47	10.5122	0.0706	down
Cpro00003032-RA	1411.89	10.4634	0.0706	down
Cpro00002077-RA	1396.84	10.4479	0.0706	down
Cpro00008010-RA	1376.93	10.4272	0.0706	down
Cpro00023753-RA	1353.33	10.4023	0.0706	down
Cpro00003820-RA	1348.67	10.3973	0.0706	down
Cpro00003458-RA	1331.21	10.3785	0.0706	down
Cpro00015356-RA	1327.06	10.374	0.0706	down
Cpro00003294-RA	1318.63	10.3648	0.0706	down
Cpro00003182-RA	1313.92	10.3597	0.0706	down
Cpro00019796-RA	1290.87	10.3341	0.0706	down
Cpro00004278-RA	1264.7	10.3046	0.0706	down
Cpro00024966-RA	1257.34	10.2962	0.0706	down
Cpro00019951-RA	1247.84	10.2852	0.0706	down
Cpro00024990-RA	1241.22	10.2775	0.0706	down
Cpro00021068-RA	1237.09	10.2727	0.0706	down
Cpro00022601-RA	1229.4	10.2637	0.0706	down
Cpro00014036-RA	1215.43	10.2473	0.0706	down
Cpro00014979-RA	1210.19	10.241	0.0706	down
Cpro00003565-RA	1210.19	10.241	0.0706	down
Cpro00000388-RA	1195.95	10.2239	0.0706	down
Cpro00013987-RA	1190.98	10.2179	0.0706	down
Cpro00004738-RA	1183.3	10.2086	0.0706	down
Cpro00021993-RA	1181.78	10.2067	0.0706	down
Cpro00019421-RA	1180.67	10.2054	0.0706	down
Cpro00026188-RA	1173.52	10.1966	0.0706	down
Cpro00022516-RA	1167.73	10.1895	0.0706	down
Cpro00014470-RA	1159.77	10.1796	0.0706	down
Cpro00004920-RA	1149.91	10.1673	0.0706	down
Cpro00023733-RA	1141.92	10.1573	0.0706	down
Cpro00018552-RA	1139	10.1536	0.0706	down
Cpro00023557-RA	1136.33	10.1502	0.0706	down
Cpro00008722-RA	1132.72	10.1456	0.0706	down
Cpro00021243-RA	1105.61	10.1106	0.0706	down
Cpro00019090-RA	1101.96	10.1059	0.0706	down
Cpro00017100-RA	1097.91	10.1005	0.0706	down
Cpro00006430-RA	1092.67	10.0936	0.0706	down
Cpro00023848-RA	1090.88	10.0913	0.0706	down
Cpro00021945-RA	1088.69	10.0884	0.0706	down
Cpro00022454-RA	1075.73	10.0711	0.0706	down
Cpro00017651-RA	1075.73	10.0711	0.0706	down
Cpro00017619-RA	1075.73	10.0711	0.0706	down
Cpro00025798-RA	1066.84	10.0591	0.0706	down
Cpro00002108-RA	1061.57	10.052	0.0706	down
Cpro00018560-RA	1060.36	10.0503	0.0706	down
Cpro00002012-RA	1035.88	10.0166	0.0706	down
Cpro00003612-RA	1011.5	9.98228	0.0706	down
Cpro00019438-RA	1008.49	9.97799	0.0706	down
Cpro00010385-RA	997.014	9.96147	0.0706	down
Cpro00007492-RA	977.932	9.93359	0.0706	down
Cpro00000820-RA	977.932	9.93359	0.0706	down
Cpro00015898-RA	976.875	9.93203	0.0706	down
Cpro00019043-RA	972.204	9.92512	0.0706	down
Cpro00022688-RA	972.041	9.92487	0.0706	down
Cpro00021859-RA	971.286	9.92375	0.0706	down
Cpro00018923-RA	951.603	9.89422	0.0706	down
Cpro00006455-RA	929.864	9.86088	0.0706	down
Cpro00003523-RA	929.292	9.85999	0.0706	down
Cpro00014165-RA	918.685	9.84343	0.0706	down
Cpro00009197-RA	918.302	9.84282	0.0706	down
Cpro00013819-RA	915.82	9.83892	0.0706	down
Cpro00014398-RA	915.17	9.8379	0.0706	down
Cpro00015752-RA	913.352	9.83503	0.0706	down
Cpro00012464-RA	902.006	9.81699	0.0706	down
Cpro00010666-RA	886.587	9.79212	0.0706	down
Cpro00026040-RA	883.632	9.7873	0.0706	down
Cpro00004037-RA	877.291	9.77691	0.0706	down
Cpro00023370-RA	876.517	9.77564	0.0706	down
Cpro00002016-RA	873.236	9.77023	0.0706	down
Cpro00006972-RA	863.611	9.75424	0.0706	down
Cpro00011878-RA	862.435	9.75227	0.0706	down
Cpro00008538-RA	862.435	9.75227	0.0706	down
Cpro00008724-RA	851.616	9.73406	0.0706	down
Cpro00009045-RA	846.473	9.72532	0.0706	down
Cpro00020753-RA	845.959	9.72444	0.0706	down
Cpro00002506-RA	844.031	9.72115	0.0706	down
Cpro00000507-RA	841.872	9.71746	0.0706	down
Cpro00006639-RA	838.701	9.71201	0.0706	down
Cpro00013742-RA	838.228	9.7112	0.0706	down
Cpro00003628-RA	833.989	9.70388	0.0706	down
Cpro00006804-RA	829.845	9.6967	0.0706	down
Cpro00014683-RA	822.614	9.68407	0.0706	down
Cpro00004363-RA	819.206	9.67808	0.0706	down
Cpro00022365-RA	818.836	9.67743	0.0706	down
Cpro00020734-RA	817.551	9.67516	0.0706	down
Cpro00002543-RA	815.66	9.67182	0.0706	down
Cpro00009561-RA	806.794	9.65606	0.0706	down
Cpro00008539-RA	806.794	9.65606	0.0706	down
Cpro00019524-RA	806.794	9.65606	0.0706	down
Cpro00016240-RA	806.794	9.65606	0.0706	down
Cpro00015939-RA	806.794	9.65606	0.0706	down
Cpro00025385-RA	806.794	9.65606	0.0706	down
Cpro00025108-RA	806.794	9.65606	0.0706	down
Cpro00025037-RA	801.521	9.6466	0.0706	down
Cpro00005337-RA	798.806	9.6417	0.0706	down
Cpro00025936-RA	789.628	9.62503	0.0706	down
Cpro00017487-RA	783.874	9.61448	0.0706	down
Cpro00004968-RA	773.456	9.59518	0.0706	down
Cpro00005623-RA	772.704	9.59377	0.0706	down
Cpro00009797-RA	771.716	9.59193	0.0706	down
Cpro00023808-RA	765.207	9.57971	0.0706	down
Cpro00018375-RA	759.336	9.56859	0.0706	down
Cpro00004519-RA	756.992	9.56413	0.0706	down
Cpro00025094-RA	755.297	9.5609	0.0706	down
Cpro00009349-RA	748.331	9.54753	0.0706	down
Cpro00017582-RA	748.331	9.54753	0.0706	down
Cpro00007201-RA	747.032	9.54503	0.0706	down
Cpro00013605-RA	742.763	9.53676	0.0706	down
Cpro00012392-RA	741.378	9.53407	0.0706	down
Cpro00003637-RA	741.378	9.53407	0.0706	down
Cpro00008946-RA	739.561	9.53053	0.0706	down
Cpro00023571-RA	735.079	9.52176	0.0706	down
Cpro00015926-RA	734.328	9.52028	0.0706	down
Cpro00014626-RA	731.157	9.51404	0.0706	down
Cpro00024791-RA	729.957	9.51167	0.0706	down
Cpro00024951-RA	725.208	9.50225	0.0706	down
Cpro00008855-RA	717.15	9.48613	0.0706	down
Cpro00013326-RA	714.744	9.48128	0.0706	down
Cpro00019062-RA	712.493	9.47673	0.0706	down
Cpro00005753-RA	709.27	9.47019	0.0706	down
Cpro00004009-RA	707.326	9.46623	0.0706	down
Cpro00023607-RA	705.945	9.46341	0.0706	down
Cpro00011089-RA	705.394	9.46229	0.0706	down
Cpro00023637-RA	702.949	9.45728	0.0706	down
Cpro00019307-RA	700.472	9.45218	0.0706	down
Cpro00002545-RA	700.472	9.45218	0.0706	down
Cpro00006293-RA	698.419	9.44795	0.0706	down
Cpro00005232-RA	696.777	9.44455	0.0706	down
Cpro00022712-RA	695.084	9.44104	0.0706	down
Cpro00025683-RA	689.3	9.42899	0.0706	down
Cpro00017763-RA	688.464	9.42724	0.0706	down
Cpro00018150-RA	687.759	9.42576	0.0706	down
Cpro00013058-RA	686.973	9.42411	0.0706	down
Cpro00003524-RA	678.731	9.4067	0.0706	down
Cpro00004919-RA	677.03	9.40308	0.0706	down
Cpro00023159-RA	676.666	9.4023	0.0706	down
Cpro00020002-RA	673.296	9.3951	0.0706	down
Cpro00004159-RA	668.486	9.38475	0.0706	down
Cpro00000369-RA	667.692	9.38304	0.0706	down
Cpro00005016-RA	661.985	9.37065	0.0706	down
Cpro00007919-RA	661.985	9.37065	0.0706	down
Cpro00017588-RA	658.607	9.36327	0.0706	down
Cpro00005278-RA	654.789	9.35489	0.0706	down
Cpro00003599-RA	654.157	9.35349	0.0706	down
Cpro00006116-RA	651.357	9.3473	0.0706	down
Cpro00012553-RA	645.435	9.33413	0.0706	down
Cpro00009168-RA	645.435	9.33413	0.0706	down
Cpro00009656-RA	645.435	9.33413	0.0706	down
Cpro00013948-RA	645.435	9.33413	0.0706	down
Cpro00016557-RA	645.435	9.33413	0.0706	down
Cpro00004721-RA	645.435	9.33413	0.0706	down
Cpro00003047-RA	641.661	9.32567	0.0706	down
Cpro00003207-RA	641.161	9.32454	0.0706	down
Cpro00017340-RA	639.045	9.31977	0.0706	down
Cpro00003807-RA	639.045	9.31977	0.0706	down
Cpro00000102-RA	639.045	9.31977	0.0706	down
Cpro00006648-RA	637.467	9.31621	0.0706	down
Cpro00025555-RA	634.112	9.30859	0.0706	down
Cpro00004778-RA	632.78	9.30556	0.0706	down
Cpro00003160-RA	632.127	9.30407	0.0706	down
Cpro00020394-RA	628.671	9.29616	0.0706	down
Cpro00008639-RA	622.788	9.2826	0.0706	down
Cpro00015206-RA	621.749	9.28019	0.0706	down
Cpro00014540-RA	621.749	9.28019	0.0706	down
Cpro00007393-RA	621.275	9.27909	0.0706	down
Cpro00014142-RA	620.611	9.27755	0.0706	down
Cpro00013022-RA	618.91	9.27359	0.0706	down
Cpro00021669-RA	614.7	9.26374	0.0706	down
Cpro00014779-RA	612.755	9.25917	0.0706	down
Cpro00018607-RA	606.709	9.24486	0.0706	down
Cpro00011700-RA	605.095	9.24102	0.0706	down
Cpro00018075-RA	605.095	9.24102	0.0706	down
Cpro00020020-RA	605.095	9.24102	0.0706	down
Cpro00024563-RA	603.644	9.23755	0.0706	down
Cpro00024906-RA	599.585	9.22782	0.0706	down
Cpro00018984-RA	595.786	9.21865	0.0706	down
Cpro00003438-RA	593.504	9.21311	0.0706	down
Cpro00012717-RA	591.803	9.20897	0.0706	down
Cpro00001869-RA	582.348	9.18574	0.0706	down
Cpro00010695-RA	581.95	9.18475	0.0706	down
Cpro00014854-RA	579.883	9.17962	0.0706	down
Cpro00014876-RA	578.002	9.17493	0.0706	down
Cpro00026008-RA	577.218	9.17297	0.0706	down
Cpro00002898-RA	575.388	9.16839	0.0706	down
Cpro00014213-RA	572.563	9.16129	0.0706	down
Cpro00018393-RA	569.502	9.15356	0.0706	down
Cpro00025068-RA	569.502	9.15356	0.0706	down
Cpro00001997-RA	569.502	9.15356	0.0706	down
Cpro00019046-RA	565.903	9.14441	0.0706	down
Cpro00019798-RA	564.756	9.14148	0.0706	down
Cpro00001054-RA	564.756	9.14148	0.0706	down
Cpro00002678-RA	563.475	9.13821	0.0706	down
Cpro00006403-RA	563.475	9.13821	0.0706	down
Cpro00021835-RA	561.248	9.13249	0.0706	down
Cpro00017868-RA	561.248	9.13249	0.0706	down
Cpro00002293-RA	559.816	9.12881	0.0706	down
Cpro00007920-RA	559.164	9.12713	0.0706	down
Cpro00011009-RA	558.55	9.12554	0.0706	down
Cpro00019365-RA	557.783	9.12356	0.0706	down
Cpro00008038-RA	557.783	9.12356	0.0706	down
Cpro00011221-RA	554.899	9.11608	0.0706	down
Cpro00005290-RA	554.671	9.11549	0.0706	down
Cpro00024655-RA	554.671	9.11549	0.0706	down
Cpro00012320-RA	553.918	9.11353	0.0706	down
Cpro00019332-RA	550.087	9.10352	0.0706	down
Cpro00020953-RA	544.848	9.08971	0.0706	down
Cpro00018335-RA	543.906	9.08721	0.0706	down
Cpro00025236-RA	542.165	9.08259	0.0706	down
Cpro00010240-RA	537.863	9.07109	0.0706	down
Cpro00014911-RA	537.863	9.07109	0.0706	down
Cpro00005534-RA	537.863	9.07109	0.0706	down
Cpro00004718-RA	536.238	9.06673	0.0706	down
Cpro00026205-RA	531.535	9.05402	0.0706	down
Cpro00011809-RA	526.886	9.04135	0.0706	down
Cpro00003513-RA	526.886	9.04135	0.0706	down
Cpro00001743-RA	526.69	9.04081	0.0706	down
Cpro00002996-RA	526.17	9.03939	0.0706	down
Cpro00012334-RA	524.416	9.03457	0.0706	down
Cpro00005352-RA	524.416	9.03457	0.0706	down
Cpro00026624-RA	522.981	9.03061	0.0706	down
Cpro00010192-RA	522.712	9.02987	0.0706	down
Cpro00022343-RA	520.512	9.02379	0.0706	down
Cpro00011692-RA	520.512	9.02379	0.0706	down
Cpro00003693-RA	519.813	9.02185	0.0706	down
Cpro00016229-RA	519.316	9.02047	0.0706	down
Cpro00018442-RA	516.348	9.0122	0.0706	down
Cpro00022586-RA	515.263	9.00917	0.0706	down
Cpro00018387-RA	514.477	9.00696	0.0706	down
Cpro00014694-RA	509.554	8.99309	0.0706	down
Cpro00015325-RA	506.988	8.98581	0.0706	down
Cpro00021788-RA	503.075	8.97463	0.0706	down
Cpro00026685-RA	500.769	8.968	0.0706	down
Cpro00007675-RA	500.337	8.96676	0.0706	down
Cpro00015528-RA	499.985	8.96574	0.0706	down
Cpro00006265-RA	496.489	8.95562	0.0706	down
Cpro00014231-RA	493.955	8.94824	0.0706	down
Cpro00013858-RA	492.281	8.94334	0.0706	down
Cpro00012227-RA	488.966	8.93359	0.0706	down
Cpro00023410-RA	488.966	8.93359	0.0706	down
Cpro00006974-RA	488.144	8.93116	0.0706	down
Cpro00004599-RA	487.662	8.92974	0.0706	down
Cpro00002224-RA	482.413	8.91412	0.0706	down
Cpro00006446-RA	482.222	8.91355	0.0706	down
Cpro00010018-RA	481.981	8.91283	0.0706	down
Cpro00002845-RA	481.668	8.9119	0.0706	down
Cpro00009532-RA	479.715	8.90603	0.0706	down
Cpro00011085-RA	477.061	8.89803	0.0706	down
Cpro00009174-RA	474.585	8.89052	0.0706	down
Cpro00018536-RA	474.585	8.89052	0.0706	down
Cpro00020261-RA	473.094	8.88598	0.0706	down
Cpro00006092-RA	472.27	8.88347	0.0706	down
Cpro00012967-RA	471.664	8.88162	0.0706	down
Cpro00018163-RA	469.977	8.87645	0.0706	down
Cpro00012215-RA	467.94	8.87018	0.0706	down
Cpro00002511-RA	465.458	8.86251	0.0706	down
Cpro00005959-RA	463.786	8.85732	0.0706	down
Cpro00022011-RA	461.025	8.8487	0.0706	down
Cpro00006802-RA	461.025	8.8487	0.0706	down
Cpro00020429-RA	457.91	8.83892	0.0706	down
Cpro00019214-RA	457.395	8.8373	0.0706	down
Cpro00013239-RA	456.676	8.83503	0.0706	down
Cpro00024550-RA	454.532	8.82824	0.0706	down
Cpro00014291-RA	446.311	8.80191	0.0706	down
Cpro00000733-RA	445.742	8.80007	0.0706	down
Cpro00003435-RA	443.429	8.79256	0.0706	down
Cpro00014207-RA	442.946	8.79099	0.0706	down
Cpro00002015-RA	439.381	8.77933	0.0706	down
Cpro00008972-RA	438.258	8.77564	0.0706	down
Cpro00010720-RA	430.29	8.74917	0.0706	down
Cpro00003141-RA	428.386	8.74277	0.0706	down
Cpro00014430-RA	424.29	8.72891	0.0706	down
Cpro00015280-RA	422.159	8.72164	0.0706	down
Cpro00012729-RA	420.106	8.71461	0.0706	down
Cpro00012251-RA	419.975	8.71416	0.0706	down
Cpro00002803-RA	419.114	8.7112	0.0706	down
Cpro00011565-RA	416.41	8.70186	0.0706	down
Cpro00007716-RA	416.41	8.70186	0.0706	down
Cpro00011061-RA	415.379	8.69828	0.0706	down
Cpro00012158-RA	414.499	8.69522	0.0706	down
Cpro00013887-RA	412.361	8.68776	0.0706	down
Cpro00018334-RA	411.629	8.6852	0.0706	down
Cpro00017298-RA	409.078	8.67623	0.0706	down
Cpro00025084-RA	409.078	8.67623	0.0706	down
Cpro00007718-RA	407.472	8.67056	0.0706	down
Cpro00026648-RA	407.313	8.66999	0.0706	down
Cpro00002291-RA	407.031	8.66899	0.0706	down
Cpro00022345-RA	403.397	8.65606	0.0706	down
Cpro00010522-RA	403.397	8.65606	0.0706	down
Cpro00020279-RA	403.397	8.65606	0.0706	down
Cpro00007118-RA	403.397	8.65606	0.0706	down
Cpro00011931-RA	402.14	8.65155	0.0706	down
Cpro00003836-RA	399.827	8.64323	0.0706	down
Cpro00016245-RA	397.871	8.63616	0.0706	down
Cpro00013827-RA	397.191	8.63369	0.0706	down
Cpro00008236-RA	396.32	8.63052	0.0706	down
Cpro00013258-RA	395.899	8.62899	0.0706	down
Cpro00007845-RA	395.487	8.62749	0.0706	down
Cpro00010610-RA	393.825	8.62141	0.0706	down
Cpro00002933-RA	393.558	8.62043	0.0706	down
Cpro00023003-RA	391.173	8.61166	0.0706	down
Cpro00020454-RA	391.173	8.61166	0.0706	down
Cpro00026767-RA	391.173	8.61166	0.0706	down
Cpro00023695-RA	387.261	8.59716	0.0706	down
Cpro00023609-RA	384.892	8.58831	0.0706	down
Cpro00020158-RA	383.65	8.58365	0.0706	down
Cpro00007952-RA	383.427	8.58281	0.0706	down
Cpro00022774-RA	379.668	8.56859	0.0706	down
Cpro00020330-RA	379.668	8.56859	0.0706	down
Cpro00014573-RA	379.668	8.56859	0.0706	down
Cpro00021779-RA	376.504	8.55652	0.0706	down
Cpro00005115-RA	376.504	8.55652	0.0706	down
Cpro00024731-RA	375.253	8.55172	0.0706	down
Cpro00021780-RA	373.673	8.54563	0.0706	down
Cpro00010659-RA	373.564	8.54521	0.0706	down
Cpro00003734-RA	373.084	8.54336	0.0706	down
Cpro00003001-RA	370.94	8.53504	0.0706	down
Cpro00009199-RA	370.331	8.53267	0.0706	down
Cpro00006627-RA	370.331	8.53267	0.0706	down
Cpro00012301-RA	368.82	8.52677	0.0706	down
Cpro00006039-RA	368.82	8.52677	0.0706	down
Cpro00023732-RA	367.803	8.52279	0.0706	down
Cpro00006183-RA	367.164	8.52028	0.0706	down
Cpro00018202-RA	365.34	8.5131	0.0706	down
Cpro00020828-RA	363.967	8.50766	0.0706	down
Cpro00012288-RA	363.625	8.50631	0.0706	down
Cpro00017734-RA	361.443	8.49762	0.0706	down
Cpro00024425-RA	361.443	8.49762	0.0706	down
Cpro00016531-RA	358.575	8.48613	0.0706	down
Cpro00014489-RA	356.375	8.47725	0.0706	down
Cpro00003103-RA	355.416	8.47336	0.0706	down
Cpro00007534-RA	353.663	8.46623	0.0706	down
Cpro00014538-RA	348.884	8.4466	0.0706	down
Cpro00017115-RA	346.721	8.43763	0.0706	down
Cpro00001276-RA	345.769	8.43366	0.0706	down
Cpro00013824-RA	344.232	8.42724	0.0706	down
Cpro00000799-RA	341.336	8.41505	0.0706	down
Cpro00020543-RA	339.703	8.40813	0.0706	down
Cpro00000491-RA	336.749	8.39553	0.0706	down
Cpro00009094-RA	335.775	8.39135	0.0706	down
Cpro00003613-RA	175.485	7.4552	0.0706	down
Cpro00003353-RA	142.988	7.15975	0.0706	down
Cpro00012465-RA	136.895	7.09693	0.0706	down
Cpro00022191-RA	130.639	7.02944	0.0706	down
Cpro00001575-RA	122.84	6.94064	0.0706	down
Cpro00026226-RA	120.89	6.91755	0.0706	down
Cpro00005149-RA	102.691	6.68217	0.0706	down
Cpro00025066-RA	102.366	6.67759	0.0706	down
Cpro00023561-RA	100.741	6.65451	0.0706	down
Cpro00005148-RA	95.975	6.58459	0.0706	down
Cpro00009637-RA	95.542	6.57806	0.0706	down
Cpro00006713-RA	87.742	6.4552	0.0706	down
Cpro00015770-RA	87.417	6.44984	0.0706	down
Cpro00020426-RA	86.183	6.42933	0.0706	down
Cpro00025686-RA	85.143	6.41182	0.0706	down
Cpro00025925-RA	81.243	6.34417	0.0706	down
Cpro00001081-RA	77.343	6.2732	0.0706	down
Cpro00017258-RA	76.91	6.2651	0.0706	down
Cpro00020811-RA	76.693	6.26102	0.0706	down
Cpro00006222-RA	74.743	6.22387	0.0706	down
Cpro00017257-RA	73.877	6.20705	0.0706	down
Cpro00011307-RA	71.494	6.15975	0.0706	down
Cpro00011886-RA	71.264	6.1551	0.0706	down
Cpro00006219-RA	70.194	6.13328	0.0706	down
Cpro00021980-RA	68.894	6.10631	0.0706	down
Cpro00020430-RA	68.569	6.09948	0.0706	down
Cpro00016009-RA	67.594	6.07882	0.0706	down
Cpro00025693-RA	66.294	6.05081	0.0706	down
Cpro00006160-RA	65.644	6.03659	0.0706	down
Cpro00017493-RA	64.344	6.00773	0.0706	down
Cpro00022190-RA	63.044	5.97829	0.0706	down
Cpro00016937-RA	63.044	5.97829	0.0706	down
Cpro00026316-RA	63.044	5.97829	0.0706	down
Cpro00025737-RA	62.394	5.96334	0.0706	down
Cpro00005566-RA	61.745	5.94825	0.0706	down
Cpro00009034-RA	59.795	5.90195	0.0706	down
Cpro00020625-RA	59.795	5.90195	0.0706	down
Cpro00006024-RA	59.795	5.90195	0.0706	down
Cpro00012826-RA	59.145	5.88618	0.0706	down
Cpro00003609-RA	58.576	5.87224	0.0706	down
Cpro00013112-RA	58.495	5.87024	0.0706	down
Cpro00020057-RA	57.845	5.85412	0.0706	down
Cpro00011800-RA	57.195	5.83782	0.0706	down
Cpro00009146-RA	56.545	5.82133	0.0706	down
Cpro00024560-RA	56.545	5.82133	0.0706	down
Cpro00001177-RA	55.895	5.80465	0.0706	down
Cpro00013161-RA	53.945	5.75342	0.0706	down
Cpro00018888-RA	53.945	5.75342	0.0706	down
Cpro00016563-RA	53.945	5.75342	0.0706	down
Cpro00007491-RA	53.512	5.74179	0.0706	down
Cpro00008184-RA	52.645	5.71822	0.0706	down
Cpro00019792-RA	52.645	5.71822	0.0706	down
Cpro00005153-RA	52.645	5.71822	0.0706	down
Cpro00018714-RA	51.995	5.7003	0.0706	down
Cpro00022921-RA	51.67	5.69125	0.0706	down
Cpro00025924-RA	51.67	5.69125	0.0706	down
Cpro00005258-RA	50.695	5.66377	0.0706	down
Cpro00007485-RA	50.695	5.66377	0.0706	down
Cpro00024624-RA	50.37	5.65449	0.0706	down
Cpro00011164-RA	50.045	5.64515	0.0706	down
Cpro00006893-RA	50.045	5.64515	0.0706	down
Cpro00001494-RA	49.72	5.63575	0.0706	down
Cpro00001681-RA	49.72	5.63575	0.0706	down
Cpro00024176-RA	49.468	5.62842	0.0706	down
Cpro00012905-RA	49.396	5.62632	0.0706	down
Cpro00019660-RA	49.396	5.62632	0.0706	down
Cpro00026764-RA	49.396	5.62632	0.0706	down
Cpro00025065-RA	49.336	5.62457	0.0706	down
Cpro00017342-RA	48.746	5.60721	0.0706	down
Cpro00016611-RA	48.746	5.60721	0.0706	down
Cpro00006932-RA	48.746	5.60721	0.0706	down
Cpro00002527-RA	48.599	5.60285	0.0706	down
Cpro00019794-RA	48.568	5.60193	0.0706	down
Cpro00017973-RA	48.096	5.58785	0.0706	down
Cpro00005581-RA	48.096	5.58785	0.0706	down
Cpro00017418-RA	47.879	5.58132	0.0706	down
Cpro00011787-RA	47.446	5.56821	0.0706	down
Cpro00009384-RA	47.446	5.56821	0.0706	down
Cpro00017260-RA	47.446	5.56821	0.0706	down
Cpro00015086-RA	47.446	5.56821	0.0706	down
Cpro00019793-RA	47.283	5.56325	0.0706	down
Cpro00025025-RA	47.121	5.5583	0.0706	down
Cpro00023431-RA	46.796	5.54831	0.0706	down
Cpro00011881-RA	46.146	5.52813	0.0706	down
Cpro00013292-RA	46.146	5.52813	0.0706	down
Cpro00010188-RA	46.146	5.52813	0.0706	down
Cpro00010017-RA	46.146	5.52813	0.0706	down
Cpro00000798-RA	46.146	5.52813	0.0706	down
Cpro00002528-RA	45.626	5.51178	0.0706	down
Cpro00024343-RA	45.496	5.50767	0.0706	down
Cpro00000695-RA	45.496	5.50767	0.0706	down
Cpro00022976-RA	44.846	5.48691	0.0706	down
Cpro00002137-RA	44.683	5.48165	0.0706	down
Cpro00026336-RA	44.629	5.47991	0.0706	down
Cpro00012187-RA	44.196	5.46584	0.0706	down
Cpro00012550-RA	44.196	5.46584	0.0706	down
Cpro00008506-RA	44.196	5.46584	0.0706	down
Cpro00014476-RA	44.196	5.46584	0.0706	down
Cpro00024379-RA	44.196	5.46584	0.0706	down
Cpro00020626-RA	43.871	5.4552	0.0706	down
Cpro00015771-RA	43.546	5.44447	0.0706	down
Cpro00018650-RA	42.896	5.42277	0.0706	down
Cpro00026224-RA	42.896	5.42277	0.0706	down
Cpro00016826-RA	42.571	5.4118	0.0706	down
Cpro00013826-RA	42.246	5.40074	0.0706	down
Cpro00018570-RA	42.246	5.40074	0.0706	down
Cpro00005135-RA	42.246	5.40074	0.0706	down
Cpro00020463-RA	42.084	5.3952	0.0706	down
Cpro00017607-RA	41.596	5.37837	0.0706	down
Cpro00022382-RA	40.946	5.35565	0.0706	down
Cpro00008208-RA	40.946	5.35565	0.0706	down
Cpro00001907-RA	40.865	5.35279	0.0706	down
Cpro00011854-RA	40.296	5.33256	0.0706	down
Cpro00018178-RA	40.296	5.33256	0.0706	down
Cpro00020733-RA	40.296	5.33256	0.0706	down
Cpro00012425-RA	39.646	5.3091	0.0706	down
Cpro00002283-RA	39.646	5.3091	0.0706	down
Cpro00000387-RA	39.321	5.29723	0.0706	down
Cpro00013581-RA	38.996	5.28525	0.0706	down
Cpro00015051-RA	38.996	5.28525	0.0706	down
Cpro00005346-RA	38.996	5.28525	0.0706	down
Cpro00005032-RA	38.996	5.28525	0.0706	down
Cpro00003121-RA	38.996	5.28525	0.0706	down
Cpro00005811-RA	38.996	5.28525	0.0706	down
Cpro00026227-RA	38.563	5.26915	0.0706	down
Cpro00012312-RA	38.346	5.261	0.0706	down
Cpro00025411-RA	38.346	5.261	0.0706	down
Cpro00000461-RA	38.346	5.261	0.0706	down
Cpro00015769-RA	38.161	5.25403	0.0706	down
Cpro00024802-RA	38.021	5.24872	0.0706	down
Cpro00026949-RA	38.021	5.24872	0.0706	down
Cpro00017259-RA	37.756	5.23863	0.0706	down
Cpro00011918-RA	37.696	5.23634	0.0706	down
Cpro00012573-RA	37.696	5.23634	0.0706	down
Cpro00022978-RA	37.696	5.23634	0.0706	down
Cpro00015117-RA	37.696	5.23634	0.0706	down
Cpro00026403-RA	37.696	5.23634	0.0706	down
Cpro00023981-RA	37.696	5.23634	0.0706	down
Cpro00003611-RA	37.48	5.22805	0.0706	down
Cpro00021675-RA	37.371	5.22385	0.0706	down
Cpro00001908-RA	37.371	5.22385	0.0706	down
Cpro00007954-RA	37.209	5.21758	0.0706	down
Cpro00010382-RA	37.047	5.21128	0.0706	down
Cpro00009680-RA	37.047	5.21128	0.0706	down
Cpro00019356-RA	37.047	5.21128	0.0706	down
Cpro00004153-RA	37.047	5.21128	0.0706	down
Cpro00002395-RA	37.047	5.21128	0.0706	down
Cpro00003788-RA	37.047	5.21128	0.0706	down
Cpro00008780-RA	36.722	5.19857	0.0706	down
Cpro00019147-RA	36.397	5.18575	0.0706	down
Cpro00021315-RA	36.397	5.18575	0.0706	down
Cpro00025428-RA	36.397	5.18575	0.0706	down
Cpro00001671-RA	36.397	5.18575	0.0706	down
Cpro00025927-RA	36.234	5.17927	0.0706	down
Cpro00002529-RA	35.855	5.1641	0.0706	down
Cpro00022930-RA	35.747	5.15975	0.0706	down
Cpro00009661-RA	35.747	5.15975	0.0706	down
Cpro00006312-RA	35.747	5.15975	0.0706	down
Cpro00013426-RA	35.53	5.15097	0.0706	down
Cpro00010671-RA	35.422	5.14657	0.0706	down
Cpro00006404-RA	35.422	5.14657	0.0706	down
Cpro00013025-RA	35.313	5.14213	0.0706	down
Cpro00023562-RA	35.313	5.14213	0.0706	down
Cpro00020431-RA	35.097	5.13328	0.0706	down
Cpro00001335-RA	35.097	5.13328	0.0706	down
Cpro00001034-RA	35.097	5.13328	0.0706	down
Cpro00001057-RA	35.097	5.13328	0.0706	down
Cpro00001599-RA	35.097	5.13328	0.0706	down
Cpro00013562-RA	34.447	5.10631	0.0706	down
Cpro00008662-RA	34.447	5.10631	0.0706	down
Cpro00001917-RA	34.447	5.10631	0.0706	down
Cpro00001670-RA	34.447	5.10631	0.0706	down
Cpro00000283-RA	34.447	5.10631	0.0706	down
Cpro00007838-RA	34.447	5.10631	0.0706	down
Cpro00025712-RA	34.168	5.09457	0.0706	down
Cpro00018767-RA	34.122	5.09263	0.0706	down
Cpro00001677-RA	34.122	5.09263	0.0706	down
Cpro00007490-RA	34.057	5.08988	0.0706	down
Cpro00021552-RA	34.013	5.08801	0.0706	down
Cpro00017343-RA	33.927	5.08436	0.0706	down
Cpro00022366-RA	33.797	5.07882	0.0706	down
Cpro00013527-RA	33.797	5.07882	0.0706	down
Cpro00010454-RA	33.797	5.07882	0.0706	down
Cpro00020457-RA	33.797	5.07882	0.0706	down
Cpro00017426-RA	33.797	5.07882	0.0706	down
Cpro00015208-RA	33.797	5.07882	0.0706	down
Cpro00015037-RA	33.797	5.07882	0.0706	down
Cpro00021693-RA	33.797	5.07882	0.0706	down
Cpro00015836-RA	33.797	5.07882	0.0706	down
Cpro00004943-RA	33.797	5.07882	0.0706	down
Cpro00002209-RA	33.797	5.07882	0.0706	down
Cpro00000629-RA	33.688	5.07416	0.0706	down
Cpro00017415-RA	33.518	5.06686	0.0706	down
Cpro00017375-RA	33.472	5.06488	0.0706	down
Cpro00019148-RA	33.472	5.06488	0.0706	down
Cpro00018218-RA	33.363	5.06018	0.0706	down
Cpro00011746-RA	33.147	5.05081	0.0706	down
Cpro00022223-RA	33.147	5.05081	0.0706	down
Cpro00013494-RA	33.147	5.05081	0.0706	down
Cpro00008213-RA	33.147	5.05081	0.0706	down
Cpro00014011-RA	33.147	5.05081	0.0706	down
Cpro00016211-RA	33.147	5.05081	0.0706	down
Cpro00004282-RA	33.147	5.05081	0.0706	down
Cpro00002078-RA	33.147	5.05081	0.0706	down
Cpro00002502-RA	33.147	5.05081	0.0706	down
Cpro00001664-RA	33.147	5.05081	0.0706	down
Cpro00013370-RA	33.054	5.04675	0.0706	down
Cpro00010264-RA	32.93	5.04133	0.0706	down
Cpro00021684-RA	32.93	5.04133	0.0706	down
Cpro00019256-RA	32.822	5.03659	0.0706	down
Cpro00006452-RA	32.822	5.03659	0.0706	down
Cpro00010032-RA	32.497	5.02223	0.0706	down
Cpro00017494-RA	32.497	5.02223	0.0706	down
Cpro00015526-RA	32.497	5.02223	0.0706	down
Cpro00005147-RA	32.497	5.02223	0.0706	down
Cpro00002292-RA	32.497	5.02223	0.0706	down
Cpro00002513-RA	32.497	5.02223	0.0706	down
Cpro00003222-RA	32.497	5.02223	0.0706	down
Cpro00000337-RA	32.497	5.02223	0.0706	down
Cpro00008461-RA	32.379	5.01699	0.0706	down
Cpro00003066-RA	32.253	5.01136	0.0706	down
Cpro00020814-RA	32.172	5.00773	0.0706	down
Cpro00006090-RA	32.172	5.00773	0.0706	down
Cpro00017261-RA	32.147	5.00661	0.0706	down
Cpro00012487-RA	31.847	4.99309	0.0706	down
Cpro00013526-RA	31.847	4.99309	0.0706	down
Cpro00009167-RA	31.847	4.99309	0.0706	down
Cpro00021404-RA	31.847	4.99309	0.0706	down
Cpro00002102-RA	31.847	4.99309	0.0706	down
Cpro00026006-RA	31.847	4.99309	0.0706	down
Cpro00025768-RA	31.847	4.99309	0.0706	down
Cpro00024019-RA	31.847	4.99309	0.0706	down
Cpro00026766-RA	31.847	4.99309	0.0706	down
Cpro00026802-RA	31.684	4.98568	0.0706	down
Cpro00009753-RA	31.522	4.97829	0.0706	down
Cpro00016972-RA	31.522	4.97829	0.0706	down
Cpro00015618-RA	31.522	4.97829	0.0706	down
Cpro00002208-RA	31.522	4.97829	0.0706	down
Cpro00013249-RA	31.414	4.97334	0.0706	down
Cpro00013604-RA	31.197	4.96334	0.0706	down
Cpro00013059-RA	31.197	4.96334	0.0706	down
Cpro00023430-RA	31.197	4.96334	0.0706	down
Cpro00010504-RA	31.197	4.96334	0.0706	down
Cpro00019002-RA	31.197	4.96334	0.0706	down
Cpro00014885-RA	31.197	4.96334	0.0706	down
Cpro00016274-RA	31.197	4.96334	0.0706	down
Cpro00015628-RA	31.197	4.96334	0.0706	down
Cpro00025288-RA	31.197	4.96334	0.0706	down
Cpro00002791-RA	31.197	4.96334	0.0706	down
Cpro00007367-RA	31.197	4.96334	0.0706	down
Cpro00021992-RA	30.98	4.95327	0.0706	down
Cpro00013116-RA	30.872	4.94823	0.0706	down
Cpro00026337-RA	30.872	4.94823	0.0706	down
Cpro00013829-RA	30.547	4.93296	0.0706	down
Cpro00013717-RA	30.547	4.93296	0.0706	down
Cpro00009573-RA	30.547	4.93296	0.0706	down
Cpro00016931-RA	30.547	4.93296	0.0706	down
Cpro00017236-RA	30.547	4.93296	0.0706	down
Cpro00019382-RA	30.547	4.93296	0.0706	down
Cpro00016603-RA	30.547	4.93296	0.0706	down
Cpro00015501-RA	30.547	4.93296	0.0706	down
Cpro00025810-RA	30.547	4.93296	0.0706	down
Cpro00006997-RA	30.547	4.93296	0.0706	down
Cpro00006975-RA	30.547	4.93296	0.0706	down
Cpro00022568-RA	30.222	4.91753	0.0706	down
Cpro00023815-RA	30.222	4.91753	0.0706	down
Cpro00021671-RA	30.222	4.91753	0.0706	down
Cpro00001175-RA	30.222	4.91753	0.0706	down
Cpro00001433-RA	30.222	4.91753	0.0706	down
Cpro00007986-RA	30.141	4.91366	0.0706	down
Cpro00007835-RA	30.114	4.91236	0.0706	down
Cpro00007944-RA	30.114	4.91236	0.0706	down
Cpro00019442-RA	30.06	4.90977	0.0706	down
Cpro00015801-RA	30.027	4.90819	0.0706	down
Cpro00001909-RA	30.015	4.90761	0.0706	down
Cpro00022694-RA	29.897	4.90193	0.0706	down
Cpro00011455-RA	29.897	4.90193	0.0706	down
Cpro00011581-RA	29.897	4.90193	0.0706	down
Cpro00010714-RA	29.897	4.90193	0.0706	down
Cpro00014758-RA	29.897	4.90193	0.0706	down
Cpro00014589-RA	29.897	4.90193	0.0706	down
Cpro00021488-RA	29.897	4.90193	0.0706	down
Cpro00005233-RA	29.897	4.90193	0.0706	down
Cpro00003161-RA	29.897	4.90193	0.0706	down
Cpro00006515-RA	29.897	4.90193	0.0706	down
Cpro00020517-RA	29.68	4.89142	0.0706	down
Cpro00004990-RA	29.572	4.88616	0.0706	down
Cpro00020464-RA	29.41	4.87823	0.0706	down
Cpro00022116-RA	29.247	4.87022	0.0706	down
Cpro00009932-RA	29.247	4.87022	0.0706	down
Cpro00019387-RA	29.247	4.87022	0.0706	down
Cpro00015142-RA	29.247	4.87022	0.0706	down
Cpro00021084-RA	29.247	4.87022	0.0706	down
Cpro00015838-RA	29.247	4.87022	0.0706	down
Cpro00021123-RA	29.247	4.87022	0.0706	down
Cpro00004287-RA	29.247	4.87022	0.0706	down
Cpro00001680-RA	29.247	4.87022	0.0706	down
Cpro00014402-RA	28.922	4.8541	0.0706	down
Cpro00025289-RA	28.922	4.8541	0.0706	down
Cpro00010191-RA	28.597	4.83779	0.0706	down
Cpro00017623-RA	28.597	4.83779	0.0706	down
Cpro00020301-RA	28.597	4.83779	0.0706	down
Cpro00014890-RA	28.597	4.83779	0.0706	down
Cpro00015589-RA	28.597	4.83779	0.0706	down
Cpro00025947-RA	28.597	4.83779	0.0706	down
Cpro00019194-RA	28.272	4.8213	0.0706	down
Cpro00018513-RA	28.272	4.8213	0.0706	down
Cpro00015304-RA	28.272	4.8213	0.0706	down
Cpro00003594-RA	28.272	4.8213	0.0706	down
Cpro00000278-RA	28.272	4.8213	0.0706	down
Cpro00025811-RA	28.11	4.81301	0.0706	down
Cpro00023892-RA	28.056	4.81024	0.0706	down
Cpro00026951-RA	28.001	4.80741	0.0706	down
Cpro00019820-RA	27.947	4.80462	0.0706	down
Cpro00019308-RA	27.947	4.80462	0.0706	down
Cpro00014862-RA	27.947	4.80462	0.0706	down
Cpro00013991-RA	27.947	4.80462	0.0706	down
Cpro00016409-RA	27.947	4.80462	0.0706	down
Cpro00026671-RA	27.947	4.80462	0.0706	down
Cpro00008103-RA	27.947	4.80462	0.0706	down
Cpro00008009-RA	27.947	4.80462	0.0706	down
Cpro00019237-RA	27.731	4.79343	0.0706	down
Cpro00026541-RA	27.731	4.79343	0.0706	down
Cpro00000670-RA	27.622	4.78775	0.0706	down
Cpro00022880-RA	27.514	4.78209	0.0706	down
Cpro00015524-RA	27.514	4.78209	0.0706	down
Cpro00013608-RA	27.297	4.77067	0.0706	down
Cpro00009082-RA	27.297	4.77067	0.0706	down
Cpro00022899-RA	27.297	4.77067	0.0706	down
Cpro00009887-RA	27.297	4.77067	0.0706	down
Cpro00018048-RA	27.297	4.77067	0.0706	down
Cpro00016887-RA	27.297	4.77067	0.0706	down
Cpro00019291-RA	27.297	4.77067	0.0706	down
Cpro00021668-RA	27.297	4.77067	0.0706	down
Cpro00025254-RA	27.297	4.77067	0.0706	down
Cpro00007837-RA	27.297	4.77067	0.0706	down
Cpro00008091-RA	27.297	4.77067	0.0706	down
Cpro00006145-RA	27.297	4.77067	0.0706	down
Cpro00020909-RA	27.135	4.76208	0.0706	down
Cpro00009878-RA	27.081	4.75921	0.0706	down
Cpro00008364-RA	26.647	4.7359	0.0706	down
Cpro00008719-RA	26.647	4.7359	0.0706	down
Cpro00021613-RA	26.647	4.7359	0.0706	down
Cpro00015772-RA	26.647	4.7359	0.0706	down
Cpro00001150-RA	26.647	4.7359	0.0706	down
Cpro00025028-RA	26.647	4.7359	0.0706	down
Cpro00002935-RA	26.647	4.7359	0.0706	down
Cpro00002251-RA	26.647	4.7359	0.0706	down
Cpro00003842-RA	26.647	4.7359	0.0706	down
Cpro00003717-RA	26.647	4.7359	0.0706	down
Cpro00003195-RA	26.647	4.7359	0.0706	down
Cpro00026879-RA	26.647	4.7359	0.0706	down
Cpro00026880-RA	26.647	4.7359	0.0706	down
Cpro00000771-RA	26.647	4.7359	0.0706	down
Cpro00005747-RA	26.647	4.7359	0.0706	down
Cpro00000760-RA	26.647	4.7359	0.0706	down
Cpro00008655-RA	26.431	4.72416	0.0706	down
Cpro00026182-RA	26.322	4.7182	0.0706	down
Cpro00013702-RA	26.214	4.71227	0.0706	down
Cpro00015919-RA	26.214	4.71227	0.0706	down
Cpro00024391-RA	26.214	4.71227	0.0706	down
Cpro00008778-RA	26.16	4.70929	0.0706	down
Cpro00001916-RA	26.16	4.70929	0.0706	down
Cpro00013066-RA	26.044	4.70288	0.0706	down
Cpro00013729-RA	25.997	4.70027	0.0706	down
Cpro00010384-RA	25.997	4.70027	0.0706	down
Cpro00018077-RA	25.997	4.70027	0.0706	down
Cpro00018553-RA	25.997	4.70027	0.0706	down
Cpro00016319-RA	25.997	4.70027	0.0706	down
Cpro00016659-RA	25.997	4.70027	0.0706	down
Cpro00004603-RA	25.997	4.70027	0.0706	down
Cpro00000878-RA	25.997	4.70027	0.0706	down
Cpro00002846-RA	25.997	4.70027	0.0706	down
Cpro00002363-RA	25.997	4.70027	0.0706	down
Cpro00003417-RA	25.997	4.70027	0.0706	down
Cpro00026954-RA	25.997	4.70027	0.0706	down
Cpro00006203-RA	25.997	4.70027	0.0706	down
Cpro00002139-RA	25.916	4.69577	0.0706	down
Cpro00008702-RA	25.835	4.69125	0.0706	down
Cpro00022177-RA	25.781	4.68824	0.0706	down
Cpro00017421-RA	25.672	4.68212	0.0706	down
Cpro00010383-RA	25.542	4.6748	0.0706	down
Cpro00013363-RA	25.347	4.66374	0.0706	down
Cpro00013866-RA	25.347	4.66374	0.0706	down
Cpro00022017-RA	25.347	4.66374	0.0706	down
Cpro00023851-RA	25.347	4.66374	0.0706	down
Cpro00010485-RA	25.347	4.66374	0.0706	down
Cpro00017177-RA	25.347	4.66374	0.0706	down
Cpro00019723-RA	25.347	4.66374	0.0706	down
Cpro00014545-RA	25.347	4.66374	0.0706	down
Cpro00016304-RA	25.347	4.66374	0.0706	down
Cpro00020740-RA	25.347	4.66374	0.0706	down
Cpro00021171-RA	25.347	4.66374	0.0706	down
Cpro00015957-RA	25.347	4.66374	0.0706	down
Cpro00001273-RA	25.347	4.66374	0.0706	down
Cpro00000972-RA	25.347	4.66374	0.0706	down
Cpro00002807-RA	25.347	4.66374	0.0706	down
Cpro00003622-RA	25.347	4.66374	0.0706	down
Cpro00025682-RA	25.347	4.66374	0.0706	down
Cpro00000113-RA	25.347	4.66374	0.0706	down
Cpro00024623-RA	25.347	4.66374	0.0706	down
Cpro00017417-RA	25.239	4.65758	0.0706	down
Cpro00005254-RA	25.185	4.65449	0.0706	down
Cpro00021887-RA	25.087	4.64887	0.0706	down
Cpro00010300-RA	25.075	4.64818	0.0706	down
Cpro00008304-RA	25.022	4.64513	0.0706	down
Cpro00005427-RA	25.022	4.64513	0.0706	down
Cpro00007785-RA	25.022	4.64513	0.0706	down
Cpro00026952-RA	24.957	4.64137	0.0706	down
Cpro00018519-RA	24.914	4.63888	0.0706	down
Cpro00011998-RA	24.698	4.62632	0.0706	down
Cpro00013496-RA	24.698	4.62632	0.0706	down
Cpro00012726-RA	24.698	4.62632	0.0706	down
Cpro00008298-RA	24.698	4.62632	0.0706	down
Cpro00010788-RA	24.698	4.62632	0.0706	down
Cpro00023085-RA	24.698	4.62632	0.0706	down
Cpro00005006-RA	24.698	4.62632	0.0706	down
Cpro00001858-RA	24.698	4.62632	0.0706	down
Cpro00002576-RA	24.698	4.62632	0.0706	down
Cpro00026323-RA	24.698	4.62632	0.0706	down
Cpro00000137-RA	24.698	4.62632	0.0706	down
Cpro00006110-RA	24.698	4.62632	0.0706	down
Cpro00013563-RA	24.589	4.61994	0.0706	down
Cpro00001266-RA	24.481	4.61359	0.0706	down
Cpro00021085-RA	24.357	4.60626	0.0706	down
Cpro00015616-RA	24.326	4.60443	0.0706	down
Cpro00011372-RA	24.308	4.60336	0.0706	down
Cpro00005563-RA	24.264	4.60075	0.0706	down
Cpro00012522-RA	24.21	4.59753	0.0706	down
Cpro00010829-RA	24.21	4.59753	0.0706	down
Cpro00019863-RA	24.21	4.59753	0.0706	down
Cpro00011120-RA	24.048	4.58785	0.0706	down
Cpro00009217-RA	24.048	4.58785	0.0706	down
Cpro00009350-RA	24.048	4.58785	0.0706	down
Cpro00009858-RA	24.048	4.58785	0.0706	down
Cpro00020014-RA	24.048	4.58785	0.0706	down
Cpro00021486-RA	24.048	4.58785	0.0706	down
Cpro00021269-RA	24.048	4.58785	0.0706	down
Cpro00014315-RA	24.048	4.58785	0.0706	down
Cpro00004065-RA	24.048	4.58785	0.0706	down
Cpro00005027-RA	24.048	4.58785	0.0706	down
Cpro00005255-RA	24.048	4.58785	0.0706	down
Cpro00001814-RA	24.048	4.58785	0.0706	down
Cpro00003819-RA	24.048	4.58785	0.0706	down
Cpro00001719-RA	24.048	4.58785	0.0706	down
Cpro00003418-RA	24.048	4.58785	0.0706	down
Cpro00000636-RA	24.048	4.58785	0.0706	down
Cpro00000813-RA	24.048	4.58785	0.0706	down
Cpro00006445-RA	24.048	4.58785	0.0706	down
Cpro00018270-RA	23.885	4.57803	0.0706	down
Cpro00003028-RA	23.831	4.57477	0.0706	down
Cpro00026262-RA	23.723	4.56821	0.0706	down
Cpro00000669-RA	23.723	4.56821	0.0706	down
Cpro00014706-RA	23.614	4.56157	0.0706	down
Cpro00018522-RA	23.575	4.55919	0.0706	down
Cpro00016849-RA	23.56	4.55827	0.0706	down
Cpro00000635-RA	23.56	4.55827	0.0706	down
Cpro00011634-RA	23.398	4.54831	0.0706	down
Cpro00013839-RA	23.398	4.54831	0.0706	down
Cpro00008500-RA	23.398	4.54831	0.0706	down
Cpro00022891-RA	23.398	4.54831	0.0706	down
Cpro00022881-RA	23.398	4.54831	0.0706	down
Cpro00010998-RA	23.398	4.54831	0.0706	down
Cpro00013906-RA	23.398	4.54831	0.0706	down
Cpro00017025-RA	23.398	4.54831	0.0706	down
Cpro00019342-RA	23.398	4.54831	0.0706	down
Cpro00016408-RA	23.398	4.54831	0.0706	down
Cpro00004743-RA	23.398	4.54831	0.0706	down
Cpro00004113-RA	23.398	4.54831	0.0706	down
Cpro00005293-RA	23.398	4.54831	0.0706	down
Cpro00026584-RA	23.398	4.54831	0.0706	down
Cpro00001895-RA	23.398	4.54831	0.0706	down
Cpro00001567-RA	23.398	4.54831	0.0706	down
Cpro00003795-RA	23.398	4.54831	0.0706	down
Cpro00001616-RA	23.398	4.54831	0.0706	down
Cpro00007195-RA	23.398	4.54831	0.0706	down
Cpro00000642-RA	23.398	4.54831	0.0706	down
Cpro00010183-RA	23.181	4.53487	0.0706	down
Cpro00019108-RA	23.181	4.53487	0.0706	down
Cpro00021991-RA	23.161	4.53363	0.0706	down
Cpro00001668-RA	23.161	4.53363	0.0706	down
Cpro00013291-RA	23.073	4.52813	0.0706	down
Cpro00009183-RA	23.073	4.52813	0.0706	down
Cpro00023056-RA	23.073	4.52813	0.0706	down
Cpro00004730-RA	23.073	4.52813	0.0706	down
Cpro00006360-RA	23.073	4.52813	0.0706	down
Cpro00002014-RA	23.054	4.52695	0.0706	down
Cpro00021707-RA	22.964	4.5213	0.0706	down
Cpro00001675-RA	22.91	4.51791	0.0706	down
Cpro00004040-RA	22.878	4.51589	0.0706	down
Cpro00000819-RA	22.856	4.5145	0.0706	down
Cpro00013169-RA	22.748	4.50767	0.0706	down
Cpro00008430-RA	22.748	4.50767	0.0706	down
Cpro00017874-RA	22.748	4.50767	0.0706	down
Cpro00019187-RA	22.748	4.50767	0.0706	down
Cpro00018699-RA	22.748	4.50767	0.0706	down
Cpro00004374-RA	22.748	4.50767	0.0706	down
Cpro00001497-RA	22.748	4.50767	0.0706	down
Cpro00025679-RA	22.748	4.50767	0.0706	down
Cpro00024477-RA	22.748	4.50767	0.0706	down
Cpro00006263-RA	22.531	4.49384	0.0706	down
Cpro00026762-RA	22.507	4.4923	0.0706	down
Cpro00016363-RA	22.488	4.49108	0.0706	down
Cpro00011824-RA	22.423	4.48691	0.0706	down
Cpro00012540-RA	22.423	4.48691	0.0706	down
Cpro00013227-RA	22.423	4.48691	0.0706	down
Cpro00023223-RA	22.423	4.48691	0.0706	down
Cpro00009857-RA	22.423	4.48691	0.0706	down
Cpro00017255-RA	22.423	4.48691	0.0706	down
Cpro00015818-RA	22.423	4.48691	0.0706	down
Cpro00005501-RA	22.376	4.48388	0.0706	down
Cpro00011203-RA	22.358	4.48272	0.0706	down
Cpro00006391-RA	22.358	4.48272	0.0706	down
Cpro00025601-RA	22.314	4.47988	0.0706	down
Cpro00025586-RA	22.314	4.47988	0.0706	down
Cpro00003090-RA	22.314	4.47988	0.0706	down
Cpro00022973-RA	22.26	4.47638	0.0706	down
Cpro00017247-RA	22.26	4.47638	0.0706	down
Cpro00018672-RA	22.228	4.47431	0.0706	down
Cpro00012822-RA	22.098	4.46584	0.0706	down
Cpro00012620-RA	22.098	4.46584	0.0706	down
Cpro00023541-RA	22.098	4.46584	0.0706	down
Cpro00023143-RA	22.098	4.46584	0.0706	down
Cpro00010185-RA	22.098	4.46584	0.0706	down
Cpro00020253-RA	22.098	4.46584	0.0706	down
Cpro00017227-RA	22.098	4.46584	0.0706	down
Cpro00018567-RA	22.098	4.46584	0.0706	down
Cpro00021589-RA	22.098	4.46584	0.0706	down
Cpro00001235-RA	22.098	4.46584	0.0706	down
Cpro00005433-RA	22.098	4.46584	0.0706	down
Cpro00005535-RA	22.098	4.46584	0.0706	down
Cpro00005711-RA	22.098	4.46584	0.0706	down
Cpro00005119-RA	22.098	4.46584	0.0706	down
Cpro00002393-RA	22.098	4.46584	0.0706	down
Cpro00020957-RA	22.026	4.46114	0.0706	down
Cpro00014013-RA	21.98	4.45812	0.0706	down
Cpro00012421-RA	21.935	4.45516	0.0706	down
Cpro00001577-RA	21.935	4.45516	0.0706	down
Cpro00014214-RA	21.912	4.45365	0.0706	down
Cpro00024390-RA	21.881	4.45161	0.0706	down
Cpro00020510-RA	21.838	4.44877	0.0706	down
Cpro00020505-RA	21.773	4.44447	0.0706	down
Cpro00019020-RA	21.773	4.44447	0.0706	down
Cpro00018399-RA	21.773	4.44447	0.0706	down
Cpro00001128-RA	21.773	4.44447	0.0706	down
Cpro00006204-RA	21.773	4.44447	0.0706	down
Cpro00014124-RA	21.61	4.43363	0.0706	down
Cpro00015525-RA	21.61	4.43363	0.0706	down
Cpro00000385-RA	21.61	4.43363	0.0706	down
Cpro00024109-RA	21.592	4.43242	0.0706	down
Cpro00006684-RA	21.507	4.42673	0.0706	down
Cpro00012118-RA	21.448	4.42277	0.0706	down
Cpro00011315-RA	21.448	4.42277	0.0706	down
Cpro00023512-RA	21.448	4.42277	0.0706	down
Cpro00017083-RA	21.448	4.42277	0.0706	down
Cpro00018602-RA	21.448	4.42277	0.0706	down
Cpro00004725-RA	21.448	4.42277	0.0706	down
Cpro00005026-RA	21.448	4.42277	0.0706	down
Cpro00001815-RA	21.448	4.42277	0.0706	down
Cpro00006499-RA	21.448	4.42277	0.0706	down
Cpro00000613-RA	21.448	4.42277	0.0706	down
Cpro00011915-RA	21.231	4.4081	0.0706	down
Cpro00011494-RA	21.231	4.4081	0.0706	down
Cpro00015150-RA	21.231	4.4081	0.0706	down
Cpro00016239-RA	21.231	4.4081	0.0706	down
Cpro00001126-RA	21.231	4.4081	0.0706	down
Cpro00000365-RA	21.231	4.4081	0.0706	down
Cpro00022975-RA	21.188	4.40518	0.0706	down
Cpro00008781-RA	21.123	4.40074	0.0706	down
Cpro00018730-RA	21.123	4.40074	0.0706	down
Cpro00015327-RA	21.123	4.40074	0.0706	down
Cpro00021716-RA	21.123	4.40074	0.0706	down
Cpro00016134-RA	21.123	4.40074	0.0706	down
Cpro00005020-RA	21.123	4.40074	0.0706	down
Cpro00001282-RA	21.104	4.39944	0.0706	down
Cpro00025387-RA	21.014	4.39328	0.0706	down
Cpro00005256-RA	21.014	4.39328	0.0706	down
Cpro00014300-RA	20.984	4.39122	0.0706	down
Cpro00024476-RA	20.975	4.3906	0.0706	down
Cpro00010707-RA	20.96	4.38957	0.0706	down
Cpro00014400-RA	20.96	4.38957	0.0706	down
Cpro00026437-RA	20.96	4.38957	0.0706	down
Cpro00024789-RA	20.937	4.38798	0.0706	down
Cpro00016965-RA	20.879	4.38398	0.0706	down
Cpro00017649-RA	20.844	4.38156	0.0706	down
Cpro00022403-RA	20.798	4.37837	0.0706	down
Cpro00021869-RA	20.798	4.37837	0.0706	down
Cpro00011065-RA	20.798	4.37837	0.0706	down
Cpro00010731-RA	20.798	4.37837	0.0706	down
Cpro00019490-RA	20.798	4.37837	0.0706	down
Cpro00021270-RA	20.798	4.37837	0.0706	down
Cpro00015374-RA	20.798	4.37837	0.0706	down
Cpro00025176-RA	20.798	4.37837	0.0706	down
Cpro00004271-RA	20.798	4.37837	0.0706	down
Cpro00005236-RA	20.798	4.37837	0.0706	down
Cpro00003793-RA	20.798	4.37837	0.0706	down
Cpro00007147-RA	20.798	4.37837	0.0706	down
Cpro00000530-RA	20.798	4.37837	0.0706	down
Cpro00024089-RA	20.798	4.37837	0.0706	down
Cpro00026756-RA	20.798	4.37837	0.0706	down
Cpro00015418-RA	20.698	4.37142	0.0706	down
Cpro00020701-RA	20.668	4.36933	0.0706	down
Cpro00025000-RA	20.653	4.36828	0.0706	down
Cpro00015802-RA	20.635	4.36702	0.0706	down
Cpro00003269-RA	20.612	4.36541	0.0706	down
Cpro00013248-RA	20.603	4.36478	0.0706	down
Cpro00010670-RA	20.603	4.36478	0.0706	down
Cpro00000326-RA	20.603	4.36478	0.0706	down
Cpro00000936-RA	20.581	4.36324	0.0706	down
Cpro00003716-RA	20.581	4.36324	0.0706	down
Cpro00008657-RA	20.509	4.35819	0.0706	down
Cpro00025685-RA	20.498	4.35741	0.0706	down
Cpro00022649-RA	20.473	4.35565	0.0706	down
Cpro00008570-RA	20.473	4.35565	0.0706	down
Cpro00019045-RA	20.473	4.35565	0.0706	down
Cpro00015420-RA	20.473	4.35565	0.0706	down
Cpro00004294-RA	20.473	4.35565	0.0706	down
Cpro00002260-RA	20.473	4.35565	0.0706	down
Cpro00026132-RA	20.473	4.35565	0.0706	down
Cpro00003556-RA	20.473	4.35565	0.0706	down
Cpro00023938-RA	20.473	4.35565	0.0706	down
Cpro00010420-RA	20.443	4.35354	0.0706	down
Cpro00011945-RA	20.437	4.35311	0.0706	down
Cpro00023270-RA	20.408	4.35106	0.0706	down
Cpro00019889-RA	20.365	4.34802	0.0706	down
Cpro00022695-RA	20.328	4.3454	0.0706	down
Cpro00011086-RA	20.278	4.34184	0.0706	down
Cpro00024954-RA	20.241	4.33921	0.0706	down
Cpro00012135-RA	20.148	4.33256	0.0706	down
Cpro00011361-RA	20.148	4.33256	0.0706	down
Cpro00022178-RA	20.148	4.33256	0.0706	down
Cpro00013229-RA	20.148	4.33256	0.0706	down
Cpro00010481-RA	20.148	4.33256	0.0706	down
Cpro00010834-RA	20.148	4.33256	0.0706	down
Cpro00009695-RA	20.148	4.33256	0.0706	down
Cpro00010215-RA	20.148	4.33256	0.0706	down
Cpro00018177-RA	20.148	4.33256	0.0706	down
Cpro00019883-RA	20.148	4.33256	0.0706	down
Cpro00014628-RA	20.148	4.33256	0.0706	down
Cpro00015328-RA	20.148	4.33256	0.0706	down
Cpro00014978-RA	20.148	4.33256	0.0706	down
Cpro00014250-RA	20.148	4.33256	0.0706	down
Cpro00020910-RA	20.148	4.33256	0.0706	down
Cpro00015890-RA	20.148	4.33256	0.0706	down
Cpro00005710-RA	20.148	4.33256	0.0706	down
Cpro00026686-RA	20.148	4.33256	0.0706	down
Cpro00025554-RA	20.148	4.33256	0.0706	down
Cpro00003238-RA	20.148	4.33256	0.0706	down
Cpro00006737-RA	20.148	4.33256	0.0706	down
Cpro00004543-RA	20.04	4.32481	0.0706	down
Cpro00022349-RA	19.985	4.32085	0.0706	down
Cpro00008131-RA	19.985	4.32085	0.0706	down
Cpro00005548-RA	19.869	4.31245	0.0706	down
Cpro00012395-RA	19.823	4.3091	0.0706	down
Cpro00023038-RA	19.823	4.3091	0.0706	down
Cpro00019258-RA	19.823	4.3091	0.0706	down
Cpro00021553-RA	19.823	4.3091	0.0706	down
Cpro00016075-RA	19.823	4.3091	0.0706	down
Cpro00004110-RA	19.823	4.3091	0.0706	down
Cpro00000615-RA	19.823	4.3091	0.0706	down
Cpro00013715-RA	19.715	4.30122	0.0706	down
Cpro00010606-RA	19.715	4.30122	0.0706	down
Cpro00010197-RA	19.715	4.30122	0.0706	down
Cpro00016904-RA	19.715	4.30122	0.0706	down
Cpro00004515-RA	19.715	4.30122	0.0706	down
Cpro00001004-RA	19.715	4.30122	0.0706	down
Cpro00025663-RA	19.715	4.30122	0.0706	down
Cpro00000671-RA	19.715	4.30122	0.0706	down
Cpro00019785-RA	19.704	4.30042	0.0706	down
Cpro00025533-RA	19.66	4.29719	0.0706	down
Cpro00021240-RA	19.642	4.29587	0.0706	down
Cpro00018259-RA	19.637	4.2955	0.0706	down
Cpro00023730-RA	19.628	4.29484	0.0706	down
Cpro00014858-RA	19.628	4.29484	0.0706	down
Cpro00003798-RA	19.606	4.29322	0.0706	down
Cpro00022660-RA	19.498	4.28525	0.0706	down
Cpro00011608-RA	19.498	4.28525	0.0706	down
Cpro00013464-RA	19.498	4.28525	0.0706	down
Cpro00012622-RA	19.498	4.28525	0.0706	down
Cpro00009219-RA	19.498	4.28525	0.0706	down
Cpro00008941-RA	19.498	4.28525	0.0706	down
Cpro00010716-RA	19.498	4.28525	0.0706	down
Cpro00010202-RA	19.498	4.28525	0.0706	down
Cpro00017766-RA	19.498	4.28525	0.0706	down
Cpro00017316-RA	19.498	4.28525	0.0706	down
Cpro00019814-RA	19.498	4.28525	0.0706	down
Cpro00018922-RA	19.498	4.28525	0.0706	down
Cpro00021283-RA	19.498	4.28525	0.0706	down
Cpro00016661-RA	19.498	4.28525	0.0706	down
Cpro00001206-RA	19.498	4.28525	0.0706	down
Cpro00001354-RA	19.498	4.28525	0.0706	down
Cpro00005067-RA	19.498	4.28525	0.0706	down
Cpro00026195-RA	19.498	4.28525	0.0706	down
Cpro00001683-RA	19.498	4.28525	0.0706	down
Cpro00024313-RA	19.498	4.28525	0.0706	down
Cpro00024003-RA	19.498	4.28525	0.0706	down
Cpro00007366-RA	19.498	4.28525	0.0706	down
Cpro00000590-RA	19.498	4.28525	0.0706	down
Cpro00006378-RA	19.452	4.28185	0.0706	down
Cpro00018207-RA	19.417	4.27925	0.0706	down
Cpro00025851-RA	19.405	4.27836	0.0706	down
Cpro00006062-RA	19.374	4.27605	0.0706	down
Cpro00016828-RA	19.368	4.2756	0.0706	down
Cpro00021978-RA	19.303	4.27075	0.0706	down
Cpro00009856-RA	19.281	4.26911	0.0706	down
Cpro00015656-RA	19.281	4.26911	0.0706	down
Cpro00020627-RA	19.238	4.26589	0.0706	down
Cpro00018214-RA	19.227	4.26506	0.0706	down
Cpro00014905-RA	19.202	4.26318	0.0706	down
Cpro00008235-RA	19.173	4.261	0.0706	down
Cpro00018525-RA	19.173	4.261	0.0706	down
Cpro00005152-RA	19.173	4.261	0.0706	down
Cpro00003104-RA	19.173	4.261	0.0706	down
Cpro00007982-RA	19.173	4.261	0.0706	down
Cpro00013849-RA	19.127	4.25754	0.0706	down
Cpro00007117-RA	19.108	4.2561	0.0706	down
Cpro00022628-RA	19.065	4.25285	0.0706	down
Cpro00008883-RA	19.065	4.25285	0.0706	down
Cpro00020808-RA	19.065	4.25285	0.0706	down
Cpro00025688-RA	19.065	4.25285	0.0706	down
Cpro00013699-RA	19.048	4.25157	0.0706	down
Cpro00018145-RA	19.023	4.24967	0.0706	down
Cpro00022625-RA	19.01	4.24869	0.0706	down
Cpro00005497-RA	19.01	4.24869	0.0706	down
Cpro00013158-RA	18.929	4.24253	0.0706	down
Cpro00021793-RA	18.913	4.24131	0.0706	down
Cpro00022310-RA	18.848	4.23634	0.0706	down
Cpro00021947-RA	18.848	4.23634	0.0706	down
Cpro00013280-RA	18.848	4.23634	0.0706	down
Cpro00012571-RA	18.848	4.23634	0.0706	down
Cpro00013139-RA	18.848	4.23634	0.0706	down
Cpro00009215-RA	18.848	4.23634	0.0706	down
Cpro00023502-RA	18.848	4.23634	0.0706	down
Cpro00023765-RA	18.848	4.23634	0.0706	down
Cpro00008543-RA	18.848	4.23634	0.0706	down
Cpro00008885-RA	18.848	4.23634	0.0706	down
Cpro00022898-RA	18.848	4.23634	0.0706	down
Cpro00009675-RA	18.848	4.23634	0.0706	down
Cpro00009785-RA	18.848	4.23634	0.0706	down
Cpro00017581-RA	18.848	4.23634	0.0706	down
Cpro00016855-RA	18.848	4.23634	0.0706	down
Cpro00016889-RA	18.848	4.23634	0.0706	down
Cpro00019044-RA	18.848	4.23634	0.0706	down
Cpro00020003-RA	18.848	4.23634	0.0706	down
Cpro00014743-RA	18.848	4.23634	0.0706	down
Cpro00013983-RA	18.848	4.23634	0.0706	down
Cpro00015817-RA	18.848	4.23634	0.0706	down
Cpro00004078-RA	18.848	4.23634	0.0706	down
Cpro00004190-RA	18.848	4.23634	0.0706	down
Cpro00000979-RA	18.848	4.23634	0.0706	down
Cpro00001010-RA	18.848	4.23634	0.0706	down
Cpro00001618-RA	18.848	4.23634	0.0706	down
Cpro00006967-RA	18.848	4.23634	0.0706	down
Cpro00024427-RA	18.848	4.23634	0.0706	down
Cpro00006696-RA	18.848	4.23634	0.0706	down
Cpro00007776-RA	18.848	4.23634	0.0706	down
Cpro00000040-RA	18.848	4.23634	0.0706	down
Cpro00010876-RA	18.767	4.23013	0.0706	down
Cpro00024469-RA	18.767	4.23013	0.0706	down
Cpro00011181-RA	18.755	4.2292	0.0706	down
Cpro00014796-RA	18.718	4.22635	0.0706	down
Cpro00005962-RA	18.685	4.22381	0.0706	down
Cpro00013065-RA	18.631	4.21963	0.0706	down
Cpro00024949-RA	18.631	4.21963	0.0706	down
Cpro00015292-RA	18.588	4.2163	0.0706	down
Cpro00006026-RA	18.55	4.21335	0.0706	down
Cpro00009820-RA	18.523	4.21125	0.0706	down
Cpro00015301-RA	18.523	4.21125	0.0706	down
Cpro00013986-RA	18.523	4.21125	0.0706	down
Cpro00015739-RA	18.523	4.21125	0.0706	down
Cpro00025439-RA	18.523	4.21125	0.0706	down
Cpro00006597-RA	18.523	4.21125	0.0706	down
Cpro00008437-RA	18.477	4.20766	0.0706	down
Cpro00020564-RA	18.458	4.20617	0.0706	down
Cpro00023754-RA	18.442	4.20492	0.0706	down
Cpro00012574-RA	18.415	4.20281	0.0706	down
Cpro00024965-RA	18.415	4.20281	0.0706	down
Cpro00020461-RA	18.328	4.19598	0.0706	down
Cpro00021946-RA	18.282	4.19235	0.0706	down
Cpro00011934-RA	18.198	4.18571	0.0706	down
Cpro00012403-RA	18.198	4.18571	0.0706	down
Cpro00023674-RA	18.198	4.18571	0.0706	down
Cpro00009705-RA	18.198	4.18571	0.0706	down
Cpro00019124-RA	18.198	4.18571	0.0706	down
Cpro00018564-RA	18.198	4.18571	0.0706	down
Cpro00020190-RA	18.198	4.18571	0.0706	down
Cpro00018881-RA	18.198	4.18571	0.0706	down
Cpro00018899-RA	18.198	4.18571	0.0706	down
Cpro00014863-RA	18.198	4.18571	0.0706	down
Cpro00020708-RA	18.198	4.18571	0.0706	down
Cpro00015961-RA	18.198	4.18571	0.0706	down
Cpro00015700-RA	18.198	4.18571	0.0706	down
Cpro00024749-RA	18.198	4.18571	0.0706	down
Cpro00025532-RA	18.198	4.18571	0.0706	down
Cpro00024069-RA	18.198	4.18571	0.0706	down
Cpro00006387-RA	18.198	4.18571	0.0706	down
Cpro00006154-RA	18.13	4.18031	0.0706	down
Cpro00025232-RA	18.09	4.17712	0.0706	down
Cpro00025943-RA	18.068	4.17536	0.0706	down
Cpro00017068-RA	18.036	4.17281	0.0706	down
Cpro00001284-RA	18.021	4.17161	0.0706	down
Cpro00010573-RA	17.981	4.1684	0.0706	down
Cpro00019273-RA	17.981	4.1684	0.0706	down
Cpro00003791-RA	17.981	4.1684	0.0706	down
Cpro00007856-RA	17.981	4.1684	0.0706	down
Cpro00016869-RA	17.954	4.16623	0.0706	down
Cpro00023088-RA	17.919	4.16342	0.0706	down
Cpro00026258-RA	17.919	4.16342	0.0706	down
Cpro00003818-RA	17.885	4.16068	0.0706	down
Cpro00016831-RA	17.873	4.15971	0.0706	down
Cpro00016609-RA	17.873	4.15971	0.0706	down
Cpro00004377-RA	17.873	4.15971	0.0706	down
Cpro00002692-RA	17.873	4.15971	0.0706	down
Cpro00002612-RA	17.873	4.15971	0.0706	down
Cpro00026360-RA	17.873	4.15971	0.0706	down
Cpro00024443-RA	17.873	4.15971	0.0706	down
Cpro00000008-RA	17.873	4.15971	0.0706	down
Cpro00008036-RA	17.873	4.15971	0.0706	down
Cpro00024639-RA	17.873	4.15971	0.0706	down
Cpro00006805-RA	17.848	4.15769	0.0706	down
Cpro00015915-RA	17.808	4.15445	0.0706	down
Cpro00005257-RA	17.808	4.15445	0.0706	down
Cpro00002540-RA	17.808	4.15445	0.0706	down
Cpro00020880-RA	17.802	4.15397	0.0706	down
Cpro00001722-RA	17.777	4.15194	0.0706	down
Cpro00010833-RA	17.765	4.15097	0.0706	down
Cpro00021266-RA	17.765	4.15097	0.0706	down
Cpro00025684-RA	17.765	4.15097	0.0706	down
Cpro00012991-RA	17.711	4.14657	0.0706	down
Cpro00016509-RA	17.711	4.14657	0.0706	down
Cpro00005605-RA	17.711	4.14657	0.0706	down
Cpro00005539-RA	17.693	4.14511	0.0706	down
Cpro00000317-RA	17.678	4.14388	0.0706	down
Cpro00000293-RA	17.656	4.14209	0.0706	down
Cpro00008634-RA	17.638	4.14062	0.0706	down
Cpro00006718-RA	17.629	4.13988	0.0706	down
Cpro00012212-RA	17.548	4.13323	0.0706	down
Cpro00012166-RA	17.548	4.13323	0.0706	down
Cpro00013825-RA	17.548	4.13323	0.0706	down
Cpro00022176-RA	17.548	4.13323	0.0706	down
Cpro00022001-RA	17.548	4.13323	0.0706	down
Cpro00023522-RA	17.548	4.13323	0.0706	down
Cpro00010644-RA	17.548	4.13323	0.0706	down
Cpro00019827-RA	17.548	4.13323	0.0706	down
Cpro00019263-RA	17.548	4.13323	0.0706	down
Cpro00014724-RA	17.548	4.13323	0.0706	down
Cpro00015243-RA	17.548	4.13323	0.0706	down
Cpro00016705-RA	17.548	4.13323	0.0706	down
Cpro00016567-RA	17.548	4.13323	0.0706	down
Cpro00021216-RA	17.548	4.13323	0.0706	down
Cpro00015837-RA	17.548	4.13323	0.0706	down
Cpro00001176-RA	17.548	4.13323	0.0706	down
Cpro00005402-RA	17.548	4.13323	0.0706	down
Cpro00002193-RA	17.548	4.13323	0.0706	down
Cpro00026039-RA	17.548	4.13323	0.0706	down
Cpro00006647-RA	17.548	4.13323	0.0706	down
Cpro00007806-RA	17.548	4.13323	0.0706	down
Cpro00006118-RA	17.548	4.13323	0.0706	down
Cpro00001822-RA	17.494	4.12879	0.0706	down
Cpro00013198-RA	17.472	4.12697	0.0706	down
Cpro00005741-RA	17.455	4.12557	0.0706	down
Cpro00008183-RA	17.44	4.12433	0.0706	down
Cpro00000637-RA	17.418	4.12251	0.0706	down
Cpro00019060-RA	17.386	4.11985	0.0706	down
Cpro00009458-RA	17.371	4.11861	0.0706	down
Cpro00025812-RA	17.331	4.11528	0.0706	down
Cpro00026540-RA	17.295	4.11228	0.0706	down
Cpro00014511-RA	17.288	4.1117	0.0706	down
Cpro00022232-RA	17.277	4.11078	0.0706	down
Cpro00017586-RA	17.27	4.1102	0.0706	down
Cpro00001080-RA	17.248	4.10836	0.0706	down
Cpro00013799-RA	17.223	4.10626	0.0706	down
Cpro00013046-RA	17.223	4.10626	0.0706	down
Cpro00017806-RA	17.223	4.10626	0.0706	down
Cpro00019517-RA	17.223	4.10626	0.0706	down
Cpro00015425-RA	17.223	4.10626	0.0706	down
Cpro00005645-RA	17.223	4.10626	0.0706	down
Cpro00012462-RA	17.158	4.10081	0.0706	down
Cpro00020716-RA	17.158	4.10081	0.0706	down
Cpro00003107-RA	17.158	4.10081	0.0706	down
Cpro00009763-RA	17.115	4.09719	0.0706	down
Cpro00023001-RA	17.115	4.09719	0.0706	down
Cpro00007550-RA	17.115	4.09719	0.0706	down
Cpro00011999-RA	17.084	4.09457	0.0706	down
Cpro00025287-RA	17.075	4.09381	0.0706	down
Cpro00000438-RA	17.013	4.08857	0.0706	down
Cpro00025107-RA	17.006	4.08797	0.0706	down
Cpro00007139-RA	17.006	4.08797	0.0706	down
Cpro00006376-RA	17.004	4.0878	0.0706	down
Cpro00023810-RA	16.991	4.0867	0.0706	down
Cpro00022624-RA	16.963	4.08432	0.0706	down
Cpro00009636-RA	16.928	4.08134	0.0706	down
Cpro00011916-RA	16.898	4.07878	0.0706	down
Cpro00011868-RA	16.898	4.07878	0.0706	down
Cpro00022692-RA	16.898	4.07878	0.0706	down
Cpro00022614-RA	16.898	4.07878	0.0706	down
Cpro00013357-RA	16.898	4.07878	0.0706	down
Cpro00013338-RA	16.898	4.07878	0.0706	down
Cpro00013598-RA	16.898	4.07878	0.0706	down
Cpro00009522-RA	16.898	4.07878	0.0706	down
Cpro00023737-RA	16.898	4.07878	0.0706	down
Cpro00022884-RA	16.898	4.07878	0.0706	down
Cpro00022822-RA	16.898	4.07878	0.0706	down
Cpro00020278-RA	16.898	4.07878	0.0706	down
Cpro00016927-RA	16.898	4.07878	0.0706	down
Cpro00019290-RA	16.898	4.07878	0.0706	down
Cpro00019141-RA	16.898	4.07878	0.0706	down
Cpro00019719-RA	16.898	4.07878	0.0706	down
Cpro00019716-RA	16.898	4.07878	0.0706	down
Cpro00018976-RA	16.898	4.07878	0.0706	down
Cpro00018298-RA	16.898	4.07878	0.0706	down
Cpro00018651-RA	16.898	4.07878	0.0706	down
Cpro00015046-RA	16.898	4.07878	0.0706	down
Cpro00021687-RA	16.898	4.07878	0.0706	down
Cpro00014382-RA	16.898	4.07878	0.0706	down
Cpro00016125-RA	16.898	4.07878	0.0706	down
Cpro00015827-RA	16.898	4.07878	0.0706	down
Cpro00008148-RA	16.898	4.07878	0.0706	down
Cpro00026427-RA	16.898	4.07878	0.0706	down
Cpro00001849-RA	16.898	4.07878	0.0706	down
Cpro00001857-RA	16.898	4.07878	0.0706	down
Cpro00024748-RA	16.898	4.07878	0.0706	down
Cpro00007226-RA	16.898	4.07878	0.0706	down
Cpro00007810-RA	16.898	4.07878	0.0706	down
Cpro00023884-RA	16.898	4.07878	0.0706	down
Cpro00008035-RA	16.898	4.07878	0.0706	down
Cpro00024086-RA	16.898	4.07878	0.0706	down
Cpro00006141-RA	16.898	4.07878	0.0706	down
Cpro00013060-RA	16.79	4.06953	0.0706	down
Cpro00019279-RA	16.79	4.06953	0.0706	down
Cpro00022569-RA	16.768	4.06764	0.0706	down
Cpro00003257-RA	16.768	4.06764	0.0706	down
Cpro00026332-RA	16.768	4.06764	0.0706	down
Cpro00004518-RA	16.763	4.06721	0.0706	down
Cpro00012754-RA	16.754	4.06643	0.0706	down
Cpro00007956-RA	16.754	4.06643	0.0706	down
Cpro00019450-RA	16.736	4.06488	0.0706	down
Cpro00016856-RA	16.712	4.06281	0.0706	down
Cpro00018076-RA	16.681	4.06013	0.0706	down
Cpro00019407-RA	16.681	4.06013	0.0706	down
Cpro00016333-RA	16.681	4.06013	0.0706	down
Cpro00025911-RA	16.681	4.06013	0.0706	down
Cpro00001919-RA	16.681	4.06013	0.0706	down
Cpro00001432-RA	16.631	4.0558	0.0706	down
Cpro00003903-RA	16.589	4.05216	0.0706	down
Cpro00013777-RA	16.573	4.05076	0.0706	down
Cpro00008223-RA	16.573	4.05076	0.0706	down
Cpro00008905-RA	16.573	4.05076	0.0706	down
Cpro00010672-RA	16.573	4.05076	0.0706	down
Cpro00010201-RA	16.573	4.05076	0.0706	down
Cpro00020318-RA	16.573	4.05076	0.0706	down
Cpro00014200-RA	16.573	4.05076	0.0706	down
Cpro00016534-RA	16.573	4.05076	0.0706	down
Cpro00025951-RA	16.573	4.05076	0.0706	down
Cpro00001615-RA	16.573	4.05076	0.0706	down
Cpro00003848-RA	16.573	4.05076	0.0706	down
Cpro00001723-RA	16.573	4.05076	0.0706	down
Cpro00023883-RA	16.573	4.05076	0.0706	down
Cpro00005781-RA	16.573	4.05076	0.0706	down
Cpro00024512-RA	16.573	4.05076	0.0706	down
Cpro00015788-RA	16.508	4.04509	0.0706	down
Cpro00006294-RA	16.492	4.04369	0.0706	down
Cpro00013785-RA	16.485	4.04308	0.0706	down
Cpro00011969-RA	16.465	4.04133	0.0706	down
Cpro00021990-RA	16.465	4.04133	0.0706	down
Cpro00011020-RA	16.465	4.04133	0.0706	down
Cpro00014192-RA	16.465	4.04133	0.0706	down
Cpro00018889-RA	16.434	4.03861	0.0706	down
Cpro00002001-RA	16.434	4.03861	0.0706	down
Cpro00022102-RA	16.411	4.03659	0.0706	down
Cpro00022026-RA	16.411	4.03659	0.0706	down
Cpro00016643-RA	16.411	4.03659	0.0706	down
Cpro00026511-RA	16.411	4.03659	0.0706	down
Cpro00007200-RA	16.411	4.03659	0.0706	down
Cpro00005984-RA	16.411	4.03659	0.0706	down
Cpro00014442-RA	16.378	4.03369	0.0706	down
Cpro00022340-RA	16.329	4.02936	0.0706	down
Cpro00012000-RA	16.248	4.02219	0.0706	down
Cpro00012291-RA	16.248	4.02219	0.0706	down
Cpro00013373-RA	16.248	4.02219	0.0706	down
Cpro00013816-RA	16.248	4.02219	0.0706	down
Cpro00013884-RA	16.248	4.02219	0.0706	down
Cpro00012763-RA	16.248	4.02219	0.0706	down
Cpro00021994-RA	16.248	4.02219	0.0706	down
Cpro00008810-RA	16.248	4.02219	0.0706	down
Cpro00010444-RA	16.248	4.02219	0.0706	down
Cpro00020414-RA	16.248	4.02219	0.0706	down
Cpro00017948-RA	16.248	4.02219	0.0706	down
Cpro00019367-RA	16.248	4.02219	0.0706	down
Cpro00014190-RA	16.248	4.02219	0.0706	down
Cpro00016167-RA	16.248	4.02219	0.0706	down
Cpro00016016-RA	16.248	4.02219	0.0706	down
Cpro00004460-RA	16.248	4.02219	0.0706	down
Cpro00000825-RA	16.248	4.02219	0.0706	down
Cpro00004974-RA	16.248	4.02219	0.0706	down
Cpro00002239-RA	16.248	4.02219	0.0706	down
Cpro00026363-RA	16.248	4.02219	0.0706	down
Cpro00003817-RA	16.248	4.02219	0.0706	down
Cpro00025770-RA	16.248	4.02219	0.0706	down
Cpro00003485-RA	16.248	4.02219	0.0706	down
Cpro00000348-RA	16.248	4.02219	0.0706	down
Cpro00000482-RA	16.248	4.02219	0.0706	down
Cpro00024347-RA	16.248	4.02219	0.0706	down
Cpro00007916-RA	16.248	4.02219	0.0706	down
Cpro00008037-RA	16.248	4.02219	0.0706	down
Cpro00024143-RA	16.248	4.02219	0.0706	down
Cpro00006406-RA	16.248	4.02219	0.0706	down
Cpro00004693-RA	16.205	4.01837	0.0706	down
Cpro00022415-RA	16.202	4.0181	0.0706	down
Cpro00001056-RA	16.189	4.01694	0.0706	down
Cpro00024002-RA	16.183	4.01641	0.0706	down
Cpro00002101-RA	16.167	4.01498	0.0706	down
Cpro00000336-RA	16.167	4.01498	0.0706	down
Cpro00019138-RA	16.14	4.01257	0.0706	down
Cpro00003715-RA	16.14	4.01257	0.0706	down
Cpro00026583-RA	16.13	4.01167	0.0706	down
Cpro00007065-RA	16.118	4.0106	0.0706	down
Cpro00007753-RA	16.118	4.0106	0.0706	down
Cpro00016273-RA	16.104	4.00935	0.0706	down
Cpro00015365-RA	16.086	4.00773	0.0706	down
Cpro00015470-RA	16.086	4.00773	0.0706	down
Cpro00000623-RA	16.086	4.00773	0.0706	down
Cpro00004747-RA	16.053	4.00477	0.0706	down
Cpro00007439-RA	16.053	4.00477	0.0706	down
Cpro00003696-RA	16.048	4.00432	0.0706	down
Cpro00019678-RA	16.032	4.00288	0.0706	down
Cpro00020031-RA	16.032	4.00288	0.0706	down
Cpro00021505-RA	16.032	4.00288	0.0706	down
Cpro00015717-RA	16.032	4.00288	0.0706	down
Cpro00002552-RA	16.032	4.00288	0.0706	down
Cpro00008444-RA	16.004	4.00036	0.0706	down
Cpro00005350-RA	16.004	4.00036	0.0706	down
Cpro00010821-RA	15.988	3.99892	0.0706	down
Cpro00021521-RA	15.988	3.99892	0.0706	down
Cpro00013062-RA	15.923	3.99304	0.0706	down
Cpro00009464-RA	15.923	3.99304	0.0706	down
Cpro00009948-RA	15.923	3.99304	0.0706	down
Cpro00009678-RA	15.923	3.99304	0.0706	down
Cpro00020586-RA	15.923	3.99304	0.0706	down
Cpro00016938-RA	15.923	3.99304	0.0706	down
Cpro00004763-RA	15.923	3.99304	0.0706	down
Cpro00005685-RA	15.923	3.99304	0.0706	down
Cpro00025109-RA	15.923	3.99304	0.0706	down
Cpro00002253-RA	15.923	3.99304	0.0706	down
Cpro00006876-RA	15.923	3.99304	0.0706	down
Cpro00006405-RA	15.923	3.99304	0.0706	down
Cpro00006388-RA	15.923	3.99304	0.0706	down
Cpro00027005-RA	15.872	3.98841	0.0706	down
Cpro00007644-RA	15.858	3.98714	0.0706	down
Cpro00010239-RA	15.815	3.98322	0.0706	down
Cpro00010178-RA	15.815	3.98322	0.0706	down
Cpro00023015-RA	15.815	3.98322	0.0706	down
Cpro00019440-RA	15.815	3.98322	0.0706	down
Cpro00020019-RA	15.815	3.98322	0.0706	down
Cpro00001192-RA	15.815	3.98322	0.0706	down
Cpro00005120-RA	15.815	3.98322	0.0706	down
Cpro00025788-RA	15.815	3.98322	0.0706	down
Cpro00024292-RA	15.815	3.98322	0.0706	down
Cpro00006402-RA	15.815	3.98322	0.0706	down
Cpro00004928-RA	15.798	3.98167	0.0706	down
Cpro00008892-RA	15.761	3.97829	0.0706	down
Cpro00001491-RA	15.761	3.97829	0.0706	down
Cpro00006895-RA	15.761	3.97829	0.0706	down
Cpro00007946-RA	15.761	3.97829	0.0706	down
Cpro00016881-RA	15.738	3.97618	0.0706	down
Cpro00022878-RA	15.728	3.97526	0.0706	down
Cpro00005641-RA	15.707	3.97334	0.0706	down
Cpro00011182-RA	15.679	3.97076	0.0706	down
Cpro00003850-RA	15.67	3.96993	0.0706	down
Cpro00003042-RA	15.64	3.96717	0.0706	down
Cpro00012019-RA	15.598	3.96329	0.0706	down
Cpro00012144-RA	15.598	3.96329	0.0706	down
Cpro00012134-RA	15.598	3.96329	0.0706	down
Cpro00011362-RA	15.598	3.96329	0.0706	down
Cpro00013409-RA	15.598	3.96329	0.0706	down
Cpro00021785-RA	15.598	3.96329	0.0706	down
Cpro00012756-RA	15.598	3.96329	0.0706	down
Cpro00022155-RA	15.598	3.96329	0.0706	down
Cpro00022163-RA	15.598	3.96329	0.0706	down
Cpro00013157-RA	15.598	3.96329	0.0706	down
Cpro00023242-RA	15.598	3.96329	0.0706	down
Cpro00010364-RA	15.598	3.96329	0.0706	down
Cpro00022936-RA	15.598	3.96329	0.0706	down
Cpro00023184-RA	15.598	3.96329	0.0706	down
Cpro00009725-RA	15.598	3.96329	0.0706	down
Cpro00017936-RA	15.598	3.96329	0.0706	down
Cpro00019191-RA	15.598	3.96329	0.0706	down
Cpro00019097-RA	15.598	3.96329	0.0706	down
Cpro00019359-RA	15.598	3.96329	0.0706	down
Cpro00020050-RA	15.598	3.96329	0.0706	down
Cpro00021362-RA	15.598	3.96329	0.0706	down
Cpro00015016-RA	15.598	3.96329	0.0706	down
Cpro00014184-RA	15.598	3.96329	0.0706	down
Cpro00004668-RA	15.598	3.96329	0.0706	down
Cpro00004886-RA	15.598	3.96329	0.0706	down
Cpro00002470-RA	15.598	3.96329	0.0706	down
Cpro00003118-RA	15.598	3.96329	0.0706	down
Cpro00001669-RA	15.598	3.96329	0.0706	down
Cpro00025702-RA	15.598	3.96329	0.0706	down
Cpro00000517-RA	15.598	3.96329	0.0706	down
Cpro00007409-RA	15.598	3.96329	0.0706	down
Cpro00006168-RA	15.598	3.96329	0.0706	down
Cpro00006106-RA	15.598	3.96329	0.0706	down
Cpro00000745-RA	15.598	3.96329	0.0706	down
Cpro00000328-RA	15.512	3.95531	0.0706	down
Cpro00000493-RA	15.505	3.95466	0.0706	down
Cpro00007108-RA	15.49	3.95327	0.0706	down
Cpro00023493-RA	15.468	3.95121	0.0706	down
Cpro00005502-RA	15.468	3.95121	0.0706	down
Cpro00005837-RA	15.468	3.95121	0.0706	down
Cpro00026408-RA	15.454	3.94991	0.0706	down
Cpro00015973-RA	15.436	3.94823	0.0706	down
Cpro00012386-RA	15.382	3.94317	0.0706	down
Cpro00009392-RA	15.382	3.94317	0.0706	down
Cpro00010225-RA	15.382	3.94317	0.0706	down
Cpro00020039-RA	15.382	3.94317	0.0706	down
Cpro00015036-RA	15.382	3.94317	0.0706	down
Cpro00021692-RA	15.382	3.94317	0.0706	down
Cpro00001256-RA	15.382	3.94317	0.0706	down
Cpro00005388-RA	15.382	3.94317	0.0706	down
Cpro00004908-RA	15.382	3.94317	0.0706	down
Cpro00003101-RA	15.382	3.94317	0.0706	down
Cpro00006534-RA	15.382	3.94317	0.0706	down
Cpro00002311-RA	15.327	3.938	0.0706	down
Cpro00001584-RA	15.32	3.93734	0.0706	down
Cpro00013246-RA	15.306	3.93603	0.0706	down
Cpro00023086-RA	15.287	3.93423	0.0706	down
Cpro00000250-RA	15.287	3.93423	0.0706	down
Cpro00012809-RA	15.273	3.93291	0.0706	down
Cpro00008545-RA	15.273	3.93291	0.0706	down
Cpro00010842-RA	15.273	3.93291	0.0706	down
Cpro00009794-RA	15.273	3.93291	0.0706	down
Cpro00020776-RA	15.273	3.93291	0.0706	down
Cpro00005568-RA	15.273	3.93291	0.0706	down
Cpro00024412-RA	15.273	3.93291	0.0706	down
Cpro00000141-RA	15.273	3.93291	0.0706	down
Cpro00006411-RA	15.273	3.93291	0.0706	down
Cpro00014612-RA	15.216	3.92752	0.0706	down
Cpro00019730-RA	15.178	3.92391	0.0706	down
Cpro00010802-RA	15.165	3.92267	0.0706	down
Cpro00017706-RA	15.165	3.92267	0.0706	down
Cpro00001401-RA	15.165	3.92267	0.0706	down
Cpro00001454-RA	15.129	3.91924	0.0706	down
Cpro00022360-RA	15.111	3.91753	0.0706	down
Cpro00008537-RA	15.111	3.91753	0.0706	down
Cpro00019042-RA	15.111	3.91753	0.0706	down
Cpro00003658-RA	15.078	3.91437	0.0706	down
Cpro00023655-RA	15.057	3.91236	0.0706	down
Cpro00018493-RA	15.041	3.91083	0.0706	down
Cpro00000779-RA	15.041	3.91083	0.0706	down
Cpro00009519-RA	15.021	3.90891	0.0706	down
Cpro00000084-RA	14.998	3.9067	0.0706	down
Cpro00011879-RA	14.948	3.90188	0.0706	down
Cpro00012381-RA	14.948	3.90188	0.0706	down
Cpro00012787-RA	14.948	3.90188	0.0706	down
Cpro00023387-RA	14.948	3.90188	0.0706	down
Cpro00023608-RA	14.948	3.90188	0.0706	down
Cpro00023601-RA	14.948	3.90188	0.0706	down
Cpro00020458-RA	14.948	3.90188	0.0706	down
Cpro00019713-RA	14.948	3.90188	0.0706	down
Cpro00018307-RA	14.948	3.90188	0.0706	down
Cpro00018389-RA	14.948	3.90188	0.0706	down
Cpro00014855-RA	14.948	3.90188	0.0706	down
Cpro00015670-RA	14.948	3.90188	0.0706	down
Cpro00004467-RA	14.948	3.90188	0.0706	down
Cpro00025193-RA	14.948	3.90188	0.0706	down
Cpro00004273-RA	14.948	3.90188	0.0706	down
Cpro00000978-RA	14.948	3.90188	0.0706	down
Cpro00003697-RA	14.948	3.90188	0.0706	down
Cpro00003805-RA	14.948	3.90188	0.0706	down
Cpro00001493-RA	14.948	3.90188	0.0706	down
Cpro00003843-RA	14.948	3.90188	0.0706	down
Cpro00003747-RA	14.948	3.90188	0.0706	down
Cpro00026349-RA	14.948	3.90188	0.0706	down
Cpro00024288-RA	14.948	3.90188	0.0706	down
Cpro00000364-RA	14.948	3.90188	0.0706	down
Cpro00007446-RA	14.948	3.90188	0.0706	down
Cpro00007323-RA	14.948	3.90188	0.0706	down
Cpro00024610-RA	14.948	3.90188	0.0706	down
Cpro00006169-RA	14.948	3.90188	0.0706	down
Cpro00005894-RA	14.948	3.90188	0.0706	down
Cpro00015394-RA	14.898	3.89705	0.0706	down
Cpro00001942-RA	14.876	3.89491	0.0706	down
Cpro00023452-RA	14.872	3.89453	0.0706	down
Cpro00003116-RA	14.855	3.89288	0.0706	down
Cpro00013023-RA	14.84	3.89142	0.0706	down
Cpro00017338-RA	14.84	3.89142	0.0706	down
Cpro00026848-RA	14.84	3.89142	0.0706	down
Cpro00025105-RA	14.83	3.89045	0.0706	down
Cpro00003069-RA	14.818	3.88928	0.0706	down
Cpro00000212-RA	14.818	3.88928	0.0706	down
Cpro00022152-RA	14.786	3.88616	0.0706	down
Cpro00001181-RA	14.786	3.88616	0.0706	down
Cpro00026125-RA	14.786	3.88616	0.0706	down
Cpro00025202-RA	14.771	3.8847	0.0706	down
Cpro00017022-RA	14.763	3.88391	0.0706	down
Cpro00016704-RA	14.763	3.88391	0.0706	down
Cpro00012216-RA	14.732	3.88088	0.0706	down
Cpro00005403-RA	14.732	3.88088	0.0706	down
Cpro00005467-RA	14.732	3.88088	0.0706	down
Cpro00021597-RA	14.719	3.87961	0.0706	down
Cpro00015984-RA	14.705	3.87823	0.0706	down
Cpro00007681-RA	14.705	3.87823	0.0706	down
Cpro00010939-RA	14.698	3.87755	0.0706	down
Cpro00016857-RA	14.688	3.87657	0.0706	down
Cpro00016377-RA	14.677	3.87549	0.0706	down
Cpro00026850-RA	14.677	3.87549	0.0706	down
Cpro00013871-RA	14.67	3.8748	0.0706	down
Cpro00004161-RA	14.67	3.8748	0.0706	down
Cpro00024950-RA	14.67	3.8748	0.0706	down
Cpro00013818-RA	14.623	3.87017	0.0706	down
Cpro00013861-RA	14.623	3.87017	0.0706	down
Cpro00009008-RA	14.623	3.87017	0.0706	down
Cpro00010746-RA	14.623	3.87017	0.0706	down
Cpro00019125-RA	14.623	3.87017	0.0706	down
Cpro00019721-RA	14.623	3.87017	0.0706	down
Cpro00018484-RA	14.623	3.87017	0.0706	down
Cpro00004757-RA	14.623	3.87017	0.0706	down
Cpro00024430-RA	14.623	3.87017	0.0706	down
Cpro00005842-RA	14.623	3.87017	0.0706	down
Cpro00025147-RA	14.602	3.86809	0.0706	down
Cpro00026263-RA	14.587	3.86661	0.0706	down
Cpro00024392-RA	14.587	3.86661	0.0706	down
Cpro00000981-RA	14.577	3.86562	0.0706	down
Cpro00008074-RA	14.569	3.86483	0.0706	down
Cpro00022344-RA	14.558	3.86374	0.0706	down
Cpro00009240-RA	14.558	3.86374	0.0706	down
Cpro00015038-RA	14.558	3.86374	0.0706	down
Cpro00004046-RA	14.558	3.86374	0.0706	down
Cpro00023144-RA	14.542	3.86215	0.0706	down
Cpro00013221-RA	14.535	3.86146	0.0706	down
Cpro00013230-RA	14.515	3.85947	0.0706	down
Cpro00010258-RA	14.515	3.85947	0.0706	down
Cpro00019815-RA	14.515	3.85947	0.0706	down
Cpro00014613-RA	14.515	3.85947	0.0706	down
Cpro00004822-RA	14.515	3.85947	0.0706	down
Cpro00026265-RA	14.515	3.85947	0.0706	down
Cpro00003679-RA	14.515	3.85947	0.0706	down
Cpro00007039-RA	14.515	3.85947	0.0706	down
Cpro00006315-RA	14.515	3.85947	0.0706	down
Cpro00001178-RA	14.505	3.85848	0.0706	down
Cpro00008556-RA	14.493	3.85728	0.0706	down
Cpro00000483-RA	14.484	3.85639	0.0706	down
Cpro00019992-RA	14.461	3.8541	0.0706	down
Cpro00016830-RA	14.453	3.8533	0.0706	down
Cpro00001630-RA	14.443	3.8523	0.0706	down
Cpro00009881-RA	14.428	3.8508	0.0706	down
Cpro00020131-RA	14.428	3.8508	0.0706	down
Cpro00023321-RA	14.391	3.84709	0.0706	down
Cpro00017410-RA	14.391	3.84709	0.0706	down
Cpro00014212-RA	14.391	3.84709	0.0706	down
Cpro00026574-RA	14.391	3.84709	0.0706	down
Cpro00011758-RA	14.298	3.83774	0.0706	down
Cpro00012526-RA	14.298	3.83774	0.0706	down
Cpro00013187-RA	14.298	3.83774	0.0706	down
Cpro00009111-RA	14.298	3.83774	0.0706	down
Cpro00009296-RA	14.298	3.83774	0.0706	down
Cpro00008214-RA	14.298	3.83774	0.0706	down
Cpro00008654-RA	14.298	3.83774	0.0706	down
Cpro00010571-RA	14.298	3.83774	0.0706	down
Cpro00009791-RA	14.298	3.83774	0.0706	down
Cpro00010151-RA	14.298	3.83774	0.0706	down
Cpro00020378-RA	14.298	3.83774	0.0706	down
Cpro00017554-RA	14.298	3.83774	0.0706	down
Cpro00020485-RA	14.298	3.83774	0.0706	down
Cpro00019389-RA	14.298	3.83774	0.0706	down
Cpro00018534-RA	14.298	3.83774	0.0706	down
Cpro00018601-RA	14.298	3.83774	0.0706	down
Cpro00018338-RA	14.298	3.83774	0.0706	down
Cpro00020027-RA	14.298	3.83774	0.0706	down
Cpro00021609-RA	14.298	3.83774	0.0706	down
Cpro00016357-RA	14.298	3.83774	0.0706	down
Cpro00016792-RA	14.298	3.83774	0.0706	down
Cpro00016665-RA	14.298	3.83774	0.0706	down
Cpro00016508-RA	14.298	3.83774	0.0706	down
Cpro00021213-RA	14.298	3.83774	0.0706	down
Cpro00025230-RA	14.298	3.83774	0.0706	down
Cpro00005659-RA	14.298	3.83774	0.0706	down
Cpro00000838-RA	14.298	3.83774	0.0706	down
Cpro00004918-RA	14.298	3.83774	0.0706	down
Cpro00004910-RA	14.298	3.83774	0.0706	down
Cpro00001035-RA	14.298	3.83774	0.0706	down
Cpro00003067-RA	14.298	3.83774	0.0706	down
Cpro00002610-RA	14.298	3.83774	0.0706	down
Cpro00003694-RA	14.298	3.83774	0.0706	down
Cpro00025634-RA	14.298	3.83774	0.0706	down
Cpro00006828-RA	14.298	3.83774	0.0706	down
Cpro00006719-RA	14.298	3.83774	0.0706	down
Cpro00000270-RA	14.298	3.83774	0.0706	down
Cpro00007553-RA	14.298	3.83774	0.0706	down
Cpro00000625-RA	14.298	3.83774	0.0706	down
Cpro00024729-RA	14.298	3.83774	0.0706	down
Cpro00005803-RA	14.298	3.83774	0.0706	down
Cpro00022928-RA	14.262	3.8341	0.0706	down
Cpro00024622-RA	14.252	3.83309	0.0706	down
Cpro00017580-RA	14.217	3.82955	0.0706	down
Cpro00016348-RA	14.205	3.82833	0.0706	down
Cpro00023381-RA	14.198	3.82762	0.0706	down
Cpro00014007-RA	14.19	3.8268	0.0706	down
Cpro00001216-RA	14.18	3.82579	0.0706	down
Cpro00024728-RA	14.18	3.82579	0.0706	down
Cpro00015422-RA	14.168	3.82456	0.0706	down
Cpro00003945-RA	14.168	3.82456	0.0706	down
Cpro00023846-RA	14.157	3.82344	0.0706	down
Cpro00014866-RA	14.154	3.82314	0.0706	down
Cpro00013696-RA	14.136	3.8213	0.0706	down
Cpro00022048-RA	14.136	3.8213	0.0706	down
Cpro00025635-RA	14.136	3.8213	0.0706	down
Cpro00003197-RA	14.136	3.8213	0.0706	down
Cpro00021718-RA	14.113	3.81895	0.0706	down
Cpro00021981-RA	14.098	3.81742	0.0706	down
Cpro00020215-RA	14.082	3.81578	0.0706	down
Cpro00001450-RA	14.082	3.81578	0.0706	down
Cpro00005561-RA	14.082	3.81578	0.0706	down
Cpro00006599-RA	14.082	3.81578	0.0706	down
Cpro00019739-RA	14.066	3.81414	0.0706	down
Cpro00026409-RA	14.062	3.81373	0.0706	down
Cpro00026978-RA	14.062	3.81373	0.0706	down
Cpro00010840-RA	14.055	3.81301	0.0706	down
Cpro00024948-RA	14.041	3.81157	0.0706	down
Cpro00011946-RA	14.038	3.81127	0.0706	down
Cpro00017599-RA	14.038	3.81127	0.0706	down
Cpro00007535-RA	14.038	3.81127	0.0706	down
Cpro00005569-RA	14.028	3.81024	0.0706	down
Cpro00026433-RA	14.003	3.80766	0.0706	down
Cpro00012127-RA	13.973	3.80457	0.0706	down
Cpro00012095-RA	13.973	3.80457	0.0706	down
Cpro00011083-RA	13.973	3.80457	0.0706	down
Cpro00008218-RA	13.973	3.80457	0.0706	down
Cpro00008827-RA	13.973	3.80457	0.0706	down
Cpro00022897-RA	13.973	3.80457	0.0706	down
Cpro00018198-RA	13.973	3.80457	0.0706	down
Cpro00018776-RA	13.973	3.80457	0.0706	down
Cpro00021596-RA	13.973	3.80457	0.0706	down
Cpro00015750-RA	13.973	3.80457	0.0706	down
Cpro00025239-RA	13.973	3.80457	0.0706	down
Cpro00026499-RA	13.973	3.80457	0.0706	down
Cpro00025432-RA	13.973	3.80457	0.0706	down
Cpro00004180-RA	13.973	3.80457	0.0706	down
Cpro00025926-RA	13.973	3.80457	0.0706	down
Cpro00003801-RA	13.973	3.80457	0.0706	down
[truncated: 5,325 more rows]

## Sheet: >14wks vs >22wks
Transcriptional changes during low phosphate adaptation
14 wks vs 22 wks (log2 signal >1, FDR multiple test correction: adjusted p-value <0.1)
Name	Fold change	Log2 fold change	Adjusted P value
Cpro00013832-RA_Auxenochlorella_protothecoides_ammonium_transporter_[Amt]_gene,_complete_cds	1.285	0.361768	0.733	up
Cpro00003588-RA_PREDICTED,_Taeniopygia_guttata_phosphatase_2A_lytic_subunit-like_[LOC100190531],_partial_mRNA	2.142	1.09896	1	up
Cpro00024007-RA_Chlorella_variabilis_hypothetical_protein_[CHLNCDRAFT_134851]_mRNA,_complete_cds	2.142	1.09896	1	up
Cpro00013993-RA_Coccomyxa_subellipsoidea_C-169_glutamate_synthase,_NADH-dependent_[COCSUDRAFT_53183]_mRNA,_complete_cds	1.866	0.899949	1	up
Cpro00015198-RA_Chlorella_variabilis_hypothetical_protein_[CHLNCDRAFT_134199]_mRNA,_complete_cds	1.53	0.613532	1	up
Cpro00005679-RA_Acidovorax_avenae_subsp._avenae_ATCC_19860,_complete_genome	1.377	0.461529	1	up
Cpro00001773-RA_Coccomyxa_subellipsoidea_C-169_26S_proteasome_AAA-ATPase_subunit_RPT6a_[COCSUDRAFT_67523]_mRNA,_complete_cds	1.127	0.172488	1	up		The differntial transcript expression level was analyed by Fisher's Exact Test
Cpro00017425-RA_Chlorella_variabilis_hypothetical_protein_[CHLNCDRAFT_58854]_mRNA,_complete_cds	1.071	0.0989585	1	up		log2 >1.00
Cpro00025798-RA	791.248	9.62799	0.733	up		Correction for multiple test: FDR (Benjamini Hochberg)
Cpro00010263-RA	421.302	8.71871	0.733	up		Adjusted p-value < 0.1
Cpro00014384-RA	11.426	3.51425	0.733	up
Cpro00023321-RA	7.804	2.96421	0.733	up
Cpro00006380-RA	6.427	2.68415	0.733	up
Cpro00001541-RA	6.427	2.68415	0.733	up
Cpro00007550-RA	5.713	2.51425	0.733	up
Cpro00024143-RA	5.356	2.42116	0.733	up
Cpro00023556-RA	4.284	2.09896	0.733	up
Cpro00026337-RA	4.284	2.09896	0.733	up
Cpro00021505-RA	4.284	2.09896	0.733	up
Cpro00006465-RA	4.284	2.09896	0.733	up
Cpro00007553-RA	3.902	1.96421	0.733	up
Cpro00026325-RA	3.57	1.83592	0.733	up
Cpro00013986-RA	3.213	1.68392	0.733	up
Cpro00001680-RA	3.213	1.68392	0.733	up
Cpro00007552-RA	2.975	1.57289	0.733	up
Cpro00016818-RA	2.856	1.514	0.733	up
Cpro00019988-RA	2.239	1.16285	0.733	up
Cpro00000263-RA	2.239	1.16285	0.733	up
Cpro00009456-RA	1.632	0.706641	0.733	up
Cpro00025951-RA	1.606	0.683472	0.733	up
Cpro00016506-RA	1.339	0.421156	0.733	up
Cpro00011316-RA	1.205	0.269033	0.733	up
Cpro00025937-RA	538.627	9.07314	1	up
Cpro00019365-RA	525.328	9.03707	1	up
Cpro00011412-RA	414.463	8.6951	1	up
Cpro00025026-RA	384.502	8.58685	1	up
Cpro00006882-RA	348.783	8.44619	1	up
Cpro00026790-RA	337.71	8.39964	1	up
Cpro00021304-RA	250.303	7.96753	1	up
Cpro00014191-RA	164.928	7.36569	1	up
Cpro00004016-RA	162.41	7.3435	1	up
Cpro00011310-RA	161.18	7.33253	1	up
Cpro00020820-RA	67.757	6.0823	1	up
Cpro00003406-RA	12.854	3.68415	1	up
Cpro00012217-RA	11.783	3.55863	1	up
Cpro00006508-RA	7.141	2.83613	1	up
Cpro00017342-RA	6.427	2.68415	1	up
Cpro00006224-RA	6.427	2.68415	1	up
Cpro00010611-RA	5.991	2.5828	1	up
Cpro00019258-RA	5.891	2.55851	1	up
Cpro00002699-RA	5.356	2.42116	1	up
Cpro00000283-RA	5.356	2.42116	1	up
Cpro00026898-RA	4.699	2.23235	1	up
Cpro00010607-RA	4.578	2.19472	1	up
Cpro00000482-RA	4.284	2.09896	1	up
Cpro00000280-RA	3.749	1.90651	1	up
Cpro00024899-RA	3.57	1.83592	1	up
Cpro00011942-RA	3.57	1.83592	1	up
Cpro00017257-RA	3.57	1.83592	1	up
Cpro00012361-RA	3.427	1.77695	1	up
Cpro00000370-RA	3.366	1.75104	1	up
Cpro00020737-RA	3.311	1.72727	1	up
Cpro00002616-RA	3.213	1.68392	1	up
Cpro00017260-RA	3.213	1.68392	1	up
Cpro00016408-RA	3.213	1.68392	1	up
Cpro00000442-RA	3.06	1.61353	1	up
Cpro00013370-RA	3.06	1.61353	1	up
Cpro00022697-RA	2.989	1.57966	1	up
Cpro00018207-RA	2.945	1.55827	1	up
Cpro00015144-RA	2.878	1.52507	1	up
Cpro00019636-RA	2.856	1.514	1	up
Cpro00012216-RA	2.856	1.514	1	up
Cpro00018010-RA	2.856	1.514	1	up
Cpro00014638-RA	2.754	1.46153	1	up
Cpro00009554-RA	2.678	1.42116	1	up
Cpro00000759-RA	2.57	1.36177	1	up
Cpro00008555-RA	2.57	1.36177	1	up
Cpro00004998-RA	2.531	1.33971	1	up
Cpro00019986-RA	2.499	1.32135	1	up
Cpro00000115-RA	2.394	1.25942	1	up
Cpro00014907-RA	2.364	1.24123	1	up
Cpro00017673-RA	2.356	1.23634	1	up
Cpro00013989-RA	2.347	1.23082	1	up
Cpro00021083-RA	2.142	1.09896	1	up
Cpro00020790-RA	2.142	1.09896	1	up
Cpro00003069-RA	2.142	1.09896	1	up
Cpro00019871-RA	2.142	1.09896	1	up
Cpro00026957-RA	2.142	1.09896	1	up
Cpro00003604-RA	2.142	1.09896	1	up
Cpro00020277-RA	2.142	1.09896	1	up
Cpro00023668-RA	2.142	1.09896	1	up
Cpro00022252-RA	2.142	1.09896	1	up
Cpro00023097-RA	2.142	1.09896	1	up
Cpro00021763-RA	2.142	1.09896	1	up
Cpro00012335-RA	2.142	1.09896	1	up
Cpro00013343-RA	2.142	1.09896	1	up
Cpro00012919-RA	2.142	1.09896	1	up
Cpro00009678-RA	2.142	1.09896	1	up
Cpro00009286-RA	2.142	1.09896	1	up
Cpro00008300-RA	2.142	1.09896	1	up
Cpro00010531-RA	2.142	1.09896	1	up
Cpro00018367-RA	2.142	1.09896	1	up
Cpro00014886-RA	2.142	1.09896	1	up
Cpro00015019-RA	2.142	1.09896	1	up
Cpro00005399-RA	2.142	1.09896	1	up
Cpro00015194-RA	2.142	1.09896	1	up
Cpro00015300-RA	2.142	1.09896	1	up
Cpro00015200-RA	2.142	1.09896	1	up
Cpro00009611-RA	2.063	1.04474	1	up
Cpro00003013-RA	1.999	0.999278	1	up
Cpro00024969-RA	1.916	0.938098	1	up
Cpro00021090-RA	1.856	0.892197	1	up
Cpro00021577-RA	1.836	0.876566	1	up
Cpro00025056-RA	1.836	0.876566	1	up
Cpro00011941-RA	1.836	0.876566	1	up
Cpro00006884-RA	1.785	0.835924	1	up
Cpro00006491-RA	1.785	0.835924	1	up
Cpro00020735-RA	1.766	0.820485	1	up
Cpro00014037-RA	1.745	0.803227	1	up
Cpro00007484-RA	1.713	0.776525	1	up
Cpro00014005-RA	1.713	0.776525	1	up
Cpro00008745-RA	1.713	0.776525	1	up
Cpro00026462-RA	1.666	0.736388	1	up
Cpro00022396-RA	1.648	0.720716	1	up
Cpro00004520-RA	1.638	0.711935	1	up
Cpro00013314-RA	1.618	0.694212	1	up
Cpro00020978-RA	1.606	0.683472	1	up
Cpro00021602-RA	1.606	0.683472	1	up
Cpro00022265-RA	1.606	0.683472	1	up
Cpro00012218-RA	1.606	0.683472	1	up
Cpro00012317-RA	1.606	0.683472	1	up
Cpro00011422-RA	1.606	0.683472	1	up
Cpro00008672-RA	1.606	0.683472	1	up
Cpro00016120-RA	1.606	0.683472	1	up
Cpro00008461-RA	1.558	0.639695	1	up
Cpro00002697-RA	1.53	0.613532	1	up
Cpro00005946-RA	1.53	0.613532	1	up
Cpro00000617-RA	1.512	0.596458	1	up
Cpro00005701-RA	1.499	0.584	1	up
Cpro00013992-RA	1.477	0.56267	1	up
Cpro00012597-RA	1.451	0.537048	1	up
Cpro00000834-RA	1.428	0.513996	1	up
Cpro00024386-RA	1.428	0.513996	1	up
Cpro00012315-RA	1.428	0.513996	1	up
Cpro00007561-RA	1.428	0.513996	1	up
Cpro00011902-RA	1.428	0.513996	1	up
Cpro00013325-RA	1.428	0.513996	1	up
Cpro00010264-RA	1.428	0.513996	1	up
Cpro00026121-RA	1.392	0.477159	1	up
Cpro00009677-RA	1.377	0.461529	1	up
Cpro00005038-RA	1.371	0.455229	1	up
Cpro00019916-RA	1.363	0.446786	1	up
Cpro00007722-RA	1.353	0.436162	1	up
Cpro00023007-RA	1.339	0.421156	1	up
Cpro00006490-RA	1.339	0.421156	1	up
Cpro00006309-RA	1.339	0.421156	1	up
Cpro00000250-RA	1.304	0.382944	1	up
Cpro00002797-RA	1.285	0.361768	1	up
Cpro00000977-RA	1.285	0.361768	1	up
Cpro00025537-RA	1.285	0.361768	1	up
Cpro00004813-RA	1.285	0.361768	1	up
Cpro00018677-RA	1.285	0.361768	1	up
Cpro00007886-RA	1.265	0.339137	1	up
Cpro00026346-RA	1.244	0.314986	1	up
Cpro00008554-RA	1.224	0.291604	1	up
Cpro00017022-RA	1.224	0.291604	1	up
Cpro00018260-RA	1.224	0.291604	1	up
Cpro00020648-RA	1.208	0.27262	1	up
Cpro00015922-RA	1.199	0.261832	1	up
Cpro00021789-RA	1.19	0.250962	1	up
Cpro00007913-RA	1.19	0.250962	1	up
Cpro00007721-RA	1.19	0.250962	1	up
Cpro00016623-RA	1.19	0.250962	1	up
Cpro00016644-RA	1.19	0.250962	1	up
Cpro00006605-RA	1.183	0.24245	1	up
Cpro00015846-RA	1.174	0.231432	1	up
Cpro00013360-RA	1.168	0.22404	1	up
Cpro00025642-RA	1.153	0.205393	1	up
Cpro00026761-RA	1.142	0.191563	1	up
Cpro00005102-RA	1.142	0.191563	1	up
Cpro00016389-RA	1.142	0.191563	1	up
Cpro00018631-RA	1.142	0.191563	1	up
Cpro00015768-RA	1.142	0.191563	1	up
Cpro00003230-RA	1.134	0.181421	1	up
Cpro00003624-RA	1.134	0.181421	1	up
Cpro00016128-RA	1.132	0.178874	1	up
Cpro00014497-RA	1.127	0.172488	1	up
Cpro00014038-RA	1.105	0.144046	1	up
Cpro00003270-RA	1.071	0.0989585	1	up
Cpro00020884-RA	1.071	0.0989585	1	up
Cpro00003760-RA	1.071	0.0989585	1	up
Cpro00019354-RA	1.071	0.0989585	1	up
Cpro00020497-RA	1.071	0.0989585	1	up
Cpro00020555-RA	1.071	0.0989585	1	up
Cpro00000153-RA	1.071	0.0989585	1	up
Cpro00026858-RA	1.071	0.0989585	1	up
Cpro00000112-RA	1.071	0.0989585	1	up
Cpro00025474-RA	1.071	0.0989585	1	up
Cpro00024964-RA	1.071	0.0989585	1	up
Cpro00024870-RA	1.071	0.0989585	1	up
Cpro00001104-RA	1.071	0.0989585	1	up
Cpro00001262-RA	1.071	0.0989585	1	up
Cpro00024354-RA	1.071	0.0989585	1	up
Cpro00001002-RA	1.071	0.0989585	1	up
Cpro00022395-RA	1.071	0.0989585	1	up
Cpro00021804-RA	1.071	0.0989585	1	up
Cpro00000440-RA	1.071	0.0989585	1	up
Cpro00022849-RA	1.071	0.0989585	1	up
Cpro00007313-RA	1.071	0.0989585	1	up
Cpro00011590-RA	1.071	0.0989585	1	up
Cpro00012011-RA	1.071	0.0989585	1	up
Cpro00011887-RA	1.071	0.0989585	1	up
Cpro00013587-RA	1.071	0.0989585	1	up
Cpro00006900-RA	1.071	0.0989585	1	up
Cpro00006863-RA	1.071	0.0989585	1	up
Cpro00008303-RA	1.071	0.0989585	1	up
Cpro00007720-RA	1.071	0.0989585	1	up
Cpro00005241-RA	1.071	0.0989585	1	up
Cpro00015385-RA	1.071	0.0989585	1	up
Cpro00020294-RA	1.044	0.0621217	1	up
Cpro00023288-RA	1.02	0.0285692	1	up
Cpro00023926-RA	1.004	0.00575927	1	up
Cpro00005248-RA	1.004	0.00575927	1	up
Cpro00018701-RA_Micromonas_pusilla_CCMP1545_predicted_protein,_mRNA	884.62	9.78891	0.733	down
Cpro00026568-RA_Chlorella_variabilis_hypothetical_protein_[CHLNCDRAFT_31559]_mRNA,_complete_cds	649.172	9.34246	0.733	down
Cpro00003589-RA_Punctularia_strigosozonata_HHB-11173_SS5_serine/threonine_specific_protein_phosphatase_Sit4_[PUNSTDRAFT_86289],_mRNA	591.106	9.20727	0.733	down
Cpro00016146-RA_Auxenochlorella_protothecoides_glutamine_synthetase_II_[GSII]_mRNA,_complete_cds	540.774	9.07888	0.733	down
Cpro00015865-RA_Micromonas_pusilla_CCMP1545_predicted_protein,_mRNA	10.735	3.42425	0.733	down
Cpro00003072-RA_Auxenochlorella_protothecoides_strain_0710_50S_ribosomal_protein_L3_mRNA,_partial_cds	9.801	3.29293	0.733	down
Cpro00014016-RA_Oligotropha_carboxidovorans_OM5,_complete_genome	9.801	3.29293	0.733	down
Cpro00012280-RA_Chlamydomonas_reinhardtii_strain_CC-503_cw92_mt+	6.067	2.60098	0.733	down
Cpro00004613-RA_Auxenochlorella_protothecoides_strain_0710_ATP-binding_cassette_transporter_mRNA,_complete_cds	5.601	2.48568	0.733	down
Cpro00024816-RA_Chlorella_variabilis_hypothetical_protein_[CHLNCDRAFT_32696]_mRNA,_complete_cds	4.667	2.2225	0.733	down
Cpro00000023-RA_Prototheca_wickerhamii_plastid_glutamate-cysteine_ligase-like_mRNA,_partial_sequence	3.267	1.70797	0.733	down
Cpro00022456-RA_Coccomyxa_subellipsoidea_C-169_DAO-domain-containing_protein_[COCSUDRAFT_27656]_mRNA,_complete_cds	3.173	1.66585	0.733	down
Cpro00020942-RA_Coccomyxa_subellipsoidea_C-169_chloroplast_ferredoxin_[COCSUDRAFT_25236]_mRNA,_complete_cds	2.917	1.54449	0.733	down
Cpro00006113-RA_Setosphaeria_turcica_Et28A_hypothetical_protein_partial_mRNA	2.411	1.26963	0.733	down
Cpro00025389-RA_Chlamydomonas_reinhardtii_1-hydroxy-2-methyl-2-[E]-butenyl_4-diphosphate_synthase_[HDS1]_mRNA,_complete_cds	2.333	1.22219	0.733	down
Cpro00024910-RA_Chlamydomonas_reinhardtii_strain_CC-503_cw92_mt+	1.964	0.973795	0.733	down
Cpro00013433-RA_Chlorella_variabilis_hypothetical_protein_[CHLNCDRAFT_56016]_mRNA,_complete_cds	1.733	0.793272	0.733	down
Cpro00008995-RA_Chlorella_variabilis_hypothetical_protein_[CHLNCDRAFT_29960]_mRNA,_complete_cds	1.68	0.748461	0.733	down
Cpro00019221-RA_Chlamydomonas_reinhardtii_strain_CC-503_cw92_mt+	1.4	0.485427	0.733	down
Cpro00002508-RA_Chlorella_protothecoides_mRNA_for_putative_MO25_protein_[dee76_gene]	428.042	8.74161	1	down
Cpro00024898-RA_Chlorella_variabilis_hypothetical_protein_[CHLNCDRAFT_137692]_mRNA,_complete_cds	417.251	8.70477	1	down
Cpro00014483-RA_Podospora_anserina_S_mat+_hypothetical_protein_[PODANSg10138]_partial_mRNA	354.663	8.47031	1	down
Cpro00026700-RA_Chlamydomonas_reinhardtii_bifunctional_aspartate_kinase/homoserine_dehydrogenase_[AHD1]_mRNA,_complete_cds	334.202	8.38458	1	down
Cpro00008019-RA_Emiliania_huxleyi_CCMP1516_hypothetical_protein_[EMIHUDRAFT_71492]_mRNA,_partial_cds	333.988	8.38365	1	down
Cpro00025680-RA_Streptomyces_albulus_strain_NK660,_complete_genome	331.019	8.37077	1	down
Cpro00003651-RA_Chlorella_variabilis_hypothetical_protein_[CHLNCDRAFT_32442]_mRNA,_complete_cds	325.182	8.3451	1	down
Cpro00002727-RA_Coccomyxa_subellipsoidea_C-169_T-complex_protein_1_beta_subunit_[COCSUDRAFT_68235]_mRNA,_complete_cds	320.341	8.32346	1	down
Cpro00008847-RA_Auxenochlorella_protothecoides_strain_0710_chloroplast_PetM_subunit_of_cytochrome_b6f_complex_mRNA,_partial_cds; _nuclear_gene_for_chloroplast_product	285.361	8.15664	1	down
Cpro00015188-RA_Chlamydomonas_reinhardtii_strain_CC-503_cw92_mt+	210.648	7.71869	1	down
Cpro00016393-RA_Volvox_carteri_f._nagariensis_hypothetical_protein,_mRNA	165.509	7.37077	1	down
Cpro00009759-RA_Coccomyxa_subellipsoidea_C-169_26S_proteasome_regulatory_subunit_[COCSUDRAFT_24282]_mRNA,_complete_cds	127.315	6.99226	1	down
Cpro00010575-RA_Chlamydomonas_reinhardtii_strain_CC-503_cw92_mt+	98.91	6.62804	1	down
Cpro00001185-RA_Neofusicoccum_parvum_UCRNP2_putative_mrna_binding_post-transcriptional_regulator_protein_mRNA	95.486	6.57722	1	down
Cpro00020718-RA_Synergistetes_sp._SGP1_draft_genome	60.923	5.92892	1	down
Cpro00016256-RA_Auxenochlorella_protothecoides_strain_0710_protein_kinase_mRNA,_partial_cds	43.555	5.44477	1	down
Cpro00011901-RA_Lachancea_thermotolerans_CBS_6340_KLTH0G18194p_[KLTH0G18194g]_mRNA,_complete_cds	20.517	4.35875	1	down
Cpro00027138-RA_Streptococcus_suis_DNA,_capsular_polysaccharide_locus,_strain,_86-5192	19.703	4.30034	1	down
Cpro00007215-RA_Auxenochlorella_protothecoides_actin_gene,_complete_cds	6.301	2.65558	1	down
Cpro00006750-RA_PREDICTED,_Ochotona_princeps_ATP-binding_cassette,_sub-family_C_[CFTR/MRP],_member_1_[ABCC1],_mRNA	6.067	2.60098	1	down
Cpro00026769-RA_Chlorella_variabilis_hypothetical_protein_[CHLNCDRAFT_31413]_mRNA,_complete_cds	5.601	2.48568	1	down
Cpro00000932-RA_Desulfovibrio_vulgaris_str._'Miyazaki_F',_complete_genome	5.542	2.47041	1	down
Cpro00015189-RA_Chlamydomonas_reinhardtii_strain_CC-503_cw92_mt+	5.134	2.36008	1	down
Cpro00011201-RA_Chlorella_variabilis_hypothetical_protein_[CHLNCDRAFT_140361]_mRNA,_complete_cds	4.667	2.2225	1	down
Cpro00026939-RA_Chlamydomonas_reinhardtii_strain_CC-503_cw92_mt+	4.2	2.07039	1	down
Cpro00004400-RA_Chlorella_variabilis_ribulose-phosphate_3-epimerase_mature_form_[CHLNCDRAFT_56033]_mRNA,_complete_cds	3.578	1.83915	1	down
Cpro00014690-RA_PREDICTED,_Panthera_tigris_altaica_ADP-ribosylation_factor_related_protein_1_[ARFRP1],_mRNA	3.36	1.74846	1	down
Cpro00004616-RA_Auxenochlorella_protothecoides_strain_0710_ATP-binding_cassette_transporter_mRNA,_complete_cds	3.033	1.60075	1	down
Cpro00026291-RA_Chlorella_variabilis_hypothetical_protein_[CHLNCDRAFT_55283]_mRNA,_complete_cds	2.644	1.40272	1	down
Cpro00014374-RA_Chlamydomonas_reinhardtii_mRNA_for_mitochondrial_chaperonin_60_precursor_[cpn60C_gene]	2.411	1.26963	1	down
Cpro00014133-RA_Auxenochlorella_protothecoides_strain_0710_glycine_rich_protein_mRNA,_complete_cds	2.333	1.22219	1	down
Cpro00024015-RA_Coccomyxa_subellipsoidea_C-169_beta_and_beta-prime_subunits_of_DNA_dependent_RNA-polymerase_[COCSUDRAFT_26599]_mRNA,_complete_cds	2.261	1.17696	1	down
Cpro00018694-RA_Chlorella_variabilis_hypothetical_protein_[CHLNCDRAFT_29709]_mRNA,_complete_cds	2.178	1.123	1	down
Cpro00022138-RA_Coccomyxa_subellipsoidea_C-169_putative_indole-3-glycerol_phosphate_synthase_[COCSUDRAFT_15283]_mRNA,_partial_cds	2.147	1.10232	1	down
Cpro00012435-RA_Chlorella_variabilis_hypothetical_protein_[CHLNCDRAFT_24792]_mRNA,_complete_cds	2.1	1.07039	1	down
Cpro00007317-RA_Chlorella_variabilis_hypothetical_protein_[CHLNCDRAFT_28187]_mRNA,_complete_cds	1.983	0.987685	1	down
Cpro00000828-RA_Schizophyllum_commune_H4-8_hypothetical_protein,_mRNA	1.983	0.987685	1	down
Cpro00022097-RA_Chlamydomonas_incerta_light-harvesting_chlorophyll-a/b_binding_protein_Lhcb4_mRNA,_partial_cds	1.733	0.793272	1	down
Cpro00008043-RA_Chlorella_variabilis_hypothetical_protein_[CHLNCDRAFT_143915]_mRNA,_complete_cds	1.529	0.612588	1	down
Cpro00025761-RA_Chlorella_variabilis_hypothetical_protein_[CHLNCDRAFT_57613]_mRNA,_complete_cds	1.277	0.352759	1	down
Cpro00014477-RA_Chlorella_variabilis_expressed_protein_[CHLNCDRAFT_144737]_mRNA,_complete_cds	1.244	0.314986	1	down
Cpro00015532-RA_Chlamydomonas_reinhardtii_starch_phosphorylase_[PHOB]_mRNA,_complete_cds	1.054	0.0758749	1	down
Cpro00020274-RA_Thielavia_terrestris_NRRL_8126_hypothetical_protein_[THITE_2115636]_mRNA,_complete_cds	1.05	0.0703893	1	down
Cpro00021005-RA	4816.63	12.2338	0.733	down
Cpro00000307-RA	3819.45	11.8992	0.733	down
Cpro00026065-RA	2267.17	11.1467	0.733	down
Cpro00004797-RA	2054.6	11.0046	0.733	down
Cpro00025251-RA	1880.79	10.8771	0.733	down
Cpro00008938-RA	1810.87	10.8225	0.733	down
Cpro00008532-RA	1497.47	10.5483	0.733	down
Cpro00009761-RA	1481.58	10.5329	0.733	down
Cpro00017361-RA	1476.17	10.5276	0.733	down
Cpro00000216-RA	1427.52	10.4793	0.733	down
Cpro00010700-RA	1327.35	10.3743	0.733	down
Cpro00010432-RA	1204.81	10.2346	0.733	down
Cpro00017907-RA	1160.72	10.1808	0.733	down
Cpro00000663-RA	1117.19	10.1257	0.733	down
Cpro00008969-RA	1111.63	10.1185	0.733	down
Cpro00013252-RA	1103.4	10.1077	0.733	down
Cpro00026064-RA	1099.09	10.1021	0.733	down
Cpro00019593-RA	1095.28	10.0971	0.733	down
Cpro00004557-RA	1078.32	10.0746	0.733	down
Cpro00000181-RA	1058.18	10.0474	0.733	down
Cpro00002690-RA	1056.44	10.045	0.733	down
Cpro00008299-RA	1049.93	10.0361	0.733	down
Cpro00012983-RA	1045.32	10.0297	0.733	down
Cpro00006471-RA	1038.2	10.0199	0.733	down
Cpro00008412-RA	1009.43	9.97932	0.733	down
Cpro00000312-RA	1004.22	9.97185	0.733	down
Cpro00011774-RA	993.058	9.95573	0.733	down
Cpro00010819-RA	983.225	9.94138	0.733	down
Cpro00024917-RA	962.658	9.91088	0.733	down
Cpro00026888-RA	959.677	9.90641	0.733	down
Cpro00024148-RA	956.049	9.90094	0.733	down
Cpro00018180-RA	937.502	9.87268	0.733	down
Cpro00017195-RA	924.571	9.85264	0.733	down
Cpro00015997-RA	912.737	9.83406	0.733	down
Cpro00016859-RA	909.137	9.82835	0.733	down
Cpro00008024-RA	906.705	9.82449	0.733	down
Cpro00019701-RA	902.78	9.81823	0.733	down
Cpro00013440-RA	897.341	9.80951	0.733	down
Cpro00006799-RA	894.369	9.80473	0.733	down
Cpro00025808-RA	884.62	9.78891	0.733	down
Cpro00026073-RA	883.653	9.78734	0.733	down
Cpro00017230-RA	882.158	9.78489	0.733	down
Cpro00000310-RA	878.812	9.77941	0.733	down
Cpro00018874-RA	871.953	9.76811	0.733	down
Cpro00016525-RA	868.925	9.76309	0.733	down
Cpro00015381-RA	853.903	9.73793	0.733	down
Cpro00017717-RA	852.625	9.73577	0.733	down
Cpro00010360-RA	836.846	9.70882	0.733	down
Cpro00007517-RA	833.588	9.70319	0.733	down
Cpro00010982-RA	827.548	9.6927	0.733	down
Cpro00023451-RA	827.548	9.6927	0.733	down
Cpro00001850-RA	815.196	9.671	0.733	down
Cpro00013076-RA	808.825	9.65968	0.733	down
Cpro00012460-RA	800.853	9.64539	0.733	down
Cpro00009605-RA	779.224	9.60589	0.733	down
Cpro00003264-RA	775.826	9.59959	0.733	down
Cpro00014376-RA	771.307	9.59116	0.733	down
Cpro00010724-RA	770.476	9.58961	0.733	down
Cpro00007307-RA	748.194	9.54727	0.733	down
Cpro00005035-RA	743.928	9.53902	0.733	down
Cpro00011567-RA	742.473	9.53619	0.733	down
Cpro00008988-RA	728.849	9.50948	0.733	down
Cpro00020206-RA	726.627	9.50507	0.733	down
Cpro00016620-RA	725.267	9.50237	0.733	down
Cpro00017745-RA	724.664	9.50117	0.733	down
Cpro00012093-RA	721.699	9.49525	0.733	down
Cpro00026569-RA	718.66	9.48917	0.733	down
Cpro00011180-RA	716.147	9.48411	0.733	down
Cpro00020143-RA	715.717	9.48325	0.733	down
Cpro00010969-RA	713.963	9.47971	0.733	down
Cpro00022245-RA	709.327	9.47031	0.733	down
Cpro00013977-RA	703.416	9.45823	0.733	down
Cpro00007556-RA	698.818	9.44877	0.733	down
Cpro00014968-RA	697.602	9.44626	0.733	down
Cpro00015521-RA	684.867	9.41968	0.733	down
Cpro00023494-RA	683.143	9.41604	0.733	down
Cpro00018896-RA	678.848	9.40694	0.733	down
Cpro00014039-RA	674.298	9.39724	0.733	down
Cpro00016292-RA	664.994	9.3772	0.733	down
Cpro00019340-RA	664.369	9.37584	0.733	down
Cpro00015269-RA	662.038	9.37077	0.733	down
Cpro00013423-RA	656.567	9.3588	0.733	down
Cpro00019142-RA	654.34	9.3539	0.733	down
Cpro00013979-RA	653.327	9.35166	0.733	down
Cpro00024866-RA	651.185	9.34692	0.733	down
Cpro00017719-RA	649.468	9.34311	0.733	down
Cpro00013982-RA	647.646	9.33906	0.733	down
Cpro00021808-RA	638.394	9.3183	0.733	down
Cpro00006572-RA	636.122	9.31316	0.733	down
Cpro00001958-RA	635.095	9.31083	0.733	down
Cpro00004443-RA	631.946	9.30366	0.733	down
Cpro00020326-RA	631.946	9.30366	0.733	down
Cpro00024798-RA	630.513	9.30038	0.733	down
Cpro00000306-RA	629.403	9.29784	0.733	down
Cpro00012990-RA	625.876	9.28973	0.733	down
Cpro00026063-RA	620.661	9.27766	0.733	down
Cpro00025328-RA	620.661	9.27766	0.733	down
Cpro00022000-RA	620.661	9.27766	0.733	down
Cpro00006573-RA	620.661	9.27766	0.733	down
Cpro00017281-RA	616.988	9.2691	0.733	down
Cpro00025945-RA	605.523	9.24204	0.733	down
Cpro00016204-RA	601.853	9.23327	0.733	down
Cpro00016820-RA	601.265	9.23186	0.733	down
Cpro00000624-RA	593.676	9.21353	0.733	down
Cpro00005011-RA	587.994	9.19966	0.733	down
Cpro00026620-RA	587.292	9.19793	0.733	down
Cpro00008018-RA	585.792	9.19424	0.733	down
Cpro00021218-RA	581.52	9.18369	0.733	down
Cpro00015463-RA	579.703	9.17917	0.733	down
Cpro00005660-RA	577.97	9.17485	0.733	down
Cpro00007906-RA	577.359	9.17332	0.733	down
Cpro00012679-RA	575.247	9.16804	0.733	down
Cpro00015556-RA	574.022	9.16496	0.733	down
Cpro00026266-RA	572.918	9.16218	0.733	down
Cpro00015156-RA	569.787	9.15428	0.733	down
Cpro00024799-RA	569.787	9.15428	0.733	down
Cpro00026052-RA	568.167	9.15017	0.733	down
Cpro00026800-RA	558.595	9.12566	0.733	down
Cpro00025187-RA	558.227	9.12471	0.733	down
Cpro00005101-RA	557.328	9.12238	0.733	down
Cpro00005883-RA	551.698	9.10773	0.733	down
Cpro00018244-RA	547.354	9.09633	0.733	down
Cpro00008439-RA	544.97	9.09003	0.733	down
Cpro00022679-RA	543.644	9.08652	0.733	down
Cpro00019787-RA	543.078	9.08502	0.733	down
Cpro00023514-RA	535.936	9.06592	0.733	down
Cpro00021595-RA	535.472	9.06467	0.733	down
Cpro00024569-RA	534.723	9.06265	0.733	down
Cpro00023707-RA	534.723	9.06265	0.733	down
Cpro00014639-RA	531.995	9.05527	0.733	down
Cpro00004556-RA	531.995	9.05527	0.733	down
Cpro00003552-RA	530.641	9.05159	0.733	down
Cpro00020674-RA	527.287	9.04244	0.733	down
Cpro00022290-RA	524.786	9.03559	0.733	down
Cpro00014097-RA	524.113	9.03373	0.733	down
Cpro00024209-RA	523.975	9.03335	0.733	down
Cpro00002326-RA	523.764	9.03277	0.733	down
Cpro00018589-RA	521.355	9.02612	0.733	down
Cpro00000350-RA	518.117	9.01713	0.733	down
Cpro00008773-RA	517.657	9.01585	0.733	down
Cpro00011613-RA	517.554	9.01557	0.733	down
Cpro00026566-RA	517.217	9.01463	0.733	down
Cpro00011313-RA	515.874	9.01087	0.733	down
Cpro00011428-RA	514.694	9.00757	0.733	down
Cpro00024210-RA	512.72	9.00203	0.733	down
Cpro00016605-RA	511.885	8.99968	0.733	down
Cpro00001217-RA	511.575	8.9988	0.733	down
Cpro00023247-RA	511.132	8.99755	0.733	down
Cpro00007661-RA	504.944	8.97998	0.733	down
Cpro00007990-RA	500.701	8.96781	0.733	down
Cpro00009348-RA	499.156	8.96335	0.733	down
Cpro00013403-RA	496.529	8.95573	0.733	down
Cpro00020351-RA	492.738	8.94468	0.733	down
Cpro00002597-RA	487.662	8.92974	0.733	down
Cpro00016817-RA	482.736	8.91509	0.733	down
Cpro00017748-RA	476.667	8.89684	0.733	down
Cpro00006768-RA	476.123	8.89519	0.733	down
Cpro00023519-RA	475.4	8.893	0.733	down
Cpro00006937-RA	474.94	8.8916	0.733	down
Cpro00015469-RA	474.623	8.89064	0.733	down
Cpro00016218-RA	472.884	8.88534	0.733	down
Cpro00021271-RA	471.907	8.88236	0.733	down
Cpro00003784-RA	468.423	8.87167	0.733	down
Cpro00000660-RA	467.321	8.86827	0.733	down
Cpro00004408-RA	464.977	8.86102	0.733	down
Cpro00023580-RA	464.045	8.85812	0.733	down
Cpro00008777-RA	462.866	8.85445	0.733	down
Cpro00013298-RA	461.887	8.8514	0.733	down
Cpro00026060-RA	461.887	8.8514	0.733	down
Cpro00004095-RA	461.887	8.8514	0.733	down
Cpro00003507-RA	461.256	8.84942	0.733	down
Cpro00018613-RA	459.749	8.8447	0.733	down
Cpro00014923-RA	458.334	8.84026	0.733	down
Cpro00024666-RA	458.334	8.84026	0.733	down
Cpro00018255-RA	458.334	8.84026	0.733	down
Cpro00005068-RA	457.329	8.83709	0.733	down
Cpro00024018-RA	455.531	8.83141	0.733	down
Cpro00010425-RA	454.835	8.8292	0.733	down
Cpro00024266-RA	454.835	8.8292	0.733	down
Cpro00008888-RA	453.816	8.82596	0.733	down
Cpro00022442-RA	451.39	8.81823	0.733	down
Cpro00002483-RA	451.39	8.81823	0.733	down
Cpro00006829-RA	451.39	8.81823	0.733	down
Cpro00025416-RA	447.323	8.80517	0.733	down
Cpro00020148-RA	447.323	8.80517	0.733	down
Cpro00014681-RA	446.876	8.80373	0.733	down
Cpro00005252-RA	446.318	8.80193	0.733	down
Cpro00016374-RA	444.652	8.79653	0.733	down
Cpro00007075-RA	444.05	8.79458	0.733	down
Cpro00023444-RA	443.329	8.79223	0.733	down
Cpro00011351-RA	439.962	8.78124	0.733	down
Cpro00021701-RA	439.406	8.77941	0.733	down
Cpro00010838-RA	438.113	8.77516	0.733	down
Cpro00017718-RA	435.551	8.7667	0.733	down
Cpro00026457-RA	434.915	8.76459	0.733	down
Cpro00025667-RA	434.915	8.76459	0.733	down
Cpro00026135-RA	433.213	8.75893	0.733	down
Cpro00011920-RA	431.764	8.7541	0.733	down
Cpro00002134-RA	431.764	8.7541	0.733	down
Cpro00004462-RA	428.042	8.74161	0.733	down
Cpro00022991-RA	426.704	8.73709	0.733	down
Cpro00002046-RA	425.596	8.73334	0.733	down
Cpro00000777-RA	423.396	8.72586	0.733	down
Cpro00022140-RA	420.787	8.71695	0.733	down
Cpro00000158-RA	419.602	8.71288	0.733	down
Cpro00017754-RA	418.53	8.70919	0.733	down
Cpro00006343-RA	416.932	8.70367	0.733	down
Cpro00012751-RA	413.774	8.6927	0.733	down
Cpro00005773-RA	413.774	8.6927	0.733	down
Cpro00010826-RA	411.867	8.68603	0.733	down
Cpro00002995-RA	409.978	8.6794	0.733	down
Cpro00026163-RA	409.508	8.67775	0.733	down
Cpro00004764-RA	408.906	8.67563	0.733	down
Cpro00001714-RA	406.991	8.66885	0.733	down
Cpro00002190-RA	404.151	8.65875	0.733	down
Cpro00016883-RA	403.086	8.65494	0.733	down
Cpro00019475-RA	401.235	8.6483	0.733	down
Cpro00021259-RA	401.235	8.6483	0.733	down
Cpro00000592-RA	400.426	8.64539	0.733	down
Cpro00005872-RA	399.219	8.64104	0.733	down
Cpro00020826-RA	397.223	8.63381	0.733	down
Cpro00006495-RA	397.223	8.63381	0.733	down
Cpro00004926-RA	397.223	8.63381	0.733	down
Cpro00025047-RA	395.465	8.62741	0.733	down
Cpro00025290-RA	394.592	8.62422	0.733	down
Cpro00019104-RA	394.07	8.62231	0.733	down
Cpro00002033-RA	391.996	8.6147	0.733	down
Cpro00007308-RA	391.996	8.6147	0.733	down
Cpro00005012-RA	391.996	8.6147	0.733	down
Cpro00004933-RA	390.284	8.60838	0.733	down
Cpro00025946-RA	390.129	8.60781	0.733	down
Cpro00013978-RA	389.434	8.60524	0.733	down
Cpro00025772-RA	389.434	8.60524	0.733	down
Cpro00015945-RA	388.587	8.60209	0.733	down
Cpro00003291-RA	387.534	8.59818	0.733	down
Cpro00002161-RA	383.349	8.58251	0.733	down
Cpro00015617-RA	381.945	8.57722	0.733	down
Cpro00012834-RA	381.945	8.57722	0.733	down
Cpro00024027-RA	381.945	8.57722	0.733	down
Cpro00003776-RA	381.945	8.57722	0.733	down
Cpro00008843-RA	377.11	8.55884	0.733	down
Cpro00009839-RA	377.11	8.55884	0.733	down
Cpro00016436-RA	376.158	8.55519	0.733	down
Cpro00000289-RA	375.526	8.55277	0.733	down
Cpro00012759-RA	374.097	8.54727	0.733	down
Cpro00017633-RA	369.755	8.53043	0.733	down
Cpro00019034-RA	367.799	8.52277	0.733	down
Cpro00012034-RA	366.565	8.51793	0.733	down
Cpro00011958-RA	366.031	8.51582	0.733	down
Cpro00025072-RA	364.682	8.5105	0.733	down
Cpro00017331-RA	363.313	8.50507	0.733	down
Cpro00001046-RA	363.313	8.50507	0.733	down
Cpro00006098-RA	359.803	8.49106	0.733	down
Cpro00009210-RA	358.936	8.48758	0.733	down
Cpro00002412-RA	358.319	8.4851	0.733	down
Cpro00023434-RA	357.858	8.48324	0.733	down
Cpro00011965-RA	354.663	8.47031	0.733	down
Cpro00024747-RA	354.663	8.47031	0.733	down
Cpro00021865-RA	354.663	8.47031	0.733	down
Cpro00008571-RA	354.663	8.47031	0.733	down
Cpro00022367-RA	350.491	8.45323	0.733	down
Cpro00006837-RA	350.491	8.45323	0.733	down
Cpro00004188-RA	349.668	8.44984	0.733	down
Cpro00007504-RA	349.668	8.44984	0.733	down
Cpro00024406-RA	348.441	8.44477	0.733	down
Cpro00021063-RA	347.57	8.44116	0.733	down
Cpro00024108-RA	346.415	8.43636	0.733	down
Cpro00017282-RA	345.684	8.43331	0.733	down
Cpro00000762-RA	345.411	8.43217	0.733	down
Cpro00007771-RA	345.18	8.43121	0.733	down
Cpro00026055-RA	344.982	8.43038	0.733	down
Cpro00015545-RA	344.811	8.42966	0.733	down
Cpro00022781-RA	344.811	8.42966	0.733	down
Cpro00021730-RA	344.413	8.428	0.733	down
Cpro00012538-RA	344.129	8.42681	0.733	down
Cpro00003744-RA	343.75	8.42522	0.733	down
Cpro00016254-RA	342.433	8.41968	0.733	down
Cpro00016223-RA	341.126	8.41416	0.733	down
Cpro00005812-RA	341.126	8.41416	0.733	down
Cpro00023968-RA	340.362	8.41093	0.733	down
Cpro00002574-RA	340.088	8.40976	0.733	down
Cpro00001059-RA	339.73	8.40824	0.733	down
Cpro00017777-RA	338.542	8.40319	0.733	down
Cpro00015553-RA	335.492	8.39013	0.733	down
Cpro00003961-RA	334.202	8.38458	0.733	down
Cpro00018719-RA	333.801	8.38284	0.733	down
Cpro00018369-RA	333.801	8.38284	0.733	down
Cpro00005203-RA	65.112	6.02485	0.733	down
Cpro00002030-RA	47.609	5.57316	0.733	down
Cpro00026069-RA	45.508	5.50805	0.733	down
Cpro00010424-RA	44.341	5.47057	0.733	down
Cpro00001155-RA	44.341	5.47057	0.733	down
Cpro00024199-RA	40.607	5.34366	0.733	down
Cpro00009487-RA	39.674	5.31012	0.733	down
Cpro00022597-RA	37.34	5.22265	0.733	down
Cpro00002036-RA	37.34	5.22265	0.733	down
Cpro00004172-RA	35.473	5.14865	0.733	down
Cpro00026051-RA	35.006	5.12953	0.733	down
Cpro00019294-RA	34.539	5.11015	0.733	down
Cpro00018711-RA	33.606	5.07065	0.733	down
Cpro00020149-RA	31.739	4.98818	0.733	down
Cpro00013075-RA	30.339	4.9231	0.733	down
Cpro00012012-RA	30.027	4.90819	0.733	down
Cpro00009132-RA	29.638	4.88938	0.733	down
Cpro00025337-RA	28.005	4.80761	0.733	down
Cpro00014275-RA	27.745	4.79416	0.733	down
Cpro00013530-RA	27.538	4.78335	0.733	down
Cpro00020550-RA	24.738	4.62866	0.733	down
Cpro00021611-RA	24.738	4.62866	0.733	down
Cpro00014397-RA	23.804	4.57313	0.733	down
Cpro00000308-RA	22.404	4.48568	0.733	down
Cpro00017730-RA	20.07	4.32697	0.733	down
Cpro00010733-RA	20.07	4.32697	0.733	down
Cpro00013439-RA	20.07	4.32697	0.733	down
Cpro00023877-RA	19.603	4.293	0.733	down
Cpro00026047-RA	19.603	4.293	0.733	down
Cpro00015043-RA	19.136	4.25822	0.733	down
Cpro00009403-RA	19.136	4.25822	0.733	down
Cpro00002607-RA	19.136	4.25822	0.733	down
Cpro00008775-RA	19.136	4.25822	0.733	down
Cpro00017991-RA	18.903	4.24054	0.733	down
Cpro00004316-RA	18.67	4.22265	0.733	down
Cpro00026081-RA	18.436	4.20445	0.733	down
Cpro00009335-RA	18.203	4.1861	0.733	down
Cpro00022083-RA	18.047	4.17369	0.733	down
Cpro00000148-RA	17.97	4.16752	0.733	down
Cpro00011439-RA	17.736	4.14861	0.733	down
Cpro00024212-RA	17.736	4.14861	0.733	down
Cpro00026392-RA	17.736	4.14861	0.733	down
Cpro00018502-RA	17.736	4.14861	0.733	down
Cpro00005202-RA	17.581	4.13595	0.733	down
Cpro00005372-RA	17.503	4.12953	0.733	down
Cpro00013438-RA	17.269	4.11011	0.733	down
Cpro00025210-RA	17.269	4.11011	0.733	down
Cpro00008533-RA	17.269	4.11011	0.733	down
Cpro00005128-RA	16.958	4.08389	0.733	down
Cpro00021582-RA	16.803	4.07065	0.733	down
Cpro00004397-RA	16.803	4.07065	0.733	down
Cpro00010255-RA	16.591	4.05233	0.733	down
Cpro00014601-RA	16.336	4.02998	0.733	down
Cpro00022260-RA	16.336	4.02998	0.733	down
Cpro00001794-RA	16.336	4.02998	0.733	down
Cpro00008389-RA	16.336	4.02998	0.733	down
Cpro00018712-RA	16.025	4.00225	0.733	down
Cpro00015041-RA	15.869	3.98814	0.733	down
Cpro00016956-RA	15.869	3.98814	0.733	down
Cpro00024349-RA	15.869	3.98814	0.733	down
Cpro00022858-RA	15.869	3.98814	0.733	down
Cpro00024943-RA	15.869	3.98814	0.733	down
Cpro00022648-RA	15.869	3.98814	0.733	down
Cpro00003974-RA	15.869	3.98814	0.733	down
Cpro00014274-RA	15.776	3.97966	0.733	down
Cpro00018236-RA	15.636	3.9668	0.733	down
Cpro00004308-RA	15.558	3.95958	0.733	down
Cpro00016291-RA	15.402	3.94505	0.733	down
Cpro00010883-RA	15.402	3.94505	0.733	down
Cpro00011295-RA	14.936	3.90072	0.733	down
Cpro00026642-RA	14.936	3.90072	0.733	down
Cpro00025544-RA	14.936	3.90072	0.733	down
Cpro00007858-RA	14.936	3.90072	0.733	down
Cpro00017403-RA	14.469	3.85489	0.733	down
Cpro00017206-RA	14.469	3.85489	0.733	down
Cpro00011539-RA	14.469	3.85489	0.733	down
Cpro00025261-RA	14.469	3.85489	0.733	down
Cpro00019697-RA	14.469	3.85489	0.733	down
Cpro00021390-RA	14.469	3.85489	0.733	down
Cpro00000397-RA	14.469	3.85489	0.733	down
Cpro00013925-RA	14.002	3.80756	0.733	down
Cpro00019143-RA	14.002	3.80756	0.733	down
Cpro00006811-RA	14.002	3.80756	0.733	down
Cpro00006794-RA	14.002	3.80756	0.733	down
Cpro00015153-RA	13.769	3.78335	0.733	down
Cpro00023873-RA	13.535	3.75862	0.733	down
Cpro00018709-RA	13.535	3.75862	0.733	down
Cpro00021109-RA	13.535	3.75862	0.733	down
Cpro00002902-RA	13.535	3.75862	0.733	down
Cpro00020551-RA	13.442	3.74868	0.733	down
Cpro00000015-RA	13.069	3.70808	0.733	down
Cpro00012888-RA	13.069	3.70808	0.733	down
Cpro00013695-RA	13.069	3.70808	0.733	down
Cpro00025791-RA	13.069	3.70808	0.733	down
Cpro00022593-RA	13.069	3.70808	0.733	down
Cpro00022527-RA	13.069	3.70808	0.733	down
Cpro00002484-RA	13.069	3.70808	0.733	down
Cpro00008601-RA	12.835	3.68201	0.733	down
Cpro00010468-RA	12.638	3.6597	0.733	down
Cpro00011326-RA	12.602	3.65558	0.733	down
Cpro00026078-RA	12.602	3.65558	0.733	down
Cpro00019006-RA	12.602	3.65558	0.733	down
Cpro00021055-RA	12.602	3.65558	0.733	down
Cpro00020917-RA	12.602	3.65558	0.733	down
Cpro00006344-RA	12.602	3.65558	0.733	down
Cpro00004959-RA	12.602	3.65558	0.733	down
Cpro00011230-RA	12.462	3.63946	0.733	down
Cpro00022567-RA	12.446	3.63761	0.733	down
Cpro00018551-RA	12.369	3.62866	0.733	down
Cpro00020762-RA	12.369	3.62866	0.733	down
Cpro00014153-RA	12.135	3.6011	0.733	down
Cpro00025053-RA	12.135	3.6011	0.733	down
Cpro00001674-RA	12.135	3.6011	0.733	down
Cpro00005014-RA	12.135	3.6011	0.733	down
Cpro00000185-RA	12.135	3.6011	0.733	down
Cpro00007842-RA	12.135	3.6011	0.733	down
Cpro00006745-RA	12.002	3.5852	0.733	down
Cpro00011512-RA	11.902	3.57313	0.733	down
Cpro00023057-RA	11.902	3.57313	0.733	down
Cpro00015615-RA	11.668	3.54449	0.733	down
Cpro00014380-RA	11.668	3.54449	0.733	down
Cpro00017140-RA	11.668	3.54449	0.733	down
Cpro00016214-RA	11.668	3.54449	0.733	down
Cpro00022612-RA	11.668	3.54449	0.733	down
Cpro00021703-RA	11.668	3.54449	0.733	down
Cpro00002120-RA	11.552	3.53007	0.733	down
Cpro00020546-RA	11.435	3.51538	0.733	down
Cpro00016957-RA	11.202	3.48568	0.733	down
Cpro00009241-RA	11.202	3.48568	0.733	down
Cpro00012989-RA	11.202	3.48568	0.733	down
Cpro00012510-RA	11.202	3.48568	0.733	down
Cpro00013476-RA	11.202	3.48568	0.733	down
Cpro00023151-RA	11.202	3.48568	0.733	down
Cpro00025115-RA	11.202	3.48568	0.733	down
Cpro00001935-RA	11.202	3.48568	0.733	down
Cpro00007131-RA	11.202	3.48568	0.733	down
Cpro00008023-RA	11.046	3.46545	0.733	down
Cpro00017746-RA	10.968	3.45523	0.733	down
Cpro00020526-RA	10.735	3.42425	0.733	down
Cpro00018933-RA	10.735	3.42425	0.733	down
Cpro00001033-RA	10.735	3.42425	0.733	down
Cpro00002680-RA	10.735	3.42425	0.733	down
Cpro00000616-RA	10.735	3.42425	0.733	down
Cpro00000514-RA	10.735	3.42425	0.733	down
Cpro00007130-RA	10.501	3.39245	0.733	down
Cpro00015853-RA	10.455	3.38612	0.733	down
Cpro00017759-RA	10.424	3.38184	0.733	down
Cpro00022996-RA	10.385	3.37643	0.733	down
Cpro00006470-RA	10.385	3.37643	0.733	down
Cpro00014868-RA	10.268	3.36008	0.733	down
Cpro00017138-RA	10.268	3.36008	0.733	down
Cpro00010109-RA	10.268	3.36008	0.733	down
Cpro00013673-RA	10.268	3.36008	0.733	down
Cpro00024098-RA	10.268	3.36008	0.733	down
Cpro00024044-RA	10.268	3.36008	0.733	down
Cpro00023706-RA	10.268	3.36008	0.733	down
Cpro00025615-RA	10.268	3.36008	0.733	down
Cpro00025518-RA	10.268	3.36008	0.733	down
Cpro00025358-RA	10.268	3.36008	0.733	down
Cpro00004313-RA	10.268	3.36008	0.733	down
Cpro00000726-RA	10.268	3.36008	0.733	down
Cpro00022566-RA	10.151	3.34355	0.733	down
Cpro00022049-RA	10.113	3.33814	0.733	down
Cpro00015027-RA	10.035	3.32697	0.733	down
Cpro00010471-RA	10.035	3.32697	0.733	down
Cpro00020110-RA	10.035	3.32697	0.733	down
Cpro00015412-RA	9.801	3.29293	0.733	down
Cpro00017026-RA	9.801	3.29293	0.733	down
Cpro00024042-RA	9.801	3.29293	0.733	down
Cpro00026114-RA	9.801	3.29293	0.733	down
Cpro00021934-RA	9.801	3.29293	0.733	down
Cpro00021377-RA	9.801	3.29293	0.733	down
Cpro00021282-RA	9.801	3.29293	0.733	down
Cpro00002407-RA	9.801	3.29293	0.733	down
Cpro00006641-RA	9.801	3.29293	0.733	down
Cpro00004058-RA	9.801	3.29293	0.733	down
Cpro00004945-RA	9.801	3.29293	0.733	down
Cpro00003144-RA	9.801	3.29293	0.733	down
Cpro00008541-RA	9.801	3.29293	0.733	down
Cpro00006114-RA	9.632	3.26784	0.733	down
Cpro00017879-RA	9.615	3.26529	0.733	down
Cpro00020527-RA	9.607	3.26409	0.733	down
Cpro00023352-RA	9.568	3.25822	0.733	down
Cpro00025188-RA	9.568	3.25822	0.733	down
Cpro00024999-RA	9.568	3.25822	0.733	down
Cpro00006743-RA	9.568	3.25822	0.733	down
Cpro00006756-RA	9.568	3.25822	0.733	down
Cpro00005895-RA	9.568	3.25822	0.733	down
Cpro00007973-RA	9.568	3.25822	0.733	down
Cpro00016346-RA	9.468	3.24306	0.733	down
Cpro00015068-RA	9.335	3.22265	0.733	down
Cpro00017566-RA	9.335	3.22265	0.733	down
Cpro00017276-RA	9.335	3.22265	0.733	down
Cpro00010142-RA	9.335	3.22265	0.733	down
Cpro00023874-RA	9.335	3.22265	0.733	down
Cpro00025453-RA	9.335	3.22265	0.733	down
Cpro00025451-RA	9.335	3.22265	0.733	down
Cpro00020254-RA	9.335	3.22265	0.733	down
Cpro00018114-RA	9.335	3.22265	0.733	down
Cpro00022256-RA	9.335	3.22265	0.733	down
Cpro00021227-RA	9.335	3.22265	0.733	down
Cpro00002180-RA	9.335	3.22265	0.733	down
Cpro00006836-RA	9.335	3.22265	0.733	down
Cpro00004042-RA	9.335	3.22265	0.733	down
Cpro00002695-RA	9.335	3.22265	0.733	down
Cpro00023195-RA	9.101	3.18603	0.733	down
Cpro00021225-RA	9.018	3.17281	0.733	down
Cpro00017111-RA	8.985	3.16752	0.733	down
Cpro00014396-RA	8.868	3.14861	0.733	down
Cpro00017217-RA	8.868	3.14861	0.733	down
Cpro00010661-RA	8.868	3.14861	0.733	down
Cpro00010483-RA	8.868	3.14861	0.733	down
Cpro00010434-RA	8.868	3.14861	0.733	down
Cpro00011586-RA	8.868	3.14861	0.733	down
Cpro00012277-RA	8.868	3.14861	0.733	down
Cpro00024162-RA	8.868	3.14861	0.733	down
Cpro00019535-RA	8.868	3.14861	0.733	down
Cpro00019023-RA	8.868	3.14861	0.733	down
Cpro00022288-RA	8.868	3.14861	0.733	down
Cpro00021728-RA	8.868	3.14861	0.733	down
Cpro00004614-RA	8.868	3.14861	0.733	down
Cpro00002867-RA	8.868	3.14861	0.733	down
Cpro00005809-RA	8.868	3.14861	0.733	down
Cpro00005230-RA	8.868	3.14861	0.733	down
Cpro00007770-RA	8.868	3.14861	0.733	down
Cpro00008754-RA	8.868	3.14861	0.733	down
Cpro00000299-RA	8.868	3.14861	0.733	down
Cpro00025886-RA	8.728	3.12565	0.733	down
Cpro00008502-RA	8.712	3.123	0.733	down
Cpro00014801-RA	8.634	3.11003	0.733	down
Cpro00016336-RA	8.634	3.11003	0.733	down
Cpro00013820-RA	8.634	3.11003	0.733	down
Cpro00026075-RA	8.634	3.11003	0.733	down
Cpro00019594-RA	8.634	3.11003	0.733	down
Cpro00006336-RA	8.634	3.11003	0.733	down
Cpro00009608-RA	8.613	3.10652	0.733	down
Cpro00024135-RA	8.518	3.09051	0.733	down
Cpro00015497-RA	8.401	3.07056	0.733	down
Cpro00015522-RA	8.401	3.07056	0.733	down
Cpro00017836-RA	8.401	3.07056	0.733	down
Cpro00009104-RA	8.401	3.07056	0.733	down
Cpro00013675-RA	8.401	3.07056	0.733	down
Cpro00026480-RA	8.401	3.07056	0.733	down
Cpro00021174-RA	8.401	3.07056	0.733	down
Cpro00002453-RA	8.401	3.07056	0.733	down
Cpro00001184-RA	8.401	3.07056	0.733	down
Cpro00003428-RA	8.401	3.07056	0.733	down
Cpro00000526-RA	8.401	3.07056	0.733	down
Cpro00024889-RA	8.334	3.05901	0.733	down
Cpro00014970-RA	8.308	3.0545	0.733	down
Cpro00015464-RA	8.246	3.04369	0.733	down
Cpro00000186-RA	8.246	3.04369	0.733	down
Cpro00017743-RA	8.168	3.02998	0.733	down
Cpro00015978-RA	8.168	3.02998	0.733	down
Cpro00024422-RA	8.134	3.02396	0.733	down
Cpro00003106-RA	8.121	3.02166	0.733	down
Cpro00009683-RA	8.09	3.01614	0.733	down
Cpro00015696-RA	7.934	2.98805	0.733	down
Cpro00017555-RA	7.934	2.98805	0.733	down
Cpro00017751-RA	7.934	2.98805	0.733	down
Cpro00015924-RA	7.934	2.98805	0.733	down
Cpro00011228-RA	7.934	2.98805	0.733	down
Cpro00009242-RA	7.934	2.98805	0.733	down
Cpro00009840-RA	7.934	2.98805	0.733	down
Cpro00009517-RA	7.934	2.98805	0.733	down
Cpro00009418-RA	7.934	2.98805	0.733	down
Cpro00013260-RA	7.934	2.98805	0.733	down
Cpro00022740-RA	7.934	2.98805	0.733	down
Cpro00025858-RA	7.934	2.98805	0.733	down
Cpro00018824-RA	7.934	2.98805	0.733	down
Cpro00006741-RA	7.934	2.98805	0.733	down
Cpro00003601-RA	7.934	2.98805	0.733	down
Cpro00004925-RA	7.934	2.98805	0.733	down
Cpro00008531-RA	7.934	2.98805	0.733	down
Cpro00008503-RA	7.934	2.98805	0.733	down
Cpro00003350-RA	7.857	2.97398	0.733	down
Cpro00024100-RA	7.841	2.97104	0.733	down
Cpro00025331-RA	7.834	2.96975	0.733	down
Cpro00014273-RA	7.701	2.94505	0.733	down
Cpro00023727-RA	7.701	2.94505	0.733	down
Cpro00021999-RA	7.701	2.94505	0.733	down
Cpro00005193-RA	7.701	2.94505	0.733	down
Cpro00008413-RA	7.701	2.94505	0.733	down
Cpro00022594-RA	7.636	2.93282	0.733	down
Cpro00013996-RA	7.623	2.93036	0.733	down
Cpro00011777-RA	7.623	2.93036	0.733	down
Cpro00020456-RA	7.623	2.93036	0.733	down
Cpro00006073-RA	7.623	2.93036	0.733	down
Cpro00011612-RA	7.584	2.92296	0.733	down
Cpro00015241-RA	7.468	2.90072	0.733	down
Cpro00017337-RA	7.468	2.90072	0.733	down
Cpro00017758-RA	7.468	2.90072	0.733	down
Cpro00015869-RA	7.468	2.90072	0.733	down
Cpro00016294-RA	7.468	2.90072	0.733	down
Cpro00015987-RA	7.468	2.90072	0.733	down
Cpro00016874-RA	7.468	2.90072	0.733	down
Cpro00016777-RA	7.468	2.90072	0.733	down
Cpro00013189-RA	7.468	2.90072	0.733	down
Cpro00012299-RA	7.468	2.90072	0.733	down
Cpro00023173-RA	7.468	2.90072	0.733	down
Cpro00022724-RA	7.468	2.90072	0.733	down
Cpro00025145-RA	7.468	2.90072	0.733	down
Cpro00021151-RA	7.468	2.90072	0.733	down
Cpro00004902-RA	7.468	2.90072	0.733	down
Cpro00003918-RA	7.468	2.90072	0.733	down
Cpro00005892-RA	7.468	2.90072	0.733	down
Cpro00007774-RA	7.468	2.90072	0.733	down
Cpro00016559-RA	7.312	2.87027	0.733	down
Cpro00007157-RA	7.312	2.87027	0.733	down
Cpro00003566-RA	7.312	2.87027	0.733	down
Cpro00019508-RA	7.26	2.85997	0.733	down
Cpro00012295-RA	7.234	2.85479	0.733	down
Cpro00027008-RA	7.234	2.85479	0.733	down
Cpro00018433-RA	7.234	2.85479	0.733	down
Cpro00021442-RA	7.234	2.85479	0.733	down
Cpro00005110-RA	7.234	2.85479	0.733	down
Cpro00010355-RA	7.188	2.84559	0.733	down
Cpro00009283-RA	7.156	2.83915	0.733	down
Cpro00026618-RA	7.156	2.83915	0.733	down
Cpro00023353-RA	7.118	2.83147	0.733	down
Cpro00015625-RA	7.001	2.80756	0.733	down
Cpro00014894-RA	7.001	2.80756	0.733	down
Cpro00013964-RA	7.001	2.80756	0.733	down
Cpro00016463-RA	7.001	2.80756	0.733	down
Cpro00008873-RA	7.001	2.80756	0.733	down
Cpro00011540-RA	7.001	2.80756	0.733	down
Cpro00011438-RA	7.001	2.80756	0.733	down
Cpro00018105-RA	7.001	2.80756	0.733	down
Cpro00026233-RA	7.001	2.80756	0.733	down
Cpro00025485-RA	7.001	2.80756	0.733	down
Cpro00018610-RA	7.001	2.80756	0.733	down
Cpro00021795-RA	7.001	2.80756	0.733	down
Cpro00022418-RA	7.001	2.80756	0.733	down
Cpro00021228-RA	7.001	2.80756	0.733	down
Cpro00002596-RA	7.001	2.80756	0.733	down
Cpro00004621-RA	7.001	2.80756	0.733	down
Cpro00002811-RA	7.001	2.80756	0.733	down
Cpro00005079-RA	7.001	2.80756	0.733	down
Cpro00000068-RA	7.001	2.80756	0.733	down
Cpro00008530-RA	7.001	2.80756	0.733	down
Cpro00007827-RA	7.001	2.80756	0.733	down
Cpro00013997-RA	6.884	2.78325	0.733	down
Cpro00014892-RA	6.845	2.77505	0.733	down
Cpro00026166-RA	6.845	2.77505	0.733	down
Cpro00013814-RA	6.814	2.7685	0.733	down
Cpro00015293-RA	6.767	2.75852	0.733	down
Cpro00017946-RA	6.767	2.75852	0.733	down
Cpro00016602-RA	6.767	2.75852	0.733	down
Cpro00010725-RA	6.767	2.75852	0.733	down
Cpro00009546-RA	6.767	2.75852	0.733	down
Cpro00025848-RA	6.767	2.75852	0.733	down
Cpro00005896-RA	6.767	2.75852	0.733	down
Cpro00005462-RA	6.767	2.75852	0.733	down
Cpro00017452-RA	6.69	2.74201	0.733	down
Cpro00026720-RA	6.69	2.74201	0.733	down
Cpro00022588-RA	6.627	2.72836	0.733	down
Cpro00007182-RA	6.612	2.72509	0.733	down
Cpro00022261-RA	6.592	2.72072	0.733	down
Cpro00015648-RA	6.534	2.70797	0.733	down
Cpro00015640-RA	6.534	2.70797	0.733	down
Cpro00015487-RA	6.534	2.70797	0.733	down
Cpro00014769-RA	6.534	2.70797	0.733	down
Cpro00014713-RA	6.534	2.70797	0.733	down
Cpro00014364-RA	6.534	2.70797	0.733	down
Cpro00016191-RA	6.534	2.70797	0.733	down
Cpro00008973-RA	6.534	2.70797	0.733	down
Cpro00013308-RA	6.534	2.70797	0.733	down
Cpro00011478-RA	6.534	2.70797	0.733	down
Cpro00012154-RA	6.534	2.70797	0.733	down
Cpro00023645-RA	6.534	2.70797	0.733	down
Cpro00025278-RA	6.534	2.70797	0.733	down
Cpro00025071-RA	6.534	2.70797	0.733	down
Cpro00025048-RA	6.534	2.70797	0.733	down
Cpro00020503-RA	6.534	2.70797	0.733	down
Cpro00021614-RA	6.534	2.70797	0.733	down
Cpro00021411-RA	6.534	2.70797	0.733	down
Cpro00008817-RA	6.534	2.70797	0.733	down
Cpro00006348-RA	6.534	2.70797	0.733	down
Cpro00002507-RA	6.534	2.70797	0.733	down
Cpro00005985-RA	6.534	2.70797	0.733	down
Cpro00001490-RA	6.534	2.70797	0.733	down
Cpro00003494-RA	6.534	2.70797	0.733	down
Cpro00000665-RA	6.417	2.6819	0.733	down
Cpro00020553-RA	6.347	2.66607	0.733	down
Cpro00024944-RA	6.301	2.65558	0.733	down
Cpro00025755-RA	6.301	2.65558	0.733	down
Cpro00022004-RA	6.301	2.65558	0.733	down
Cpro00022461-RA	6.301	2.65558	0.733	down
Cpro00006111-RA	6.301	2.65558	0.733	down
Cpro00000659-RA	6.301	2.65558	0.733	down
Cpro00007502-RA	6.267	2.64777	0.733	down
Cpro00011949-RA	6.223	2.63761	0.733	down
Cpro00006616-RA	6.223	2.63761	0.733	down
Cpro00000717-RA	6.223	2.63761	0.733	down
Cpro00013965-RA	6.184	2.62854	0.733	down
Cpro00016435-RA	6.184	2.62854	0.733	down
Cpro00005709-RA	6.184	2.62854	0.733	down
Cpro00004174-RA	6.161	2.62316	0.733	down
Cpro00000422-RA	6.161	2.62316	0.733	down
Cpro00017658-RA	6.139	2.618	0.733	down
Cpro00011653-RA	6.119	2.6133	0.733	down
Cpro00014972-RA	6.067	2.60098	0.733	down
Cpro00013926-RA	6.067	2.60098	0.733	down
Cpro00016085-RA	6.067	2.60098	0.733	down
Cpro00010844-RA	6.067	2.60098	0.733	down
Cpro00009652-RA	6.067	2.60098	0.733	down
Cpro00013596-RA	6.067	2.60098	0.733	down
Cpro00012096-RA	6.067	2.60098	0.733	down
Cpro00024564-RA	6.067	2.60098	0.733	down
Cpro00024939-RA	6.067	2.60098	0.733	down
Cpro00026115-RA	6.067	2.60098	0.733	down
Cpro00026920-RA	6.067	2.60098	0.733	down
Cpro00019178-RA	6.067	2.60098	0.733	down
Cpro00020727-RA	6.067	2.60098	0.733	down
Cpro00001915-RA	6.067	2.60098	0.733	down
Cpro00001393-RA	6.067	2.60098	0.733	down
Cpro00001624-RA	6.067	2.60098	0.733	down
Cpro00004724-RA	6.067	2.60098	0.733	down
Cpro00003316-RA	6.067	2.60098	0.733	down
Cpro00005353-RA	6.067	2.60098	0.733	down
Cpro00007574-RA	6.067	2.60098	0.733	down
Cpro00000036-RA	6.067	2.60098	0.733	down
Cpro00004737-RA	6.028	2.59168	0.733	down
Cpro00004610-RA	5.996	2.584	0.733	down
Cpro00019500-RA	5.951	2.57313	0.733	down
Cpro00019411-RA	5.951	2.57313	0.733	down
Cpro00002635-RA	5.951	2.57313	0.733	down
Cpro00008348-RA	5.951	2.57313	0.733	down
Cpro00015982-RA	5.912	2.56365	0.733	down
Cpro00008985-RA	5.912	2.56365	0.733	down
Cpro00025804-RA	5.912	2.56365	0.733	down
Cpro00022107-RA	5.912	2.56365	0.733	down
Cpro00006335-RA	5.912	2.56365	0.733	down
Cpro00000921-RA	5.912	2.56365	0.733	down
Cpro00004632-RA	5.912	2.56365	0.733	down
Cpro00004094-RA	5.912	2.56365	0.733	down
Cpro00022449-RA	5.881	2.55606	0.733	down
Cpro00005940-RA	5.881	2.55606	0.733	down
Cpro00009982-RA	5.86	2.5509	0.733	down
Cpro00015148-RA	5.834	2.54449	0.733	down
Cpro00014787-RA	5.834	2.54449	0.733	down
Cpro00017142-RA	5.834	2.54449	0.733	down
Cpro00017729-RA	5.834	2.54449	0.733	down
Cpro00010433-RA	5.834	2.54449	0.733	down
Cpro00010352-RA	5.834	2.54449	0.733	down
Cpro00009218-RA	5.834	2.54449	0.733	down
Cpro00011559-RA	5.834	2.54449	0.733	down
Cpro00005890-RA	5.834	2.54449	0.733	down
Cpro00017139-RA	5.756	2.52507	0.733	down
Cpro00018775-RA	5.756	2.52507	0.733	down
Cpro00018181-RA	5.756	2.52507	0.733	down
Cpro00008020-RA	5.756	2.52507	0.733	down
Cpro00023470-RA	5.704	2.51197	0.733	down
Cpro00020234-RA	5.694	2.50944	0.733	down
Cpro00019351-RA	5.678	2.50538	0.733	down
Cpro00014935-RA	5.601	2.48568	0.733	down
Cpro00015503-RA	5.601	2.48568	0.733	down
Cpro00017145-RA	5.601	2.48568	0.733	down
Cpro00017866-RA	5.601	2.48568	0.733	down
Cpro00017813-RA	5.601	2.48568	0.733	down
Cpro00016224-RA	5.601	2.48568	0.733	down
Cpro00008944-RA	5.601	2.48568	0.733	down
Cpro00012352-RA	5.601	2.48568	0.733	down
Cpro00011944-RA	5.601	2.48568	0.733	down
Cpro00023842-RA	5.601	2.48568	0.733	down
Cpro00025885-RA	5.601	2.48568	0.733	down
Cpro00020090-RA	5.601	2.48568	0.733	down
Cpro00019904-RA	5.601	2.48568	0.733	down
Cpro00019749-RA	5.601	2.48568	0.733	down
Cpro00019399-RA	5.601	2.48568	0.733	down
Cpro00018847-RA	5.601	2.48568	0.733	down
Cpro00021867-RA	5.601	2.48568	0.733	down
Cpro00006157-RA	5.601	2.48568	0.733	down
Cpro00005899-RA	5.601	2.48568	0.733	down
Cpro00004821-RA	5.601	2.48568	0.733	down
Cpro00004176-RA	5.601	2.48568	0.733	down
Cpro00005259-RA	5.601	2.48568	0.733	down
Cpro00001622-RA	5.523	2.46545	0.733	down
Cpro00003582-RA	5.484	2.45523	0.733	down
Cpro00013130-RA	5.445	2.44493	0.733	down
Cpro00023506-RA	5.445	2.44493	0.733	down
Cpro00016684-RA	5.414	2.43669	0.733	down
Cpro00012336-RA	5.367	2.42412	0.733	down
Cpro00007132-RA	5.367	2.42412	0.733	down
Cpro00004398-RA	5.367	2.42412	0.733	down
Cpro00014714-RA	5.321	2.4117	0.733	down
Cpro00016132-RA	5.321	2.4117	0.733	down
Cpro00023369-RA	5.321	2.4117	0.733	down
Cpro00003927-RA	5.321	2.4117	0.733	down
Cpro00021148-RA	5.313	2.40953	0.733	down
Cpro00019140-RA	5.301	2.40626	0.733	down
Cpro00010430-RA	5.289	2.40299	0.733	down
Cpro00010156-RA	5.289	2.40299	0.733	down
Cpro00013436-RA	5.289	2.40299	0.733	down
Cpro00013352-RA	5.289	2.40299	0.733	down
Cpro00012147-RA	5.289	2.40299	0.733	down
Cpro00023875-RA	5.289	2.40299	0.733	down
Cpro00018892-RA	5.289	2.40299	0.733	down
Cpro00015550-RA	5.25	2.39232	0.733	down
Cpro00024383-RA	5.25	2.39232	0.733	down
Cpro00006744-RA	5.25	2.39232	0.733	down
Cpro00023119-RA	5.227	2.38598	0.733	down
Cpro00023648-RA	5.227	2.38598	0.733	down
Cpro00008078-RA	5.227	2.38598	0.733	down
Cpro00025069-RA	5.212	2.38184	0.733	down
Cpro00023039-RA	5.192	2.37629	0.733	down
Cpro00015468-RA	5.134	2.36008	0.733	down
Cpro00014641-RA	5.134	2.36008	0.733	down
Cpro00016569-RA	5.134	2.36008	0.733	down
Cpro00011229-RA	5.134	2.36008	0.733	down
Cpro00009979-RA	5.134	2.36008	0.733	down
Cpro00012859-RA	5.134	2.36008	0.733	down
Cpro00024041-RA	5.134	2.36008	0.733	down
Cpro00023051-RA	5.134	2.36008	0.733	down
Cpro00022850-RA	5.134	2.36008	0.733	down
Cpro00027048-RA	5.134	2.36008	0.733	down
Cpro00022192-RA	5.134	2.36008	0.733	down
Cpro00021704-RA	5.134	2.36008	0.733	down
Cpro00021107-RA	5.134	2.36008	0.733	down
Cpro00002025-RA	5.134	2.36008	0.733	down
Cpro00002452-RA	5.134	2.36008	0.733	down
Cpro00000784-RA	5.134	2.36008	0.733	down
Cpro00003466-RA	5.134	2.36008	0.733	down
Cpro00003964-RA	5.134	2.36008	0.733	down
Cpro00005774-RA	5.134	2.36008	0.733	down
Cpro00000393-RA	5.134	2.36008	0.733	down
Cpro00007510-RA	5.134	2.36008	0.733	down
Cpro00020624-RA	5.082	2.3454	0.733	down
Cpro00011771-RA	5.067	2.34113	0.733	down
Cpro00021820-RA	5.056	2.338	0.733	down
Cpro00000159-RA	5.056	2.338	0.733	down
Cpro00020710-RA	5	2.32193	0.733	down
Cpro00025348-RA	4.978	2.31557	0.733	down
Cpro00002352-RA	4.978	2.31557	0.733	down
Cpro00013259-RA	4.947	2.30655	0.733	down
Cpro00017883-RA	4.9	2.29278	0.733	down
Cpro00017837-RA	4.9	2.29278	0.733	down
Cpro00023112-RA	4.9	2.29278	0.733	down
Cpro00024946-RA	4.9	2.29278	0.733	down
Cpro00020292-RA	4.9	2.29278	0.733	down
Cpro00015854-RA	4.842	2.2756	0.733	down
Cpro00014146-RA	4.823	2.26993	0.733	down
Cpro00010675-RA	4.823	2.26993	0.733	down
Cpro00025541-RA	4.823	2.26993	0.733	down
Cpro00021434-RA	4.823	2.26993	0.733	down
Cpro00006555-RA	4.823	2.26993	0.733	down
Cpro00003920-RA	4.823	2.26993	0.733	down
Cpro00014028-RA	4.784	2.25822	0.733	down
Cpro00001317-RA	4.784	2.25822	0.733	down
Cpro00003155-RA	4.784	2.25822	0.733	down
Cpro00020192-RA	4.771	2.25429	0.733	down
Cpro00026283-RA	4.767	2.25308	0.733	down
Cpro00023895-RA	4.76	2.25096	0.733	down
Cpro00008875-RA	4.745	2.24641	0.733	down
Cpro00006798-RA	4.745	2.24641	0.733	down
Cpro00007772-RA	4.734	2.24306	0.733	down
Cpro00015797-RA	4.667	2.2225	0.733	down
Cpro00015551-RA	4.667	2.2225	0.733	down
Cpro00014030-RA	4.667	2.2225	0.733	down
Cpro00014029-RA	4.667	2.2225	0.733	down
Cpro00014618-RA	4.667	2.2225	0.733	down
Cpro00016394-RA	4.667	2.2225	0.733	down
Cpro00010663-RA	4.667	2.2225	0.733	down
Cpro00010303-RA	4.667	2.2225	0.733	down
Cpro00009043-RA	4.667	2.2225	0.733	down
Cpro00009883-RA	4.667	2.2225	0.733	down
Cpro00013288-RA	4.667	2.2225	0.733	down
Cpro00011593-RA	4.667	2.2225	0.733	down
Cpro00011440-RA	4.667	2.2225	0.733	down
Cpro00012109-RA	4.667	2.2225	0.733	down
Cpro00024259-RA	4.667	2.2225	0.733	down
Cpro00026921-RA	4.667	2.2225	0.733	down
Cpro00025125-RA	4.667	2.2225	0.733	down
Cpro00018395-RA	4.667	2.2225	0.733	down
Cpro00021823-RA	4.667	2.2225	0.733	down
Cpro00022584-RA	4.667	2.2225	0.733	down
Cpro00022409-RA	4.667	2.2225	0.733	down
Cpro00021014-RA	4.667	2.2225	0.733	down
Cpro00002138-RA	4.667	2.2225	0.733	down
Cpro00002589-RA	4.667	2.2225	0.733	down
Cpro00006064-RA	4.667	2.2225	0.733	down
Cpro00006661-RA	4.667	2.2225	0.733	down
Cpro00004582-RA	4.667	2.2225	0.733	down
Cpro00003493-RA	4.667	2.2225	0.733	down
Cpro00004056-RA	4.667	2.2225	0.733	down
Cpro00005447-RA	4.667	2.2225	0.733	down
Cpro00005111-RA	4.667	2.2225	0.733	down
Cpro00003389-RA	4.667	2.2225	0.733	down
Cpro00003070-RA	4.667	2.2225	0.733	down
Cpro00008301-RA	4.667	2.2225	0.733	down
Cpro00014375-RA	4.625	2.20945	0.733	down
Cpro00016203-RA	4.618	2.20727	0.733	down
Cpro00012090-RA	4.609	2.20445	0.733	down
Cpro00002045-RA	4.595	2.20006	0.733	down
Cpro00010344-RA	4.589	2.19818	0.733	down
Cpro00012337-RA	4.574	2.19346	0.733	down
Cpro00020859-RA	4.574	2.19346	0.733	down
Cpro00003539-RA	4.574	2.19346	0.733	down
Cpro00011007-RA	4.567	2.19125	0.733	down
Cpro00022453-RA	4.563	2.18998	0.733	down
Cpro00008923-RA	4.55	2.18587	0.733	down
Cpro00021636-RA	4.55	2.18587	0.733	down
Cpro00020405-RA	4.54	2.18269	0.733	down
Cpro00014595-RA	4.534	2.18078	0.733	down
Cpro00015339-RA	4.511	2.17345	0.733	down
Cpro00015315-RA	4.511	2.17345	0.733	down
Cpro00010728-RA	4.511	2.17345	0.733	down
Cpro00008970-RA	4.511	2.17345	0.733	down
Cpro00011997-RA	4.511	2.17345	0.733	down
Cpro00018495-RA	4.511	2.17345	0.733	down
Cpro00003037-RA	4.511	2.17345	0.733	down
Cpro00017849-RA	4.499	2.1696	0.733	down
Cpro00013074-RA	4.46	2.15704	0.733	down
Cpro00015833-RA	4.434	2.14861	0.733	down
Cpro00015560-RA	4.434	2.14861	0.733	down
Cpro00017293-RA	4.434	2.14861	0.733	down
Cpro00011479-RA	4.434	2.14861	0.733	down
Cpro00018012-RA	4.434	2.14861	0.733	down
Cpro00019675-RA	4.434	2.14861	0.733	down
Cpro00020157-RA	4.434	2.14861	0.733	down
Cpro00002478-RA	4.434	2.14861	0.733	down
Cpro00002693-RA	4.434	2.14861	0.733	down
Cpro00000161-RA	4.434	2.14861	0.733	down
Cpro00000284-RA	4.434	2.14861	0.733	down
Cpro00021518-RA	4.4	2.1375	0.733	down
Cpro00003583-RA	4.4	2.1375	0.733	down
Cpro00012912-RA	4.387	2.13323	0.733	down
Cpro00019344-RA	4.387	2.13323	0.733	down
Cpro00008739-RA	4.375	2.12928	0.733	down
Cpro00011366-RA	4.367	2.12664	0.733	down
Cpro00012753-RA	4.356	2.123	0.733	down
Cpro00019899-RA	4.356	2.123	0.733	down
Cpro00022153-RA	4.356	2.123	0.733	down
Cpro00021432-RA	4.356	2.123	0.733	down
Cpro00003631-RA	4.356	2.123	0.733	down
Cpro00021977-RA	4.344	2.11902	0.733	down
Cpro00002285-RA	4.334	2.1157	0.733	down
Cpro00007557-RA	4.334	2.1157	0.733	down
Cpro00023840-RA	4.325	2.1127	0.733	down
Cpro00016510-RA	4.317	2.11003	0.733	down
Cpro00011378-RA	4.317	2.11003	0.733	down
Cpro00011963-RA	4.317	2.11003	0.733	down
Cpro00022904-RA	4.317	2.11003	0.733	down
Cpro00026001-RA	4.317	2.11003	0.733	down
Cpro00026786-RA	4.317	2.11003	0.733	down
Cpro00022979-RA	4.294	2.10232	0.733	down
Cpro00005887-RA	4.278	2.09694	0.733	down
Cpro00014635-RA	4.267	2.09322	0.733	down
Cpro00007129-RA	4.267	2.09322	0.733	down
Cpro00017389-RA	4.259	2.09051	0.733	down
Cpro00025856-RA	4.239	2.08372	0.733	down
Cpro00015030-RA	4.2	2.07039	0.733	down
Cpro00014281-RA	4.2	2.07039	0.733	down
Cpro00016331-RA	4.2	2.07039	0.733	down
Cpro00015981-RA	4.2	2.07039	0.733	down
Cpro00016940-RA	4.2	2.07039	0.733	down
Cpro00011063-RA	4.2	2.07039	0.733	down
Cpro00008845-RA	4.2	2.07039	0.733	down
Cpro00012555-RA	4.2	2.07039	0.733	down
Cpro00013174-RA	4.2	2.07039	0.733	down
Cpro00023784-RA	4.2	2.07039	0.733	down
Cpro00023078-RA	4.2	2.07039	0.733	down
Cpro00023481-RA	4.2	2.07039	0.733	down
Cpro00027170-RA	4.2	2.07039	0.733	down
Cpro00026400-RA	4.2	2.07039	0.733	down
Cpro00025298-RA	4.2	2.07039	0.733	down
Cpro00025336-RA	4.2	2.07039	0.733	down
Cpro00019917-RA	4.2	2.07039	0.733	down
Cpro00020585-RA	4.2	2.07039	0.733	down
Cpro00021957-RA	4.2	2.07039	0.733	down
Cpro00021825-RA	4.2	2.07039	0.733	down
Cpro00022417-RA	4.2	2.07039	0.733	down
Cpro00022293-RA	4.2	2.07039	0.733	down
Cpro00021146-RA	4.2	2.07039	0.733	down
Cpro00021198-RA	4.2	2.07039	0.733	down
Cpro00021443-RA	4.2	2.07039	0.733	down
Cpro00002041-RA	4.2	2.07039	0.733	down
Cpro00005998-RA	4.2	2.07039	0.733	down
Cpro00006894-RA	4.2	2.07039	0.733	down
Cpro00006717-RA	4.2	2.07039	0.733	down
Cpro00004057-RA	4.2	2.07039	0.733	down
Cpro00003799-RA	4.2	2.07039	0.733	down
Cpro00005677-RA	4.2	2.07039	0.733	down
Cpro00003159-RA	4.2	2.07039	0.733	down
Cpro00007948-RA	4.2	2.07039	0.733	down
Cpro00008349-RA	4.2	2.07039	0.733	down
Cpro00001315-RA	4.167	2.05901	0.733	down
Cpro00023599-RA	4.142	2.05033	0.733	down
Cpro00019352-RA	4.142	2.05033	0.733	down
Cpro00005740-RA	4.134	2.04754	0.733	down
Cpro00004589-RA	4.123	2.04369	0.733	down
Cpro00013422-RA	4.107	2.03808	0.733	down
Cpro00010269-RA	4.097	2.03457	0.733	down
Cpro00007067-RA	4.093	2.03316	0.733	down
Cpro00010219-RA	4.084	2.02998	0.733	down
Cpro00001092-RA	4.084	2.02998	0.733	down
Cpro00003122-RA	4.084	2.02998	0.733	down
Cpro00000032-RA	4.067	2.02396	0.733	down
Cpro00014434-RA	4.045	2.01614	0.733	down
Cpro00015914-RA	4.045	2.01614	0.733	down
Cpro00017231-RA	4.045	2.01614	0.733	down
Cpro00010426-RA	4.045	2.01614	0.733	down
Cpro00025046-RA	4.045	2.01614	0.733	down
Cpro00020667-RA	4.045	2.01614	0.733	down
Cpro00005913-RA	4.045	2.01614	0.733	down
Cpro00024024-RA	4.014	2.00504	0.733	down
Cpro00019503-RA	4.014	2.00504	0.733	down
Cpro00008549-RA	4.014	2.00504	0.733	down
Cpro00013671-RA	4	2	0.733	down
Cpro00015630-RA	3.967	1.98805	0.733	down
Cpro00013305-RA	3.967	1.98805	0.733	down
Cpro00024324-RA	3.967	1.98805	0.733	down
Cpro00022953-RA	3.967	1.98805	0.733	down
Cpro00025263-RA	3.967	1.98805	0.733	down
Cpro00018356-RA	3.967	1.98805	0.733	down
Cpro00006397-RA	3.967	1.98805	0.733	down
Cpro00002179-RA	3.967	1.98805	0.733	down
Cpro00006887-RA	3.967	1.98805	0.733	down
Cpro00007834-RA	3.967	1.98805	0.733	down
Cpro00006509-RA	3.934	1.976	0.733	down
Cpro00016244-RA	3.92	1.97085	0.733	down
Cpro00002883-RA	3.92	1.97085	0.733	down
Cpro00012155-RA	3.903	1.96458	0.733	down
Cpro00004558-RA	3.903	1.96458	0.733	down
Cpro00016941-RA	3.889	1.9594	0.733	down
Cpro00012132-RA	3.889	1.9594	0.733	down
Cpro00022782-RA	3.889	1.9594	0.733	down
Cpro00027087-RA	3.889	1.9594	0.733	down
Cpro00024327-RA	3.85	1.94486	0.733	down
Cpro00022848-RA	3.85	1.94486	0.733	down
Cpro00021150-RA	3.85	1.94486	0.733	down
Cpro00012924-RA	3.827	1.93621	0.733	down
Cpro00018808-RA	3.827	1.93621	0.733	down
Cpro00017233-RA	3.811	1.93017	0.733	down
Cpro00024094-RA	3.784	1.91991	0.733	down
Cpro00015624-RA	3.765	1.91265	0.733	down
Cpro00006746-RA	3.765	1.91265	0.733	down
Cpro00015173-RA	3.734	1.90072	0.733	down
Cpro00014134-RA	3.734	1.90072	0.733	down
Cpro00014035-RA	3.734	1.90072	0.733	down
Cpro00016217-RA	3.734	1.90072	0.733	down
Cpro00013731-RA	3.734	1.90072	0.733	down
Cpro00010664-RA	3.734	1.90072	0.733	down
Cpro00011282-RA	3.734	1.90072	0.733	down
Cpro00011655-RA	3.734	1.90072	0.733	down
Cpro00024867-RA	3.734	1.90072	0.733	down
Cpro00024715-RA	3.734	1.90072	0.733	down
Cpro00024599-RA	3.734	1.90072	0.733	down
Cpro00022956-RA	3.734	1.90072	0.733	down
Cpro00023551-RA	3.734	1.90072	0.733	down
Cpro00026884-RA	3.734	1.90072	0.733	down
Cpro00024991-RA	3.734	1.90072	0.733	down
Cpro00018825-RA	3.734	1.90072	0.733	down
Cpro00020711-RA	3.734	1.90072	0.733	down
Cpro00002136-RA	3.734	1.90072	0.733	down
Cpro00006538-RA	3.734	1.90072	0.733	down
Cpro00001619-RA	3.734	1.90072	0.733	down
Cpro00003585-RA	3.734	1.90072	0.733	down
Cpro00003627-RA	3.734	1.90072	0.733	down
Cpro00005631-RA	3.734	1.90072	0.733	down
Cpro00003227-RA	3.734	1.90072	0.733	down
Cpro00007884-RA	3.734	1.90072	0.733	down
Cpro00009571-RA	3.667	1.8746	0.733	down
Cpro00019704-RA	3.667	1.8746	0.733	down
Cpro00020205-RA	3.656	1.87027	0.733	down
Cpro00002469-RA	3.656	1.87027	0.733	down
Cpro00023966-RA	3.617	1.85479	0.733	down
Cpro00001069-RA	3.617	1.85479	0.733	down
Cpro00000196-RA	3.617	1.85479	0.733	down
Cpro00011964-RA	3.578	1.83915	0.733	down
Cpro00024154-RA	3.578	1.83915	0.733	down
Cpro00024429-RA	3.578	1.83915	0.733	down
Cpro00020233-RA	3.578	1.83915	0.733	down
Cpro00020845-RA	3.578	1.83915	0.733	down
Cpro00021498-RA	3.578	1.83915	0.733	down
Cpro00000351-RA	3.578	1.83915	0.733	down
Cpro00005974-RA	3.539	1.82334	0.733	down
Cpro00016261-RA	3.534	1.8213	0.733	down
Cpro00014891-RA	3.526	1.81803	0.733	down
Cpro00015070-RA	3.5	1.80735	0.733	down
Cpro00014775-RA	3.5	1.80735	0.733	down
Cpro00011297-RA	3.5	1.80735	0.733	down
Cpro00011160-RA	3.5	1.80735	0.733	down
Cpro00009278-RA	3.5	1.80735	0.733	down
Cpro00012264-RA	3.5	1.80735	0.733	down
Cpro00012148-RA	3.5	1.80735	0.733	down
Cpro00024207-RA	3.5	1.80735	0.733	down
Cpro00019700-RA	3.5	1.80735	0.733	down
Cpro00022286-RA	3.5	1.80735	0.733	down
Cpro00002411-RA	3.5	1.80735	0.733	down
Cpro00004620-RA	3.5	1.80735	0.733	down
Cpro00005532-RA	3.5	1.80735	0.733	down
Cpro00007699-RA	3.5	1.80735	0.733	down
Cpro00019064-RA	3.472	1.79577	0.733	down
Cpro00023581-RA	3.467	1.79369	0.733	down
Cpro00001583-RA	3.467	1.79369	0.733	down
Cpro00008922-RA	3.453	1.78785	0.733	down
Cpro00004010-RA	3.453	1.78785	0.733	down
Cpro00015754-RA	3.446	1.78492	0.733	down
Cpro00015557-RA	3.422	1.77484	0.733	down
Cpro00017143-RA	3.422	1.77484	0.733	down
Cpro00007161-RA	3.422	1.77484	0.733	down
Cpro00004184-RA	3.422	1.77484	0.733	down
Cpro00005625-RA	3.422	1.77484	0.733	down
Cpro00000490-RA	3.422	1.77484	0.733	down
Cpro00015559-RA	3.407	1.7685	0.733	down
Cpro00024945-RA	3.383	1.7583	0.733	down
Cpro00008522-RA	3.383	1.7583	0.733	down
Cpro00010218-RA	3.345	1.74201	0.733	down
Cpro00020295-RA	3.345	1.74201	0.733	down
Cpro00002611-RA	3.345	1.74201	0.733	down
Cpro00001776-RA	3.333	1.73682	0.733	down
Cpro00008800-RA	3.325	1.73335	0.733	down
Cpro00021403-RA	3.322	1.73205	0.733	down
Cpro00024274-RA	3.3	1.72247	0.733	down
Cpro00014024-RA	3.267	1.70797	0.733	down
Cpro00013984-RA	3.267	1.70797	0.733	down
Cpro00010662-RA	3.267	1.70797	0.733	down
Cpro00010815-RA	3.267	1.70797	0.733	down
Cpro00024208-RA	3.267	1.70797	0.733	down
Cpro00023207-RA	3.267	1.70797	0.733	down
Cpro00023168-RA	3.267	1.70797	0.733	down
Cpro00022855-RA	3.267	1.70797	0.733	down
Cpro00023287-RA	3.267	1.70797	0.733	down
Cpro00023634-RA	3.267	1.70797	0.733	down
Cpro00026825-RA	3.267	1.70797	0.733	down
Cpro00019748-RA	3.267	1.70797	0.733	down
Cpro00019667-RA	3.267	1.70797	0.733	down
Cpro00019361-RA	3.267	1.70797	0.733	down
Cpro00019350-RA	3.267	1.70797	0.733	down
Cpro00021060-RA	3.267	1.70797	0.733	down
Cpro00021382-RA	3.267	1.70797	0.733	down
Cpro00008799-RA	3.267	1.70797	0.733	down
Cpro00005902-RA	3.267	1.70797	0.733	down
Cpro00001068-RA	3.267	1.70797	0.733	down
Cpro00001728-RA	3.267	1.70797	0.733	down
Cpro00003873-RA	3.267	1.70797	0.733	down
Cpro00005463-RA	3.267	1.70797	0.733	down
Cpro00005453-RA	3.267	1.70797	0.733	down
Cpro00008737-RA	3.267	1.70797	0.733	down
Cpro00008178-RA	3.22	1.68706	0.733	down
Cpro00003626-RA	3.2	1.67807	0.733	down
Cpro00021089-RA	3.195	1.67582	0.733	down
Cpro00015009-RA	3.189	1.6731	0.733	down
Cpro00009760-RA	3.189	1.6731	0.733	down
Cpro00024869-RA	3.173	1.66585	0.733	down
Cpro00022410-RA	3.165	1.66221	0.733	down
Cpro00021029-RA	3.163	1.66129	0.733	down
Cpro00003422-RA	3.163	1.66129	0.733	down
Cpro00003564-RA	3.161	1.66038	0.733	down
Cpro00014867-RA	3.159	1.65947	0.733	down
Cpro00009077-RA	3.15	1.65535	0.733	down
Cpro00009712-RA	3.15	1.65535	0.733	down
Cpro00012437-RA	3.15	1.65535	0.733	down
Cpro00019126-RA	3.15	1.65535	0.733	down
Cpro00019022-RA	3.15	1.65535	0.733	down
Cpro00001076-RA	3.133	1.64754	0.733	down
Cpro00019835-RA	3.123	1.64293	0.733	down
Cpro00017750-RA	3.111	1.63738	0.733	down
Cpro00009981-RA	3.111	1.63738	0.733	down
Cpro00025207-RA	3.111	1.63738	0.733	down
Cpro00019031-RA	3.111	1.63738	0.733	down
Cpro00022404-RA	3.111	1.63738	0.733	down
Cpro00003115-RA	3.111	1.63738	0.733	down
Cpro00017336-RA	3.08	1.62293	0.733	down
Cpro00019529-RA	3.08	1.62293	0.733	down
Cpro00005531-RA	3.08	1.62293	0.733	down
Cpro00021135-RA	3.07	1.61824	0.733	down
Cpro00014447-RA	3.033	1.60075	0.733	down
Cpro00017414-RA	3.033	1.60075	0.733	down
Cpro00011008-RA	3.033	1.60075	0.733	down
Cpro00012559-RA	3.033	1.60075	0.733	down
Cpro00012261-RA	3.033	1.60075	0.733	down
Cpro00008818-RA	3.033	1.60075	0.733	down
Cpro00026617-RA	3.033	1.60075	0.733	down
Cpro00025673-RA	3.033	1.60075	0.733	down
Cpro00025488-RA	3.033	1.60075	0.733	down
Cpro00005901-RA	3.033	1.60075	0.733	down
Cpro00007238-RA	3.033	1.60075	0.733	down
Cpro00000776-RA	3.033	1.60075	0.733	down
Cpro00008096-RA	3.033	1.60075	0.733	down
Cpro00014371-RA	2.987	1.5787	0.733	down
Cpro00013477-RA	2.987	1.5787	0.733	down
Cpro00001771-RA	2.987	1.5787	0.733	down
Cpro00017412-RA	2.975	1.57289	0.733	down
Cpro00023879-RA	2.975	1.57289	0.733	down
Cpro00003908-RA	2.975	1.57289	0.733	down
Cpro00022160-RA	2.97	1.57046	0.733	down
Cpro00004417-RA	2.967	1.569	0.733	down
Cpro00009706-RA	2.956	1.56365	0.733	down
Cpro00012921-RA	2.956	1.56365	0.733	down
Cpro00020675-RA	2.956	1.56365	0.733	down
Cpro00021017-RA	2.956	1.56365	0.733	down
Cpro00020930-RA	2.956	1.56365	0.733	down
Cpro00004552-RA	2.956	1.56365	0.733	down
Cpro00000467-RA	2.956	1.56365	0.733	down
Cpro00024326-RA	2.933	1.55238	0.733	down
Cpro00010265-RA	2.93	1.5509	0.733	down
Cpro00014110-RA	2.917	1.54449	0.733	down
Cpro00012302-RA	2.917	1.54449	0.733	down
Cpro00025759-RA	2.917	1.54449	0.733	down
Cpro00006426-RA	2.917	1.54449	0.733	down
Cpro00002665-RA	2.917	1.54449	0.733	down
Cpro00017762-RA	2.893	1.53257	0.733	down
Cpro00012554-RA	2.893	1.53257	0.733	down
Cpro00025070-RA	2.893	1.53257	0.733	down
Cpro00020384-RA	2.893	1.53257	0.733	down
Cpro00022505-RA	2.893	1.53257	0.733	down
Cpro00013957-RA	2.878	1.52507	0.733	down
Cpro00008443-RA	2.842	1.50691	0.733	down
Cpro00015270-RA	2.8	1.48543	0.733	down
Cpro00016502-RA	2.8	1.48543	0.733	down
Cpro00008893-RA	2.8	1.48543	0.733	down
Cpro00009669-RA	2.8	1.48543	0.733	down
Cpro00012917-RA	2.8	1.48543	0.733	down
Cpro00011733-RA	2.8	1.48543	0.733	down
Cpro00024233-RA	2.8	1.48543	0.733	down
Cpro00025849-RA	2.8	1.48543	0.733	down
Cpro00025681-RA	2.8	1.48543	0.733	down
Cpro00020620-RA	2.8	1.48543	0.733	down
Cpro00020288-RA	2.8	1.48543	0.733	down
Cpro00021868-RA	2.8	1.48543	0.733	down
Cpro00021155-RA	2.8	1.48543	0.733	down
Cpro00021197-RA	2.8	1.48543	0.733	down
Cpro00006179-RA	2.8	1.48543	0.733	down
Cpro00007334-RA	2.8	1.48543	0.733	down
Cpro00005643-RA	2.8	1.48543	0.733	down
Cpro00002634-RA	2.8	1.48543	0.733	down
Cpro00003133-RA	2.8	1.48543	0.733	down
Cpro00000505-RA	2.8	1.48543	0.733	down
Cpro00021720-RA	2.761	1.46519	0.733	down
Cpro00022523-RA	2.753	1.461	0.733	down
Cpro00011347-RA	2.742	1.45523	0.733	down
Cpro00005893-RA	2.728	1.44784	0.733	down
Cpro00015996-RA	2.707	1.43669	0.733	down
Cpro00004722-RA	2.707	1.43669	0.733	down
Cpro00016601-RA	2.683	1.42385	0.733	down
Cpro00019349-RA	2.683	1.42385	0.733	down
Cpro00022112-RA	2.683	1.42385	0.733	down
Cpro00002721-RA	2.683	1.42385	0.733	down
Cpro00005832-RA	2.683	1.42385	0.733	down
Cpro00017988-RA	2.667	1.41522	0.733	down
Cpro00016253-RA	2.667	1.41522	0.733	down
Cpro00001003-RA	2.667	1.41522	0.733	down
Cpro00003724-RA	2.663	1.41305	0.733	down
Cpro00016864-RA	2.644	1.40272	0.733	down
Cpro00008996-RA	2.644	1.40272	0.733	down
Cpro00024043-RA	2.644	1.40272	0.733	down
Cpro00023507-RA	2.644	1.40272	0.733	down
Cpro00001966-RA	2.644	1.40272	0.733	down
Cpro00005948-RA	2.644	1.40272	0.733	down
Cpro00005680-RA	2.619	1.38902	0.733	down
Cpro00005446-RA	2.606	1.38184	0.733	down
Cpro00012528-RA	2.6	1.37851	0.733	down
Cpro00014582-RA	2.593	1.37462	0.733	down
Cpro00000926-RA	2.593	1.37462	0.733	down
Cpro00007316-RA	2.588	1.37184	0.733	down
Cpro00015800-RA	2.567	1.36008	0.733	down
Cpro00011190-RA	2.567	1.36008	0.733	down
Cpro00024075-RA	2.567	1.36008	0.733	down
Cpro00023080-RA	2.567	1.36008	0.733	down
Cpro00026831-RA	2.567	1.36008	0.733	down
Cpro00026390-RA	2.567	1.36008	0.733	down
Cpro00018612-RA	2.567	1.36008	0.733	down
Cpro00021128-RA	2.567	1.36008	0.733	down
Cpro00021472-RA	2.567	1.36008	0.733	down
Cpro00006353-RA	2.567	1.36008	0.733	down
Cpro00006469-RA	2.567	1.36008	0.733	down
Cpro00002606-RA	2.567	1.36008	0.733	down
Cpro00002332-RA	2.567	1.36008	0.733	down
Cpro00004555-RA	2.567	1.36008	0.733	down
Cpro00000347-RA	2.567	1.36008	0.733	down
Cpro00008060-RA	2.567	1.36008	0.733	down
Cpro00011336-RA	2.545	1.34767	0.733	down
Cpro00012128-RA	2.541	1.3454	0.733	down
Cpro00008674-RA	2.536	1.34255	0.733	down
Cpro00023040-RA	2.533	1.34085	0.733	down
Cpro00010822-RA	2.52	1.33342	0.733	down
Cpro00021815-RA	2.489	1.31557	0.733	down
Cpro00005654-RA	2.489	1.31557	0.733	down
Cpro00012539-RA	2.483	1.31208	0.733	down
Cpro00016071-RA	2.461	1.29924	0.733	down
Cpro00011446-RA	2.461	1.29924	0.733	down
Cpro00008997-RA	2.45	1.29278	0.733	down
Cpro00013345-RA	2.45	1.29278	0.733	down
Cpro00019530-RA	2.45	1.29278	0.733	down
Cpro00021974-RA	2.45	1.29278	0.733	down
Cpro00019188-RA	2.441	1.28747	0.733	down
Cpro00006558-RA	2.427	1.27917	0.733	down
Cpro00011614-RA	2.421	1.2756	0.733	down
Cpro00007007-RA	2.411	1.26963	0.733	down
Cpro00004489-RA	2.405	1.26604	0.733	down
Cpro00009044-RA	2.385	1.25399	0.733	down
Cpro00009012-RA	2.369	1.24428	0.733	down
Cpro00012607-RA	2.369	1.24428	0.733	down
Cpro00002876-RA	2.345	1.22959	0.733	down
Cpro00015472-RA	2.333	1.22219	0.733	down
Cpro00014147-RA	2.333	1.22219	0.733	down
Cpro00017683-RA	2.333	1.22219	0.733	down
Cpro00017882-RA	2.333	1.22219	0.733	down
Cpro00017757-RA	2.333	1.22219	0.733	down
Cpro00008854-RA	2.333	1.22219	0.733	down
Cpro00012895-RA	2.333	1.22219	0.733	down
Cpro00013421-RA	2.333	1.22219	0.733	down
Cpro00011961-RA	2.333	1.22219	0.733	down
Cpro00023196-RA	2.333	1.22219	0.733	down
Cpro00023563-RA	2.333	1.22219	0.733	down
Cpro00025277-RA	2.333	1.22219	0.733	down
Cpro00025079-RA	2.333	1.22219	0.733	down
Cpro00020136-RA	2.333	1.22219	0.733	down
Cpro00019305-RA	2.333	1.22219	0.733	down
Cpro00022020-RA	2.333	1.22219	0.733	down
Cpro00021851-RA	2.333	1.22219	0.733	down
Cpro00021153-RA	2.333	1.22219	0.733	down
Cpro00021003-RA	2.333	1.22219	0.733	down
Cpro00002133-RA	2.333	1.22219	0.733	down
Cpro00002040-RA	2.333	1.22219	0.733	down
Cpro00002379-RA	2.333	1.22219	0.733	down
Cpro00001094-RA	2.333	1.22219	0.733	down
Cpro00001218-RA	2.333	1.22219	0.733	down
Cpro00000821-RA	2.333	1.22219	0.733	down
Cpro00007432-RA	2.333	1.22219	0.733	down
Cpro00003910-RA	2.333	1.22219	0.733	down
Cpro00003659-RA	2.333	1.22219	0.733	down
Cpro00005496-RA	2.333	1.22219	0.733	down
Cpro00003033-RA	2.333	1.22219	0.733	down
Cpro00003125-RA	2.333	1.22219	0.733	down
Cpro00000753-RA	2.333	1.22219	0.733	down
Cpro00007555-RA	2.333	1.22219	0.733	down
Cpro00026222-RA	2.31	1.20789	0.733	down
Cpro00015753-RA	2.3	1.20163	0.733	down
Cpro00007314-RA	2.287	1.19346	0.733	down
Cpro00007739-RA	2.287	1.19346	0.733	down
Cpro00010809-RA	2.284	1.19156	0.733	down
Cpro00019567-RA	2.267	1.18078	0.733	down
Cpro00022458-RA	2.267	1.18078	0.733	down
Cpro00005930-RA	2.267	1.18078	0.733	down
Cpro00012340-RA	2.24	1.1635	0.733	down
Cpro00014394-RA	2.217	1.14861	0.733	down
Cpro00024397-RA	2.217	1.14861	0.733	down
Cpro00022111-RA	2.217	1.14861	0.733	down
Cpro00010209-RA	2.178	1.123	0.733	down
Cpro00010985-RA	2.178	1.123	0.733	down
Cpro00012119-RA	2.178	1.123	0.733	down
Cpro00000973-RA	2.178	1.123	0.733	down
Cpro00005729-RA	2.158	1.10969	0.733	down
Cpro00022771-RA	2.147	1.10232	0.733	down
Cpro00000390-RA	2.142	1.09896	0.733	down
Cpro00017930-RA	2.133	1.09288	0.733	down
Cpro00023463-RA	2.133	1.09288	0.733	down
Cpro00022005-RA	2.133	1.09288	0.733	down
Cpro00000923-RA	2.133	1.09288	0.733	down
Cpro00015608-RA	2.1	1.07039	0.733	down
Cpro00011660-RA	2.1	1.07039	0.733	down
Cpro00012146-RA	2.1	1.07039	0.733	down
Cpro00012129-RA	2.1	1.07039	0.733	down
Cpro00025529-RA	2.1	1.07039	0.733	down
Cpro00019150-RA	2.1	1.07039	0.733	down
Cpro00006657-RA	2.1	1.07039	0.733	down
Cpro00021849-RA	2.091	1.06419	0.733	down
Cpro00023389-RA	2.084	1.05936	0.733	down
Cpro00001549-RA	2.082	1.05797	0.733	down
Cpro00025493-RA	2.069	1.04893	0.733	down
Cpro00017274-RA	2.053	1.03773	0.733	down
Cpro00024883-RA	2.053	1.03773	0.733	down
Cpro00008876-RA	2.042	1.02998	0.733	down
Cpro00009667-RA	2.031	1.02219	0.733	down
Cpro00013069-RA	2.027	1.01935	0.733	down
Cpro00009297-RA	2.022	1.01578	0.733	down
Cpro00007955-RA	2.022	1.01578	0.733	down
Cpro00000518-RA	2.007	1.00504	0.733	down
Cpro00024112-RA	1.989	0.992043	0.733	down
Cpro00015265-RA	1.983	0.987685	0.733	down
Cpro00012757-RA	1.983	0.987685	0.733	down
Cpro00001341-RA	1.983	0.987685	0.733	down
Cpro00005547-RA	1.983	0.987685	0.733	down
Cpro00023504-RA	1.96	0.970854	0.733	down
Cpro00018934-RA	1.951	0.964214	0.733	down
Cpro00001774-RA	1.933	0.950842	0.733	down
Cpro00021105-RA	1.877	0.908429	0.733	down
Cpro00017634-RA	1.867	0.900722	0.733	down
Cpro00011622-RA	1.867	0.900722	0.733	down
Cpro00026380-RA	1.867	0.900722	0.733	down
Cpro00018497-RA	1.867	0.900722	0.733	down
Cpro00007122-RA	1.867	0.900722	0.733	down
Cpro00004912-RA	1.867	0.900722	0.733	down
Cpro00003878-RA	1.867	0.900722	0.733	down
Cpro00002654-RA	1.867	0.900722	0.733	down
Cpro00016816-RA	1.831	0.872632	0.733	down
Cpro00000618-RA	1.824	0.867106	0.733	down
Cpro00010435-RA	1.812	0.857583	0.733	down
Cpro00005900-RA	1.808	0.854395	0.733	down
Cpro00001823-RA	1.808	0.854395	0.733	down
Cpro00009037-RA	1.803	0.850399	0.733	down
Cpro00015864-RA	1.8	0.847997	0.733	down
Cpro00026868-RA	1.8	0.847997	0.733	down
Cpro00008393-RA	1.8	0.847997	0.733	down
Cpro00024276-RA	1.789	0.839153	0.733	down
Cpro00002994-RA	1.789	0.839153	0.733	down
Cpro00019026-RA	1.782	0.833497	0.733	down
Cpro00019366-RA	1.779	0.831067	0.733	down
Cpro00026852-RA	1.773	0.826193	0.733	down
Cpro00002892-RA	1.773	0.826193	0.733	down
Cpro00021035-RA	1.755	0.811471	0.733	down
Cpro00006615-RA	1.75	0.807355	0.733	down
Cpro00003916-RA	1.75	0.807355	0.733	down
Cpro00002290-RA	1.733	0.793272	0.733	down
Cpro00025833-RA	1.723	0.784923	0.733	down
Cpro00017924-RA	1.711	0.77484	0.733	down
Cpro00014354-RA	1.68	0.748461	0.733	down
Cpro00009873-RA	1.659	0.730314	0.733	down
Cpro00015471-RA	1.633	0.707525	0.733	down
Cpro00017926-RA	1.633	0.707525	0.733	down
Cpro00013351-RA	1.633	0.707525	0.733	down
Cpro00019259-RA	1.633	0.707525	0.733	down
Cpro00019223-RA	1.633	0.707525	0.733	down
Cpro00021484-RA	1.633	0.707525	0.733	down
Cpro00021314-RA	1.633	0.707525	0.733	down
Cpro00007046-RA	1.633	0.707525	0.733	down
Cpro00004070-RA	1.633	0.707525	0.733	down
Cpro00003393-RA	1.612	0.688852	0.733	down
Cpro00020272-RA	1.6	0.678072	0.733	down
Cpro00014010-RA	1.592	0.67084	0.733	down
Cpro00023456-RA	1.586	0.665393	0.733	down
Cpro00022504-RA	1.586	0.665393	0.733	down
Cpro00006727-RA	1.586	0.665393	0.733	down
Cpro00009688-RA	1.555	0.636915	0.733	down
Cpro00021598-RA	1.555	0.636915	0.733	down
Cpro00018047-RA	1.548	0.630405	0.733	down
Cpro00015832-RA	1.54	0.62293	0.733	down
Cpro00019030-RA	1.503	0.587845	0.733	down
Cpro00000266-RA	1.503	0.587845	0.733	down
Cpro00025638-RA	1.493	0.578214	0.733	down
Cpro00001923-RA	1.478	0.563646	0.733	down
Cpro00014365-RA	1.458	0.543991	0.733	down
Cpro00025384-RA	1.446	0.532068	0.733	down
Cpro00013953-RA	1.4	0.485427	0.733	down
Cpro00009596-RA	1.4	0.485427	0.733	down
Cpro00012262-RA	1.4	0.485427	0.733	down
Cpro00026344-RA	1.4	0.485427	0.733	down
Cpro00000922-RA	1.4	0.485427	0.733	down
Cpro00025794-RA	1.353	0.436162	0.733	down
Cpro00007666-RA	1.316	0.396159	0.733	down
Cpro00024818-RA	1.296	0.374066	0.733	down
Cpro00000681-RA	1.296	0.374066	0.733	down
Cpro00008981-RA	1.244	0.314986	0.733	down
Cpro00018924-RA	1.14	0.189034	0.733	down
Cpro00011353-RA	1.12	0.163499	0.733	down
Cpro00024196-RA	1.103	0.141433	0.733	down
Cpro00015687-RA	1284.13	10.3266	1	down
Cpro00018494-RA	1227.97	10.2621	1	down
Cpro00014827-RA	1163.74	10.1846	1	down
Cpro00008598-RA	1160.72	10.1808	1	down
Cpro00013087-RA	1068.48	10.0613	1	down
Cpro00007560-RA	1036.23	10.0171	1	down
Cpro00012393-RA	983.225	9.94138	1	down
Cpro00010260-RA	910.303	9.8302	1	down
Cpro00000594-RA	879.27	9.78016	1	down
Cpro00024885-RA	870.205	9.76521	1	down
Cpro00024788-RA	839.204	9.71288	1	down
Cpro00006556-RA	833.588	9.70319	1	down
Cpro00002038-RA	827.548	9.6927	1	down
Cpro00015606-RA	810.659	9.66295	1	down
Cpro00008062-RA	806.859	9.65617	1	down
Cpro00020297-RA	799.495	9.64295	1	down
Cpro00008943-RA	773.811	9.59584	1	down
Cpro00010986-RA	763.89	9.57722	1	down
Cpro00012896-RA	752.316	9.55519	1	down
Cpro00008447-RA	738.083	9.52764	1	down
Cpro00016840-RA	722.224	9.4963	1	down
Cpro00002884-RA	717.208	9.48625	1	down
Cpro00020387-RA	709.327	9.47031	1	down
Cpro00015955-RA	683.626	9.41706	1	down
Cpro00008516-RA	682.727	9.41516	1	down
Cpro00015475-RA	674.298	9.39724	1	down
Cpro00019505-RA	673.86	9.39631	1	down
Cpro00000184-RA	662.038	9.37077	1	down
Cpro00010519-RA	662.038	9.37077	1	down
Cpro00011132-RA	655.793	9.3571	1	down
Cpro00005359-RA	647.646	9.33906	1	down
Cpro00025486-RA	644.35	9.3317	1	down
Cpro00019668-RA	642.567	9.3277	1	down
Cpro00022749-RA	638.809	9.31924	1	down
Cpro00016674-RA	630.948	9.30138	1	down
Cpro00002730-RA	625.876	9.28973	1	down
Cpro00023472-RA	624.771	9.28718	1	down
Cpro00003743-RA	620.661	9.27766	1	down
Cpro00019830-RA	597.673	9.22321	1	down
Cpro00001626-RA	588.769	9.20156	1	down
Cpro00015549-RA	581.869	9.18455	1	down
Cpro00026061-RA	581.044	9.1825	1	down
Cpro00017881-RA	571.228	9.15792	1	down
Cpro00023584-RA	569.787	9.15428	1	down
Cpro00018217-RA	567.461	9.14838	1	down
Cpro00021468-RA	561.293	9.13261	1	down
Cpro00025542-RA	560.597	9.13082	1	down
Cpro00007372-RA	560.597	9.13082	1	down
Cpro00014707-RA	560.597	9.13082	1	down
Cpro00001793-RA	559.469	9.12791	1	down
Cpro00026068-RA	557.328	9.12238	1	down
Cpro00017728-RA	556.855	9.12116	1	down
Cpro00024005-RA	556.454	9.12012	1	down
Cpro00003265-RA	551.698	9.10773	1	down
Cpro00025879-RA	551.698	9.10773	1	down
Cpro00009610-RA	551.698	9.10773	1	down
Cpro00009169-RA	551.698	9.10773	1	down
Cpro00021559-RA	547.642	9.09709	1	down
Cpro00007850-RA	538.404	9.07255	1	down
Cpro00015689-RA	536.788	9.06821	1	down
Cpro00023482-RA	534.723	9.06265	1	down
Cpro00026099-RA	526.621	9.04062	1	down
Cpro00004524-RA	526.621	9.04062	1	down
Cpro00004015-RA	525.736	9.03819	1	down
Cpro00006097-RA	522.662	9.02973	1	down
Cpro00006150-RA	515.265	9.00917	1	down
Cpro00003421-RA	513.018	9.00287	1	down
Cpro00008471-RA	509.26	8.99226	1	down
Cpro00015460-RA	509.26	8.99226	1	down
Cpro00021743-RA	503.725	8.97649	1	down
Cpro00008226-RA	503.725	8.97649	1	down
Cpro00009128-RA	502.814	8.97388	1	down
Cpro00021612-RA	502.108	8.97185	1	down
Cpro00002486-RA	501.544	8.97023	1	down
Cpro00007702-RA	496.529	8.95573	1	down
Cpro00006571-RA	496.529	8.95573	1	down
Cpro00016202-RA	491.072	8.93979	1	down
Cpro00012678-RA	489.005	8.93371	1	down
Cpro00018980-RA	488.389	8.93189	1	down
Cpro00015053-RA	486.793	8.92716	1	down
Cpro00011308-RA	482.736	8.91509	1	down
Cpro00003320-RA	480.511	8.90843	1	down
Cpro00025426-RA	480.511	8.90843	1	down
Cpro00022258-RA	480.511	8.90843	1	down
Cpro00022621-RA	480.511	8.90843	1	down
Cpro00026861-RA	477.431	8.89915	1	down
Cpro00017756-RA	472.884	8.88534	1	down
Cpro00025677-RA	469.689	8.87556	1	down
Cpro00017243-RA	468.423	8.87167	1	down
Cpro00005361-RA	468.423	8.87167	1	down
Cpro00026914-RA	465.495	8.86262	1	down
Cpro00006238-RA	465.495	8.86262	1	down
Cpro00015505-RA	465.495	8.86262	1	down
Cpro00017902-RA	456.928	8.83582	1	down
Cpro00015205-RA	456.578	8.83472	1	down
Cpro00012436-RA	455.996	8.83288	1	down
Cpro00026407-RA	451.39	8.81823	1	down
Cpro00001808-RA	451.39	8.81823	1	down
Cpro00000856-RA	451.39	8.81823	1	down
Cpro00008231-RA	448.67	8.80951	1	down
Cpro00011721-RA	447.996	8.80734	1	down
Cpro00023271-RA	446.876	8.80373	1	down
Cpro00011770-RA	446.318	8.80193	1	down
Cpro00006003-RA	446.318	8.80193	1	down
Cpro00018700-RA	439.962	8.78124	1	down
Cpro00020322-RA	438.113	8.77516	1	down
Cpro00008409-RA	438.113	8.77516	1	down
Cpro00017012-RA	434.462	8.76309	1	down
Cpro00002613-RA	433.86	8.76109	1	down
Cpro00000903-RA	433.477	8.75981	1	down
Cpro00004022-RA	431.764	8.7541	1	down
Cpro00026495-RA	430.325	8.74928	1	down
Cpro00000193-RA	428.042	8.74161	1	down
Cpro00021031-RA	427.475	8.7397	1	down
Cpro00023164-RA	426.466	8.73629	1	down
Cpro00026072-RA	425.596	8.73334	1	down
Cpro00005271-RA	425.596	8.73334	1	down
Cpro00003117-RA	424.837	8.73077	1	down
Cpro00019209-RA	424.17	8.7285	1	down
Cpro00009136-RA	423.178	8.72512	1	down
Cpro00001543-RA	418.759	8.70998	1	down
Cpro00005308-RA	418.759	8.70998	1	down
Cpro00006342-RA	417.87	8.70691	1	down
Cpro00026959-RA	417.251	8.70477	1	down
Cpro00000265-RA	413.774	8.6927	1	down
Cpro00022680-RA	413.774	8.6927	1	down
Cpro00027246-RA	413.774	8.6927	1	down
Cpro00017731-RA	413.774	8.6927	1	down
Cpro00018337-RA	413.774	8.6927	1	down
Cpro00006060-RA	413.774	8.6927	1	down
Cpro00014554-RA	413.774	8.6927	1	down
Cpro00012449-RA	408.106	8.6728	1	down
Cpro00002974-RA	406.251	8.66623	1	down
Cpro00010676-RA	405.329	8.66295	1	down
Cpro00005024-RA	405.329	8.66295	1	down
Cpro00000091-RA	404.151	8.65875	1	down
Cpro00026057-RA	402.591	8.65317	1	down
Cpro00006578-RA	402.591	8.65317	1	down
Cpro00010827-RA	402.591	8.65317	1	down
Cpro00012332-RA	399.506	8.64207	1	down
Cpro00004307-RA	398.996	8.64023	1	down
Cpro00026882-RA	398.672	8.63906	1	down
Cpro00021056-RA	397.223	8.63381	1	down
Cpro00021616-RA	397.223	8.63381	1	down
Cpro00008740-RA	397.223	8.63381	1	down
Cpro00014367-RA	397.223	8.63381	1	down
Cpro00016136-RA	397.223	8.63381	1	down
Cpro00015035-RA	394.966	8.62558	1	down
Cpro00026287-RA	394.07	8.62231	1	down
Cpro00001269-RA	393.29	8.61945	1	down
Cpro00002910-RA	391.996	8.6147	1	down
Cpro00019443-RA	391.996	8.6147	1	down
Cpro00000179-RA	390.129	8.60781	1	down
Cpro00003925-RA	387.913	8.59959	1	down
Cpro00012228-RA	387.913	8.59959	1	down
Cpro00010345-RA	387.363	8.59754	1	down
Cpro00000176-RA	387.264	8.59717	1	down
Cpro00022236-RA	386.905	8.59584	1	down
Cpro00003363-RA	386.905	8.59584	1	down
Cpro00009391-RA	386.905	8.59584	1	down
Cpro00023829-RA	386.519	8.5944	1	down
Cpro00023462-RA	381.945	8.57722	1	down
Cpro00024226-RA	381.945	8.57722	1	down
Cpro00002454-RA	381.945	8.57722	1	down
Cpro00022661-RA	381.945	8.57722	1	down
Cpro00015403-RA	381.945	8.57722	1	down
Cpro00015605-RA	381.945	8.57722	1	down
Cpro00026053-RA	376.158	8.55519	1	down
Cpro00021691-RA	373.731	8.54586	1	down
Cpro00004183-RA	372.979	8.54295	1	down
Cpro00017625-RA	370.544	8.5335	1	down
Cpro00014303-RA	370.544	8.5335	1	down
Cpro00022243-RA	369.755	8.53043	1	down
Cpro00000345-RA	369.755	8.53043	1	down
Cpro00023169-RA	369.468	8.52931	1	down
Cpro00021267-RA	367.799	8.52277	1	down
Cpro00010706-RA	367.799	8.52277	1	down
Cpro00017778-RA	367.799	8.52277	1	down
Cpro00022492-RA	366.291	8.51685	1	down
Cpro00005355-RA	365.863	8.51516	1	down
Cpro00017747-RA	365.542	8.51389	1	down
Cpro00024344-RA	365.094	8.51212	1	down
Cpro00021260-RA	362.76	8.50287	1	down
Cpro00009299-RA	362.429	8.50155	1	down
Cpro00003198-RA	362.052	8.50005	1	down
Cpro00022734-RA	361.709	8.49869	1	down
Cpro00012120-RA	361.112	8.4963	1	down
Cpro00019786-RA	359.803	8.49106	1	down
Cpro00000054-RA	359.803	8.49106	1	down
Cpro00007236-RA	358.319	8.4851	1	down
Cpro00019065-RA	358.319	8.4851	1	down
Cpro00004306-RA	358.073	8.48411	1	down
Cpro00002282-RA	357.858	8.48324	1	down
Cpro00019496-RA	357.5	8.4818	1	down
Cpro00012916-RA	357.5	8.4818	1	down
Cpro00001884-RA	357.215	8.48065	1	down
Cpro00001993-RA	356.981	8.4797	1	down
Cpro00021053-RA	355.722	8.47461	1	down
Cpro00026418-RA	354.663	8.47031	1	down
Cpro00007862-RA	354.663	8.47031	1	down
Cpro00014113-RA	354.663	8.47031	1	down
Cpro00000243-RA	353.565	8.46583	1	down
Cpro00005419-RA	352.565	8.46175	1	down
Cpro00020044-RA	350.491	8.45323	1	down
Cpro00009332-RA	349.668	8.44984	1	down
Cpro00013929-RA	349.316	8.44839	1	down
Cpro00016156-RA	348.912	8.44672	1	down
Cpro00002266-RA	347.57	8.44116	1	down
Cpro00005100-RA	347.223	8.43972	1	down
Cpro00000242-RA	345.569	8.43283	1	down
Cpro00025752-RA	345.569	8.43283	1	down
Cpro00022383-RA	344.811	8.42966	1	down
Cpro00025517-RA	344.811	8.42966	1	down
Cpro00017741-RA	344.811	8.42966	1	down
Cpro00006279-RA	342.433	8.41968	1	down
Cpro00003174-RA	341.363	8.41516	1	down
Cpro00001311-RA	341.126	8.41416	1	down
Cpro00013000-RA	338.542	8.40319	1	down
Cpro00016251-RA	338.062	8.40114	1	down
Cpro00010451-RA	337.774	8.39991	1	down
Cpro00020506-RA	337.446	8.39851	1	down
Cpro00014922-RA	336.629	8.39502	1	down
Cpro00021257-RA	335.492	8.39013	1	down
Cpro00005010-RA	335.492	8.39013	1	down
Cpro00009340-RA	335.08	8.38836	1	down
Cpro00013502-RA	334.738	8.38689	1	down
Cpro00002079-RA	333.489	8.3815	1	down
Cpro00009681-RA	327.896	8.35709	1	down
Cpro00022408-RA	327.381	8.35483	1	down
Cpro00003745-RA	324.653	8.34275	1	down
Cpro00000857-RA	323.823	8.33906	1	down
Cpro00024153-RA	323.823	8.33906	1	down
Cpro00021831-RA	322.421	8.3328	1	down
Cpro00005889-RA	321.493	8.32864	1	down
Cpro00009687-RA	320.341	8.32346	1	down
Cpro00008949-RA	318.871	8.31683	1	down
Cpro00019864-RA	318.287	8.31418	1	down
Cpro00000535-RA	317.778	8.31188	1	down
Cpro00020323-RA	316.933	8.30803	1	down
Cpro00021444-RA	315.973	8.30366	1	down
Cpro00022932-RA	315.256	8.30038	1	down
Cpro00016969-RA	314.258	8.29581	1	down
Cpro00002722-RA	310.33	8.27766	1	down
Cpro00001799-RA	310.33	8.27766	1	down
Cpro00006431-RA	310.33	8.27766	1	down
Cpro00026393-RA	307.924	8.26643	1	down
Cpro00003924-RA	307.584	8.26484	1	down
Cpro00017716-RA	307.131	8.26271	1	down
Cpro00007287-RA	305.556	8.25529	1	down
Cpro00019890-RA	304.886	8.25213	1	down
Cpro00017465-RA	302.235	8.23953	1	down
Cpro00026354-RA	298.836	8.22321	1	down
Cpro00015820-RA	296.73	8.21301	1	down
Cpro00010450-RA	296.435	8.21157	1	down
Cpro00025857-RA	294.967	8.20441	1	down
Cpro00020549-RA	294.551	8.20237	1	down
Cpro00010518-RA	294.551	8.20237	1	down
Cpro00014535-RA	294.551	8.20237	1	down
Cpro00000108-RA	292.075	8.1902	1	down
Cpro00025793-RA	292.075	8.1902	1	down
Cpro00004662-RA	292.075	8.1902	1	down
Cpro00022773-RA	290.179	8.1808	1	down
Cpro00003976-RA	289.641	8.17812	1	down
Cpro00006535-RA	289.24	8.17612	1	down
Cpro00015015-RA	289.24	8.17612	1	down
Cpro00020207-RA	288.985	8.17485	1	down
Cpro00004292-RA	288.679	8.17332	1	down
Cpro00025726-RA	287.842	8.16913	1	down
Cpro00009390-RA	287.248	8.16615	1	down
Cpro00024090-RA	282.118	8.14015	1	down
Cpro00014572-RA	281.054	8.1347	1	down
Cpro00023221-RA	279.734	8.12791	1	down
Cpro00004068-RA	279.734	8.12791	1	down
Cpro00005311-RA	277.249	8.11504	1	down
Cpro00016437-RA	275.849	8.10773	1	down
Cpro00011986-RA	274.245	8.09932	1	down
[truncated: 1,241 more rows]
