# Supplementary material for: Low-phosphate-selected Auxenochlorella protothecoides redirects phosphate to essential pathways while producing more biomass
Source: PLoS One. 2018 Jun 19;13(6):e0198953. doi: 10.1371/journal.pone.0198953 (PMC6007911; doi:10.1371/journal.pone.0198953)
Supplement: S3 Table — (XLSX) [file pone.0198953.s003.xlsx]

## Sheet: SNPs
	Selected list of SNPs/Indels identified from each selection process under low phosphate condition.
		Transcripts with SNP/Indels	Ref.	SNP/	Coverage depth (×)	Q-value
			Position	Indel
	Week 6	Cpro00002392 - Auxenochlorella protothecoides strain 0710 sucrose phosphate synthase	431	T>C	51	60
		Cpro00002508 - Chlorella protothecoides mRNA for putative MO25 protein (dee76 gene)	209	G>A	60	60
		Cpro00007487 - Chlorella protothecoides partial mRNA for putative extensin-like protein (dee189 gene)	134	G>del	21	60
		Cpro00009885 - Auxenochlorella protothecoides strain 0710 NADPH-dependent FMN reductase mRNA, partial cds	904	TGT > del	281	60
		Cpro00007215 - Auxenochlorella protothecoides actin gene	212	T>G|T A>C|A	66	60
			552		461
	Week 10	Cpro00002508 - Chlorella protothecoides mRNA for putative MO25 protein (dee76 gene)	209	G>A	49	60
		Cpro00009885 - Auxenochlorella protothecoides strain 0710 NADPH-dependent FMN reductase	904	TGT > del or TGT	61	60
		Cpro00003782 - Chlorella protothecoides mRNA for putative MINE protein (dee22 gene)	126	T>G|T	58	60
		Cpro00007215 - Auxenochlorella protothecoides actin	212	T>G|T A>C|A	53	60
			552		304
		Cpro00013040 - Chlorella variabilis V-type H+ ATPase subunit A (CHLNCDRAFT 56410)	20	T>G|T	24	60
	>Week 14	Cpro00004400 - Chlorella variabilis ribulose-phosphate 3-epimerase mature form (CHLNCDRAFT 56033)	141	T>C	41	60
			159	T>C	31	60
			120	C>G	43	60
			162	G>C	30	58
		Cpro00021357 - Chlorella variabilis 40S ribosomal protein S5 (CHLNCDRAFT 37294)	171	C>G	123	60
			204	C>G	201	60
			214	G>A	95	58
			216	G>C	94	58
		Cpro00007379 - Chlorella variabilis ribosomal protein L19 (CHLNCDRAFT 33146)	228	C>G	461	60
			261	G>C	558	60
	>Week 22	Cpro00021357 - Chlorella variabilis 40S ribosomal protein S5 (CHLNCDRAFT 37294)	204	C>G	63	60
			171	C>G	40	60
			216	G>C	27	60
			214	G>A	27	60

## Sheet: 6 week SNP
	SNPs/Indels identified from A. protothecoides grown under low phosphate media for 6 weeks						SNP/Indels in coding region
	Ref ID	Ref Pos	SNPs/Indels	Coverage depth (×)	Q-value		Transcripts with SNP/Indels	Reference Position	SNP/Indel	Coverage (×)	Q-value	SNP %
	4367	408	GAGGAGCGCCTTG > del 13 | GAGGAGCGCCTTG	109	60		Cpro00002392-RA_Auxenochlorella_protothecoides_strain_0710_sucrose_phosphate_synthase_mRNA,_complete_cds	431	T>C	51	60	1
	7270	403	- > ins GGTAA | ins NGTAA	964	60		Cpro00002508-RA_Chlorella_protothecoides_mRNA_for_putative_MO25_protein_(dee76_gene)	209	G>A	60	60	0.9833
	23895	451	GTGAGTGCCGGGCGG > del 15	999	60		Cpro00017833-RA_Chlorella_variabilis_expressed_protein_(CHLNCDRAFT_57095)_mRNA,_complete_cds	404	T>A	46	60	0.9565
	21820	535	GCAAGGTTTGCAATA > del 15	191	60		Cpro00007487-RA_Chlorella_protothecoides_partial_mRNA_for_putative_extensin-like_protein_(dee189_gene)	134	G > del 1	21	60	0.9523
	16071	1179	GGCATGGATTCTAGG > del 15	154	60		Cpro00009885-RA_Auxenochlorella_protothecoides_strain_0710_NADPH-dependent_FMN_reductase_mRNA,_partial_cds	904	TGT > del 3	281	60	0.7441
	16624	292	TGTGGACGTGGTGTG > del 15	144	60		Cpro00007215-RA_Auxenochlorella_protothecoides_actin_gene,_complete_cds	212, 552	T>G|T, A>C|A	66, 461	60	60% , 50%
	8323	588	- > ins CGCTGGTGATCTTCA	153	60
	11988	2331	GCGAGCACCTGAGT > del 14	108	60
	23846	249	GCACGACCACGCA > del 13	103	60			Single nucleotide change	753
	24138	682	CCTGACCACCCA > del 12	203	60			Double nucleotide change	12
	6376	2121	TGGTGGAGATGA > del 12	109	60			Triple nucleotide change	1
	7553	472	GGTGTGGAGCT > del 11	111	60			Inseretion	37
	2126	301	- > ins GTGTAAG | -	973	60			Deletion	50
	9403	432	GGTAAGGCCG > del 10	310	60
	6376	2113	- > ins TTGTAT | -	289	60
	25209	82	- > ins C | ins T	117	60
	6289	59	AGC > del 3 | AGC	112	60
	20749	146	AGCCGTGC > del 8	213	60
	15960	982	- > ins GGGA | -	130	60
	4942	416	- > ins GCAAATGC	111	60
	3859	1479	AG > del 2 | AG	250	60
	3122	279	GC > del 2 | GC	132	60
	24826	6104	AGGTTGG > del 7	124	60
	347	705	CGTTCCA > del 7	107	60
	25319	47	- > ins GG | -	992	60
	22410	3574	GGCACA > del 6	367	60
	8323	3375	GCAGGA > del 6	130	60
	22727	1182	- > ins CT | -	127	60
	2700	1796	G > del 1 | G	972	60
	26984	282	- > ins G | -	947	60
	26895	623	- > ins C | -	763	60
	21035	498	C > del 1 | C	660	60
	25194	381	- > ins C | -	453	60
	19064	502	- > ins GCCAA	382	60
	26984	22	G > del 1 | T	354	60
	3615	3124	G > del 1 | G	324	60
	14132	362	- > ins G | -	311	60
	9403	448	- > ins A | -	309	60
	13299	362	G > del 1 | G	253	60
	27005	490	C > del 1 | G	237	60
	25319	75	- > ins G | -	232	60
	17634	219	GGTAC > del 5	221	60
	24570	205	A > del 1 | A	162	60
	7989	120	- > ins C | -	134	60
	10506	483	- > ins GTTCC	115	60
	8215	847	- > ins C | -	114	60
	13940	1904	- > ins CCGCT	105	60
	13043	273	G > del 1 | G	103	60
	3122	281	G > del 1 | G	102	60
	14932	1437	- > ins GTATG	102	60
	9681	823	- > ins C | -	100	60
	8072	914	GTGA > del 4	999	60
	17131	102	- > ins GAAG	999	60
	20690	2175	- > ins TCAG	622	60
	18325	139	- > ins GTCA	328	60
	22612	404	GTGA > del 4	256	60
	7316	1130	- > ins AGGA	231	60
	4942	419	TCAG > del 4	212	60
	13158	223	- > ins CGAC	178	60
	11771	454	- > ins AGGT	144	60
	3724	2297	GTTT > del 4	133	60
	20881	205	AAA > del 3	908	60
	13462	772	CTG > del 3	477	60
	9885	904	TGT > del 3	281	60
	14307	123	- > ins GCG	193	60
	84	2563	- > ins CT	112	60
	18891	321	AC > del 2	108	60
	23846	243	TC > del 2	102	60
	25320	310	G > del 1	993	60
	25997	653	- > ins C	754	60
	26737	1795	- > ins C	733	60
	9459	375	- > ins G	389	60
	6811	477	T > del 1	313	60
	19704	143	G > del 1	246	60
	19706	48	C > del 1	208	60
	22787	97	C > del 1	191	60
	16522	78	G > del 1	184	60
	26984	478	- > ins G	181	60
	24017	300	- > ins C	168	60
	5654	295	C > del 1	167	60
	22788	272	G > del 1	164	60
	8323	585	G > del 1	151	60
	6798	1122	C > del 1	151	60
	21518	1622	G > del 1	145	60
	26922	227	- > ins G	143	60
	2478	1350	- > ins G	133	60
	18106	733	G > del 1	122	60
	10814	814	GC>AT|GC	986	60
	26984	24	TC>CG|TC	360	60
	3122	192	CC>AG|CC	320	60
	26392	281	GT>AC|AT	291	60
	25290	1332	AT>CC|AT	236	60
	15826	302	GA>AC|GA	161	60
	7989	119	CA>AC|CA	136	60
	10471	119	AA>GG|AA	135	60
	1826	555	GG>CA|GG	133	60
	20431	86	TT>CC|TT	131	60
	3112	84	CC>TA|CC	115	60
	21826	1696	AA>TT|AA	113	60
	6376	2134	GAG>CCA	109	60
	26737	1446	T>C|T	1000	60
	21719	405	T>C|T	1000	60
	25997	11	T>C|T	1000	60
	24353	811	G>A|G	1000	60
	10532	193	C>T|C	1000	60
	3179	114	C>T|C	1000	60
	6383	573	G>A|G	1000	60
	17143	1677	A>G|A	1000	60
	19379	855	T>C|T	1000	60
	19379	868	A>G|A	1000	60
	20355	541	T>C|T	1000	60
	25311	1641	G>A|G	999	60
	10532	969	G>A|G	999	60
	19364	182	G>A|G	999	60
	20355	445	C>T|C	999	60
	20355	394	C>T|C	999	60
	11921	423	C>T|C	999	60
	21681	1858	T>C|T	998	60
	11597	232	A>G|A	998	60
	6357	505	G>A|G	998	60
	6483	3543	A>G|A	998	60
	20355	502	T>C|T	998	60
	20355	493	C>T|C	998	60
	15318	631	C>T|C	997	60
	21004	1136	G>C|G	997	60
	20943	354	T>A|T	996	60
	20355	216	G>A|G	996	60
	12263	1056	T>C|T	996	60
	10532	953	A>G|A	995	60
	10532	251	C>T|C	995	60
	13365	2413	A>C|A	995	60
	10814	932	A>G|A	994	60
	10176	291	T>C|T	994	60
	6358	4873	C>T|C	994	60
	4365	598	T>C|T	994	60
	15318	678	T>C|T	994	60
	13302	745	C>T|C	994	60
	11594	315	T>C|T	992	60
	21681	667	G>A|G	991	60
	24172	233	A>G|A	989	60
	15316	722	A>G|A	989	60
	25311	1490	A>G|A	983	60
	10814	834	C>T|C	983	60
	25311	1494	G>T|G	982	60
	10814	842	T>G|T	981	60
	10814	862	G>A|G	980	60
	10814	839	T>G|T	980	60
	25311	1246	G>A|G	979	60
	25320	299	A>G|A	979	60
	20356	209	A>G|A	918	60
	11977	107	G>T|G	881	60
	23116	985	G>A|G	868	60
	26896	123	A>G|A	844	60
	10176	357	C>T|C	831	60
	15318	1014	T>C|T	823	60
	26895	324	T>C|T	802	60
	23116	806	G>A|G	802	60
	21403	1407	C>T|C	800	60
	15316	1567	A>G|A	774	60
	10532	1009	A>G|A	773	60
	15384	900	T>C|T	769	60
	15316	1405	A>G|A	759	60
	21004	1824	C>G|C	753	60
	7270	609	T>C|T	752	60
	15318	1176	T>C|T	732	60
	20295	1948	C>A|C	700	60
	17143	1649	T>A|T	689	60
	17143	1658	G>A|G	687	60
	3564	2326	C>A|C	681	60
	11921	285	C>T|C	674	60
	4365	544	T>C|T	671	60
	6523	1572	T>G|T	656	60
	10619	1945	T>C|T	648	60
	26737	1370	C>T|C	636	60
	25314	111	T>A|T	626	60
	2485	508	A>G|A	596	60
	23195	213	A>G|A	595	60
	2485	528	G>A|G	595	60
	20138	391	C>A|C	588	60
	3772	113	C>A|C	586	60
	2485	489	A>G|A	582	60
	2485	485	A>C|A	577	60
	15845	271	C>A|C	574	60
	10176	375	C>T|C	571	60
	2485	537	C>T|C	571	60
	9295	31	G>C|G	569	60
	12244	321	C>T|C	568	60
	10619	1867	A>G|A	567	60
	21403	1740	C>A|C	558	60
	25186	177	A>G|A	554	60
	26177	157	T>G|T	551	60
	3927	424	G>A|G	549	60
	14132	473	G>A|G	523	60
	3873	102	T>G|T	522	60
	21302	113	A>C|A	521	60
	21004	1265	A>T|A	520	60
	17143	1629	T>A|T	518	60
	9487	95	C>A|C	510	60
	17143	1363	G>C|G	510	60
	17143	1360	T>C|T	510	60
	15542	2158	T>C|T	509	60
	9487	91	C>A|C	508	60
	17143	1342	C>T|C	503	60
	11594	61	G>C|G	500	60
	20138	487	G>A|G	500	60
	21719	253	G>A|G	497	60
	15896	120	T>C|T	493	60
	25313	16	A>C|A	491	60
	9285	2099	A>G|A	491	60
	7185	89	A>G|A	490	60
	21004	2139	C>T|C	490	60
	21704	102	C>A|C	487	60
	15822	170	A>C|A	486	60
	13259	1984	T>C|T	486	60
	21103	678	A>G|A	485	60
	2485	550	G>T|G	482	60
	9454	780	A>G|A	466	60
	3155	957	G>C|G	465	60
	26895	166	G>C|G	462	60
	7215	552	A>C|A	461	60
	19352	332	T>G|T	461	60
	27005	547	G>A|G	459	60
	12299	30	T>C|T	456	60
	21732	217	A>C|A	455	60
	22245	540	G>A|G	453	60
	6969	3082	C>T|C	451	60
	2485	568	C>T|C	449	60
	10532	651	G>C|G	447	60
	26177	251	T>C|T	445	60
	26568	795	A>G|A	442	60
	9285	664	C>T|C	439	60
	26896	281	C>G|C	437	60
	3155	966	C>T|C	432	60
	25251	162	T>A|T	431	60
	13224	211	C>T|C	430	60
	15629	134	G>A|G	428	60
	21302	555	G>A|G	424	60
	6487	472	A>G|A	423	60
	13302	343	G>A|G	422	60
	17143	1404	G>T|G	420	60
	26737	1558	G>C|G	416	60
	23109	1660	G>C|G	415	60
	25320	16	G>C|G	411	60
	6483	3613	G>C|G	410	60
	21634	244	G>A|G	409	60
	764	1606	A>C|A	407	60
	20551	134	A>G|A	407	60
	6483	4509	T>C|T	403	60
	16144	66	C>T|C	401	60
	17217	194	C>T|C	400	60
	9285	657	T>C|T	394	60
	3615	3162	T>A|T	394	60
	20205	740	G>A|G	388	60
	12276	1140	C>T|C	384	60
	9285	1201	G>A|G	383	60
	12125	153	T>G|T	383	60
	19379	1011	T>C|T	381	60
	12265	653	G>A|G	380	60
	21611	28	T>C|T	378	60
	21633	1005	C>T|C	377	60
	15387	1240	A>G|A	373	60
	9571	2629	G>A|G	371	60
	14010	443	G>T|G	371	60
	20205	1000	G>A|G	367	60
	13263	1997	G>A|G	366	60
	9218	722	A>G|A	365	60
	23879	1089	G>T|G	364	60
	153	831	G>T|G	363	60
	23109	1612	G>A|G	362	60
	23048	510	T>C|T	361	60
	21634	265	A>G|A	361	60
	15824	201	C>A|C	361	60
	3155	867	C>T|C	359	60
	9218	696	A>G|A	357	60
	153	809	C>A|C	357	60
	9681	1536	T>C|T	354	60
	153	807	T>C|T	354	60
	7035	90	T>C|T	353	60
	4370	225	T>A|T	352	60
	14132	460	A>G|A	350	60
	21313	438	A>G|A	349	60
	23047	838	A>G|A	347	60
	764	1633	T>G|T	344	60
	14395	237	A>G|A	343	60
	12125	277	A>G|A	341	60
	15896	160	A>G|A	340	60
	923	619	G>T|G	337	60
	21633	984	T>C|T	336	60
	24339	1106	T>C|T	336	60
	923	617	C>G|C	336	60
	13370	86	C>T|C	335	60
	22245	486	G>A|G	334	60
	13074	483	C>T|C	331	60
	24094	4206	C>T|C	327	60
	26896	498	A>G|A	326	60
	9571	1938	C>T|C	325	60
	6623	165	G>T|G	324	60
	12265	677	A>G|A	323	60
	3615	3119	G>A|G	322	60
	15542	300	C>T|C	321	60
	20138	349	T>C|T	321	60
	12121	1872	T>C|T	319	60
	9228	216	A>G|A	314	60
	14307	751	C>T|C	312	60
	21633	873	T>C|T	311	60
	10824	1003	A>G|A	309	60
	9571	1945	G>A|G	309	60
	6623	143	C>A|C	307	60
	26896	504	G>C|G	306	60
	15541	1657	G>A|G	306	60
	20140	2470	A>G|A	303	60
	17142	155	A>G|A	302	60
	6623	141	T>C|T	301	60
	7157	92	T>C|T	297	60
	3506	204	G>T|G	297	60
	26898	73	T>A|T	296	60
	21127	158	C>T|C	294	60
	27005	572	C>T|C	293	60
	23047	847	A>G|A	293	60
	3850	264	A>C|A	293	60
	9283	210	T>C|T	292	60
	6469	346	C>T|C	292	60
	21795	870	C>T|C	290	60
	23930	156	G>C|G	286	60
	36	145	C>T|C	282	60
	26283	244	G>A|G	281	60
	3582	683	G>C|G	281	60
	6887	132	A>G|A	280	60
	12244	402	T>C|T	279	60
	13671	422	T>G|T	278	60
	21826	306	T>C|T	277	60
	21826	156	A>G|A	275	60
	10809	2583	T>C|T	274	60
	23192	744	C>T|C	272	60
	6492	894	G>A|G	271	60
	6492	889	A>T|A	270	60
	12069	1512	T>C|T	270	60
	26173	345	A>C|A	269	60
	13046	31	G>T|G	269	60
	12069	1506	T>A|T	268	60
	13997	331	G>T|G	268	60
	12125	175	G>A|G	268	60
	24446	934	C>T|C	266	60
	6523	304	A>G|A	266	60
	20234	627	G>A|G	265	60
	24112	2349	C>T|C	262	60
	24349	26	T>C|T	262	60
	21442	502	C>A|C	261	60
	26788	19	AC>CA	260	60
	10922	793	A>G|A	259	60
	12302	477	T>C|T	259	60
	12125	340	G>A|G	258	60
	24446	789	A>G|A	256	60
	10515	399	T>C|T	256	60
	25115	207	A>G|A	255	60
	14132	399	G>C|G	255	60
	3859	1474	C>A|C	254	60
	15688	951	G>C|G	254	60
	15789	2400	A>G|A	251	60
	11950	130	G>A|G	250	60
	14110	630	T>G|T	250	60
	24289	958	C>T|C	248	60
	14132	397	A>G|A	247	60
	6470	576	C>T|C	246	60
	14283	1490	G>A|G	246	60
	10356	2081	C>A|C	245	60
	6524	146	T>C|T	244	60
	13069	2658	C>T|C	244	60
	13591	89	C>T|C	244	60
	9285	1153	C>G|C	243	60
	21443	1117	G>A|G	241	60
	11660	48	T>C|T	241	60
	7238	271	A>G|A	240	60
	17142	148	A>G|A	240	60
	26266	92	T>C|T	239	60
	9454	633	G>T|G	239	60
	6887	190	C>G|C	239	60
	14132	392	T>C|T	238	60
	17142	145	G>A|G	237	60
	9454	649	A>C|A	234	60
	20140	1972	G>C|G	234	60
	3775	1693	G>A|G	232	60
	19465	120	G>C|G	230	60
	3121	216	T>C|T	229	60
	7157	115	A>G|A	229	60
	12121	1830	G>A|G	229	60
	21737	2463	A>G|A	227	60
	25279	267	C>T|C	227	60
	10387	219	G>T|G	226	60
	10424	194	T>G|T	226	60
	12069	1547	G>A|G	226	60
	13259	144	G>A|G	226	60
	21826	471	C>T|C	225	60
	15403	26	C>T|C	224	60
	11920	68	C>T|C	224	60
	13189	555	A>G|A	224	60
	21732	1572	T>G|T	223	60
	12125	57	G>A|G	223	60
	2704	633	C>T|C	221	60
	20140	1447	C>G|C	219	60
	15688	1251	C>T|C	218	60
	10675	184	G>C|G	217	60
	10356	2075	A>C|A	217	60
	13671	402	A>C|A	217	60
	21720	350	A>T|A	216	60
	10387	71	C>T|C	216	60
	24591	823	C>G|C	215	60
	14433	193	G>A|G	214	60
	6623	107	C>T|C	213	60
	20119	819	T>A|T	213	60
	21681	1168	G>C|G	211	60
	3506	225	C>T|C	211	60
	26173	422	A>T|A	210	60
	6879	93	T>G|T	208	60
	10387	972	C>T|C	207	60
	21282	106	T>G|T	205	60
	6969	3160	C>T|C	204	60
	25115	143	T>C|T	203	60
	10908	93	A>G|A	203	60
	6289	252	C>T|C	203	60
	13158	170	C>T|C	203	60
	17143	1320	C>A|C	202	60
	15629	518	C>T|C	202	60
	10969	216	C>T|C	201	60
	11563	186	T>C|T	200	60
	12317	64	A>G|A	200	60
	21621	4596	G>C|G	198	60
	10785	479	C>G|C	198	60
	21258	272	G>A|G	198	60
	20355	146	T>C|T	198	60
	10508	540	A>C|A	197	60
	10876	557	C>G|C	197	60
	15541	1882	C>G|C	196	60
	3583	1266	C>T|C	195	60
	15629	526	A>G|A	195	60
	15629	522	G>A|G	195	60
	11777	654	C>T|C	195	60
	13352	274	C>T|C	195	60
	11593	457	T>C|T	194	60
	11008	185	C>T|C	194	60
	13671	744	C>T|C	193	60
	21443	531	C>T|C	192	60
	3653	2535	T>C|T	191	60
	11988	910	T>C|T	191	60
	21621	250	C>G|C	190	60
	15896	174	C>T|C	190	60
	20212	148	T>G|T	190	60
	24017	340	T>C|T	190	60
	12702	879	G>A|G	189	60
	12261	1033	A>G|A	189	60
	2805	58	T>C|T	188	60
	6799	429	A>G|A	187	60
	11563	134	C>G|C	187	60
	21282	603	C>T|C	187	60
	6306	2390	G>C|G	186	60
	21730	151	C>G|C	186	60
	23933	184	T>A|T	185	60
	13303	1759	C>T|C	185	60
	13298	34	G>C|G	185	60
	13288	57	T>C|T	185	60
	24017	343	A>G|A	185	60
	21258	286	A>G|A	184	60
	6152	1567	T>C|T	183	60
	12042	1335	T>C|T	183	60
	9227	178	A>G|A	182	60
	15468	228	G>A|G	182	60
	15688	1365	T>C|T	182	60
	27005	586	A>C|A	181	60
	13671	396	G>C|G	180	60
	12147	310	T>C|T	179	60
	7185	101	G>A|G	178	60
	20417	116	A>C|A	176	60
	11892	223	A>G|A	176	60
	21550	82	G>C|G	175	60
	12119	264	T>G|T	175	60
	3679	176	C>T|C	173	60
	23136	281	T>C|T	173	60
	3125	2463	T>C|T	172	60
	13957	1127	T>C|T	172	60
	23112	326	T>C|T	171	60
	11635	55	T>C|T	171	60
	21406	265	A>T|A	170	60
	12171	376	A>G|A	170	60
	14093	397	G>C|G	170	60
	21407	404	T>G|T	169	60
	20207	107	C>T|C	169	60
	14145	141	C>T|C	169	60
	26569	323	A>G|A	168	60
	10985	261	A>G|A	168	60
	6554	367	C>A|C	167	60
	10992	158	A>G|A	166	60
	9297	206	T>A|T	165	60
	14462	150	G>A|G	165	60
	20527	178	C>T|C	164	60
	23192	69	A>G|A	163	60
	21689	765	T>C|T	163	60
	11773	45	C>T|C	163	60
	12042	1315	A>G|A	163	60
	13276	1626	T>C|T	163	60
	23169	948	G>C|G	162	60
	24570	297	G>A|G	162	60
	10506	445	T>A|T	161	60
	6408	376	G>A|G	161	60
	3743	277	A>C|A	161	60
	21442	468	G>C|G	161	60
	21518	1640	G>C|G	160	60
	2891	274	T>C|T	160	60
	21434	1033	C>G|C	160	60
	20234	151	G>A|G	160	60
	15915	209	C>T|C	159	60
	11949	1440	G>T|G	159	60
	21473	79	C>T|C	158	60
	9431	127	G>A|G	158	60
	10210	63	C>T|C	158	60
	11997	97	G>A|G	158	60
	23136	288	T>C|T	158	60
	9431	124	A>G|A	157	60
	12127	219	C>T|C	157	60
	13246	438	A>G|A	157	60
	13190	227	T>C|T	157	60
	23165	9	T>C|T	156	60
	9431	136	A>G|A	156	60
	14462	259	T>A|T	156	60
	15414	3081	A>G|A	156	60
	3583	1247	T>C|T	155	60
	6614	145	G>A|G	155	60
	13671	1934	G>A|G	155	60
	21795	1173	T>C|T	152	60
	14146	348	C>A|C	152	60
	23109	1358	G>A|G	151	60
	26173	501	C>T|C	151	60
	7006	1213	G>A|G	150	60
	10343	760	A>G|A	150	60
	12128	143	T>C|T	150	60
	21621	178	A>T|A	149	60
	15476	358	T>C|T	148	60
	21027	484	G>A|G	148	60
	13189	95	C>A|C	148	60
	25418	211	A>G|A	147	60
	10675	152	T>C|T	147	60
	7990	352	A>G|A	146	60
	12378	447	T>C|T	146	60
	12983	211	C>A|C	146	60
	26327	2376	T>G|T	145	60
	6799	468	C>A|C	145	60
	3818	1818	C>G|C	145	60
	24330	211	T>C|T	144	60
	8231	193	TC>CA	144	60
	16624	308	TG>GA	144	60
	20413	1385	A>G|A	144	60
	15826	217	G>T|G	144	60
	6969	2220	T>C|T	143	60
	12299	415	A>G|A	143	60
	25262	904	A>G|A	142	60
	7131	267	T>C|T	142	60
	9688	211	A>C|A	142	60
	15487	370	A>G|A	141	60
	13074	825	G>C|G	141	60
	24446	1752	A>G|A	140	60
	6523	972	T>C|T	140	60
	3964	94	C>T|C	140	60
	15896	219	G>A|G	140	60
	12127	201	A>G|A	140	60
	14462	280	T>C|T	140	60
	24465	386	T>C|T	139	60
	24353	1013	T>C|T	139	60
	3653	2121	A>C|A	139	60
	6523	967	A>G|A	139	60
	11958	1461	G>A|G	139	60
	3918	1508	C>T|C	138	60
	13432	1311	G>A|G	138	60
	19411	261	C>T|C	137	60
	13078	88	A>G|A	137	60
	13341	1894	A>G|A	137	60
	3583	1217	A>C|A	136	60
	13276	1655	T>C|T	136	60
	24570	148	A>G|A	135	60
	3112	47	G>A|G	135	60
	3112	30	T>G|T	135	60
	15681	3175	A>C|A	135	60
	11771	420	C>T|C	135	60
	12299	543	C>T|C	134	60
	12127	270	T>G|T	134	60
	12125	29	A>T|A	134	60
	10675	136	T>G|T	133	60
	10827	153	G>A|G	133	60
	1826	558	G>C|G	133	60
	13643	1781	C>T|C	133	60
	10840	1835	A>G|A	132	60
	6960	2490	C>T|C	132	60
	10471	502	A>G|A	132	60
	15629	592	G>A|G	132	60
	21737	1992	T>C|T	131	60
	13388	117	T>G|T	130	60
	24327	108	T>C|T	129	60
	9278	621	C>G|C	129	60
	3878	214	A>G|A	129	60
	13189	66	A>G|A	129	60
	25105	56	G>A|G	128	60
	3800	708	C>A|C	127	60
	13047	1275	G>A|G	127	60
	12837	90	C>T|C	127	60
	13118	401	C>T|C	127	60
	11888	1542	G>A|G	125	60
	6497	1812	A>T|A	125	60
	15915	229	T>A|T	125	60
	21406	164	T>G|T	125	60
	15333	216	G>T|G	124	60
	12378	469	A>T|A	124	60
	13303	802	G>C|G	124	60
	26001	1071	T>C|T	123	60
	15091	450	TG>CA	123	60
	13003	258	G>C|G	123	60
	3392	687	C>T|C	122	60
	20527	718	C>T|C	122	60
	12274	227	G>A|G	122	60
	3066	975	T>C|T	121	60
	14434	1077	G>A|G	121	60
	20253	627	G>A|G	121	60
	10029	614	A>G|A	120	60
	9641	520	T>G|T	120	60
	6289	150	C>T|C	120	60
	15406	523	A>G|A	120	60
	12213	1565	A>G|A	120	60
	20253	643	C>G|C	120	60
	11336	807	C>T|C	119	60
	20563	94	G>T|G	119	60
	14183	1375	G>A|G	119	60
	13259	266	C>T|C	119	60
	3855	141	G>A|G	118	60
	20524	1289	T>C|T	118	60
	12042	1447	T>C|T	118	60
	14146	190	C>T|C	118	60
	23592	725	AA>GG	117	60
	14364	175	T>C|T	117	60
	23197	56	A>T|A	116	60
	21688	244	G>C|G	116	60
	9283	25	C>T|C	116	60
	9683	106	C>A|C	116	60
	24199	4149	G>A|G	115	60
	3626	386	T>C|T	115	60
	3615	3388	A>C|A	115	60
	6523	960	G>A|G	115	60
	21356	47	G>A|G	115	60
	12274	259	G>A|G	115	60
	12274	253	A>G|A	115	60
	13259	406	G>C|G	115	60
	20253	847	A>G|A	115	60
	20253	849	G>C|G	115	60
	13345	521	C>T|C	115	60
	9519	1609	A>C|A	114	60
	4417	1827	A>G|A	114	60
	20272	1315	T>C|T	114	60
	21826	1708	C>T|C	113	60
	17142	39	T>G|T	113	60
	14180	536	A>C|A	113	60
	14400	96	A>G|A	113	60
	3316	656	A>G|A	112	60
	7000	385	C>T|C	112	60
	7312	1805	A>G|A	112	60
	9418	137	TG>GC	112	60
	9681	890	C>T|C	112	60
	10218	433	A>G|A	112	60
	14283	1523	G>A|G	112	60
	23041	316	A>G|A	112	60
	10360	81	G>A|G	111	60
	3106	690	T>C|T	111	60
	15464	802	A>G|A	111	60
	14010	1424	C>T|C	111	60
	13992	773	A>C|A	111	60
	21825	546	A>G|A	111	60
	9599	73	C>G|C	110	60
	7314	1732	A>G|A	110	60
	10387	1091	T>G|T	110	60
	21443	459	C>T|C	110	60
	21432	618	G>T|G	110	60
	20143	226	T>G|T	110	60
	14029	251	C>T|C	110	60
	13964	364	G>A|G	110	60
	6558	678	G>C|G	109	60
	12147	198	T>C|T	109	60
	13585	192	C>T|C	109	60
	21527	201	C>G|C	108	60
	21765	1309	G>A|G	108	60
	21795	1128	T>G|T	108	60
	9670	3385	G>A|G	108	60
	10255	1075	T>G|T	108	60
	20564	1507	G>C|G	108	60
	26249	1311	G>C|G	107	60
	6555	157	C>T|C	107	60
	6555	58	G>A|G	107	60
	12120	169	C>T|C	107	60
	12069	1619	T>A|T	107	60
	14283	1401	G>T|G	107	60
	21518	1582	T>C|T	106	60
	21795	972	T>C|T	106	60
	21443	1636	T>C|T	106	60
	7334	488	C>T|C	106	60
	7173	1053	T>C|T	106	60
	6469	35	A>G|A	106	60
	6486	230	G>C|G	106	60
	4367	424	G>C|G	106	60
	13074	953	C>T|C	106	60
	14146	324	C>T|C	106	60
	26120	384	T>G|T	105	60
	10820	45	G>A|G	105	60
	9483	92	A>G|A	105	60
	7008	606	G>T|G	105	60
	524	143	T>A|T	105	60
	3927	799	C>T|C	105	60
	21305	1492	C>A|C	105	60
	14369	3231	A>G|A	105	60
	26393	187	C>G|C	104	60
	23151	1161	A>G|A	104	60
	21688	238	T>C|T	104	60
	3615	3078	T>C|T	104	60
	15629	634	C>T|C	104	60
	13671	2359	C>T|C	104	60
	13423	85	A>G|A	104	60
	26415	498	T>G|T	103	60
	21688	231	C>G|C	103	60
	21688	226	G>C|G	103	60
	10218	501	C>T|C	103	60
	19110	3209	T>A|T	103	60
	14035	126	C>T|C	103	60
	15836	397	A>G|A	103	60
	3104	33	T>A|T	102	60
	24440	847	C>T|C	102	60
	10819	207	C>T|C	102	60
	6471	58	G>T|G	102	60
	15464	269	G>A|G	102	60
	21015	74	T>C|T	102	60
	20456	279	T>C|T	102	60
	11715	208	T>C|T	102	60
	21737	2279	A>G|A	101	60
	21823	984	A>G|A	101	60
	25529	207	A>C|A	101	60
	9990	1193	G>T|G	101	60
	12382	2864	A>G|A	101	60
	14282	1316	G>A|G	101	60
	14469	483	G>A|G	101	60
	21765	1324	G>A|G	100	60
	3800	471	T>C|T	100	60
	16292	303	A>G|A	100	60
	18495	1712	CA>GC	100	60
	14021	1775	G>A|G	100	60
	13636	375	C>T|C	100	60
	21681	1861	G>C	1000	60
	24355	889	A>G	1000	60
	24355	885	G>T	1000	60
	17131	101	C>A	1000	60
	13666	113	C>A	1000	60
	2700	1632	G>A	999	60
	4942	95	A>G	921	60
	14396	258	G>T	756	60
	21921	50	T>C	737	60
	11417	723	C>T	713	60
	21920	332	A>G	699	60
	6068	404	C>T	691	60
	21225	805	T>G	634	60
	764	1249	G>A	537	60
	20140	2432	T>G	469	60
	630	194	G>T	430	60
	27005	505	G>A	406	60
	14801	647	T>C	384	60
	23192	1701	T>A	339	60
	18325	140	T>G	329	60
	5974	685	A>T	327	60
	16866	2325	A>G	290	60
	10209	33	A>G	267	60
	631	182	T>G	261	60
	8175	339	G>C	259	60
	14888	868	C>T	249	60
	20456	130	G>A	246	60
	15540	390	G>T	245	60
	10209	51	C>T	243	60
	18890	292	C>G	243	60
	3583	1086	C>A	242	60
	18890	295	A>G	242	60
	914	680	G>T	237	60
	24713	1405	A>T	233	60
	19294	230	G>A	228	60
	8988	605	G>C	223	60
	18434	81	G>T	218	60
	18434	85	G>A	215	60
	6114	982	A>G	214	60
	3659	582	T>A	213	60
	25873	254	C>G	212	60
	24889	275	C>T	201	60
	24094	3767	A>G	195	60
	15148	89	T>C	194	60
	2481	65	T>C	193	60
	9879	318	A>G	192	60
	2481	74	G>T	189	60
	3122	252	A>G	188	60
	18502	343	G>C	188	60
	24440	146	G>C	186	60
	12213	1806	T>C	181	60
	84	2587	A>C	180	60
	14867	1311	G>C	177	60
	84	2611	T>C	176	60
	14867	1307	C>G	175	60
	3679	184	A>G	171	60
	4610	152	A>G	165	60
	4610	149	G>T	165	60
	13253	42	A>C	165	60
	7161	7	C>A	160	60
	13158	147	G>C	159	60
	26807	638	G>C	154	60
	25384	222	A>C	154	60
	10221	7	C>A	148	60
	25675	321	T>G	142	60
	1494	260	C>G	141	60
	26540	3138	A>T	140	60
	20529	41	G>T	138	60
	9987	704	C>T	134	60
	1673	546	A>G	133	60
	8323	3372	A>C	132	60
	418	118	G>A	132	60
	9987	707	T>A	130	60
	5631	239	C>T	128	60
	26737	1658	G>C	127	60
	21443	1542	A>G	126	60
	12586	1270	T>G	125	60
	8993	3633	A>G	124	60
	247	413	G>C	124	60
	15091	455	G>A	123	60
	8078	955	G>A	121	60
	13248	323	G>T	120	60
	8056	274	G>C	119	60
	6376	2116	C>T	119	60
	6002	982	T>G	118	60
	6969	3439	C>T	114	60
	4942	413	T>A	113	60
	9418	141	G>A	112	60
	84	2562	A>C	112	60
	84	2559	T>A	112	60
	4942	415	C>T	111	60
	18891	324	C>G	108	60
	26864	80	A>C	106	60
	26864	99	T>C	106	60
	328	434	C>T	106	60
	3679	320	G>T	105	60
	4632	362	C>T	104	60
	23846	246	C>A	102	60
	25808	457	G>C	102	60
	9982	719	C>G	101	60
	327	386	G>A	101	60
	19294	232	C>T	101	60
	14513	408	A>C	101	60
	10209	86	G>A	100	60
	327	389	A>T	100	60
	13432	205	C>T	100	60

## Sheet: 10 weeks SNP
	SNPs/Indels identified from A. protothecoides grown under low phosphate media for 10 weeks						SNP/Indels in coding region
	Ref ID	Ref Pos	SNPs/Indels	Coverage depth (×)	Q-value		Transcripts with SNP/Indels	Reference Position	SNP/Indel	Coverage (×)	Q-value	SNP %
	7270	403	- > ins GGTAA | ins GGTNN	948	60		Cpro00002508-RA_Chlorella_protothecoides_mRNA_for_putative_MO25_protein_(dee76_gene)	209	G>A	49	60	0.9387
	23895	451	GTGAGTGCCGGGCGG > del 15	276	60		Cpro00009885-RA_Auxenochlorella_protothecoides_strain_0710_NADPH-dependent_FMN_reductase_mRNA,_partial_cds	904	TGT > del 3 | TGT	61	60	0.6229
	21820	535	GCAAGGTTTGCAATA > del 15	141	60		Cpro00003782-RA_Chlorella_protothecoides_mRNA_for_putative_MINE_protein_(dee22_gene)	126	T>G|T	58	60	0.5344
	16624	292	TGTGGACGTGGTGTG > del 15	114	60		Cpro00007215-RA_Auxenochlorella_protothecoides_actin_gene,_complete_cds	212	T>G|T	53	60	0.5283
	8323	588	- > ins CGCTGGTGATCTTCA	153	60		Cpro00007215-RA_Auxenochlorella_protothecoides_actin_gene,_complete_cds	552	A>C|A	304	60	0.4736
	24138	682	CCTGACCACCCA > del 12	125	60		Cpro00013040-RA_Chlorella_variabilis_V-type_H+_ATPase_subunit_A_(CHLNCDRAFT_56410)_mRNA,_complete_cds	20	T>G|T	24	60	0.4583
	2126	301	- > ins GTGTAAG | -	519	60
	3122	279	GCG > del 3 | GCG	115	60
	3859	1479	AG > del 2 | AG	213	60			Single nucleotide change	333
	25319	47	- > ins GG | -	995	60			Double nucleotide change	6
	26984	399	- > ins AC | -	719	60			Triple nucleotide change
	22410	3574	GGCACA > del 6	252	60			Inseretion	24
	15070	54	- > ins GTGAAG	111	60			Deletion	25
	2700	1796	G > del 1 | G	967	60
	26984	282	- > ins G | -	910	60
	26984	318	- > ins G | -	820	60
	26895	623	- > ins C | -	656	60
	26984	402	- > ins C | -	646	60
	25997	653	- > ins C | -	605	60
	26984	22	G > del 1 | T	548	60
	25194	381	- > ins C | -	400	60
	10532	163	- > ins C | -	355	60
	25319	75	- > ins G | -	344	60
	19064	502	- > ins GCCAA	296	60
	27005	490	C > del 1 | G	184	60
	3615	3124	G > del 1 | G	143	60
	6525	57	T > del 1 | T	143	60
	14132	362	- > ins G | -	118	60
	3350	2753	C > del 1 | C	110	60
	17634	219	GGTAC > del 5	102	60
	17131	102	- > ins GAAG	1000	60
	8072	914	GTGA > del 4	990	60
	18325	139	- > ins GTCA	440	60
	20690	2175	- > ins TCAG	280	60
	4942	419	TCAG > del 4	265	60
	22612	404	GTGA > del 4	204	60
	11771	454	- > ins AGGT	148	60
	20881	205	AAA > del 3	1000	60
	13462	772	CTG > del 3	221	60
	25320	310	G > del 1	993	60
	26737	1795	- > ins C	739	60
	26984	478	- > ins G	236	60
	8323	585	G > del 1	153	60
	6811	477	T > del 1	142	60
	9459	375	- > ins G	140	60
	26922	227	- > ins G	123	60
	6798	1122	C > del 1	116	60
	22788	272	G > del 1	107	60
	22787	97	C > del 1	102	60
	26984	24	TC>CG|TC	556	60
	10814	814	GC>AT|GC	216	60
	26392	281	GT>AC|AT	190	60
	25290	1332	AT>CC|AT	129	60
	15826	302	GA>AC|GA	106	60
	15825	415	TC>GT|TC	103	60
	26737	1446	T>C|T	1000	60
	25997	11	T>C|T	1000	60
	10532	193	C>T|C	1000	60
	11977	107	G>T|G	1000	60
	10176	291	T>C|T	1000	60
	17143	1677	A>G|A	1000	60
	6383	573	G>A|G	1000	60
	21719	405	T>C|T	1000	60
	11597	232	A>G|A	999	60
	10532	969	G>A|G	999	60
	15318	631	C>T|C	998	60
	25311	1641	G>A|G	997	60
	10532	251	C>T|C	996	60
	10532	953	A>G|A	992	60
	15318	678	T>C|T	992	60
	13365	2413	A>C|A	991	60
	25320	299	A>G|A	990	60
	25311	1246	G>A|G	989	60
	24353	811	G>A|G	989	60
	12263	1056	T>C|T	987	60
	11594	315	T>C|T	987	60
	13302	745	C>T|C	984	60
	25311	1490	A>G|A	978	60
	6357	505	G>A|G	894	60
	21681	1858	T>C|T	890	60
	6358	4873	C>T|C	881	60
	20356	209	A>G|A	853	60
	10532	1009	A>G|A	842	60
	11921	423	C>T|C	834	60
	26737	1370	C>T|C	806	60
	10814	932	A>G|A	770	60
	15316	1405	A>G|A	764	60
	24172	233	A>G|A	745	60
	15318	1176	T>C|T	734	60
	26896	123	A>G|A	723	60
	25314	111	T>A|T	700	60
	26895	324	T>C|T	695	60
	21719	253	G>A|G	686	60
	20355	493	C>T|C	672	60
	10814	862	G>A|G	659	60
	3155	957	G>C|G	650	60
	15318	1014	T>C|T	644	60
	17143	1649	T>A|T	633	60
	17143	1658	G>A|G	631	60
	3772	113	C>A|C	629	60
	9285	2099	A>G|A	627	60
	15316	1567	A>G|A	614	60
	3179	114	C>T|C	611	60
	3155	966	C>T|C	610	60
	20355	445	C>T|C	610	60
	20355	502	T>C|T	601	60
	20943	354	T>A|T	595	60
	25186	177	A>G|A	592	60
	19379	868	A>G|A	574	60
	6483	3543	A>G|A	572	60
	19379	855	T>C|T	559	60
	10814	842	T>G|T	548	60
	10814	839	T>G|T	545	60
	20355	394	C>T|C	543	60
	26896	498	A>G|A	540	60
	13473	389	A>C|A	533	60
	21302	113	A>C|A	533	60
	13636	1368	A>G|A	530	60
	11921	285	C>T|C	526	60
	26896	504	G>C|G	523	60
	17143	1629	T>A|T	508	60
	7270	609	T>C|T	507	60
	21302	555	G>A|G	478	60
	26984	404	A>C|A	472	60
	15316	722	A>G|A	465	60
	21681	667	G>A|G	446	60
	25313	16	A>C|A	439	60
	19364	182	G>A|G	438	60
	10814	834	C>T|C	434	60
	10176	357	C>T|C	433	60
	17143	1363	G>C|G	432	60
	17143	1360	T>C|T	426	60
	21302	51	G>C|G	423	60
	17143	1342	C>T|C	413	60
	12244	321	C>T|C	405	60
	6523	1572	T>G|T	391	60
	3155	867	C>T|C	388	60
	20355	541	T>C|T	384	60
	10532	651	G>C|G	362	60
	9295	31	G>C|G	354	60
	15896	120	T>C|T	352	60
	26177	157	T>G|T	337	60
	22245	540	G>A|G	331	60
	24591	823	C>G|C	328	60
	12265	653	G>A|G	324	60
	9218	696	A>G|A	321	60
	3564	2326	C>A|C	314	60
	9285	664	C>T|C	309	60
	12265	677	A>G|A	305	60
	7215	552	A>C|A	304	60
	26896	281	C>G|C	302	60
	3873	102	T>G|T	292	60
	26895	166	G>C|G	289	60
	9285	657	T>C|T	286	60
	21403	1407	C>T|C	286	60
	23195	213	A>G|A	279	60
	20551	134	A>G|A	272	60
	15822	170	A>C|A	271	60
	13370	86	C>T|C	270	60
	10619	1945	T>C|T	269	60
	2485	508	A>G|A	262	60
	3774	702	C>T|C	261	60
	13046	31	G>T|G	259	60
	21720	350	A>T|A	254	60
	21611	28	T>C|T	248	60
	23879	1089	G>T|G	247	60
	11660	48	T>C|T	247	60
	24339	1106	T>C|T	246	60
	6887	132	A>G|A	243	60
	14132	473	G>A|G	235	60
	12299	30	T>C|T	234	60
	13432	1054	C>T|C	233	60
	11594	61	G>C|G	225	60
	15468	228	G>A|G	224	60
	12147	310	T>C|T	222	60
	15896	160	A>G|A	222	60
	10675	184	G>C|G	221	60
	15629	134	G>A|G	221	60
	15824	201	C>A|C	217	60
	3859	1474	C>A|C	217	60
	9285	1165	G>A|G	216	60
	11950	130	G>A|G	213	60
	15845	271	C>A|C	213	60
	13074	483	C>T|C	212	60
	9285	1153	C>G|C	211	60
	24446	934	C>T|C	209	60
	24446	789	A>G|A	207	60
	3582	683	G>C|G	207	60
	26177	251	T>C|T	204	60
	24094	4206	C>T|C	199	60
	21403	1740	C>A|C	193	60
	6887	190	C>G|C	191	60
	19379	1011	T>C|T	189	60
	21826	156	A>G|A	188	60
	21732	217	A>C|A	188	60
	10515	399	T>C|T	187	60
	3615	3162	T>A|T	186	60
	6289	252	C>T|C	186	60
	23930	156	G>C|G	182	60
	21795	870	C>T|C	182	60
	20212	148	T>G|T	181	60
	6492	894	G>A|G	179	60
	17142	155	A>G|A	178	60
	6492	889	A>T|A	178	60
	14433	193	G>A|G	176	60
	7035	90	T>C|T	175	60
	14110	630	T>G|T	175	60
	3122	192	CC>AG	175	60
	24349	26	T>C|T	172	60
	26173	345	A>C|A	171	60
	20295	1948	C>A|C	171	60
	21282	106	T>G|T	169	60
	12244	402	T>C|T	168	60
	9487	91	C>A|C	168	60
	20138	391	C>A|C	168	60
	9487	95	C>A|C	167	60
	15688	951	G>C|G	166	60
	17142	133	C>G|C	165	60
	15403	26	C>T|C	161	60
	10985	261	A>G|A	160	60
	20138	487	G>A|G	160	60
	15465	420	C>T|C	159	60
	6152	1567	T>C|T	158	60
	9681	1536	T>C|T	157	60
	23192	744	C>T|C	155	60
	36	145	C>T|C	155	60
	9283	210	T>C|T	154	60
	21704	102	C>A|C	153	60
	10675	152	T>C|T	151	60
	3743	277	A>C|A	151	60
	13997	331	G>T|G	151	60
	25115	207	A>G|A	150	60
	9571	1938	C>T|C	150	60
	21826	306	T>C|T	150	60
	13224	211	C>T|C	149	60
	25279	267	C>T|C	148	60
	3927	424	G>A|G	148	60
	26283	244	G>A|G	146	60
	10969	216	C>T|C	146	60
	12302	477	T>C|T	145	60
	26173	422	A>T|A	144	60
	9571	1945	G>A|G	144	60
	21621	250	C>G|C	143	60
	20192	837	C>T|C	143	60
	27005	586	A>C|A	141	60
	11771	420	C>T|C	141	60
	15688	1251	C>T|C	141	60
	3615	3119	G>A|G	141	60
	13432	1311	G>A|G	141	60
	10675	136	T>G|T	139	60
	9571	2629	G>A|G	138	60
	15629	518	C>T|C	138	60
	11773	45	C>T|C	137	60
	15542	2158	T>C|T	137	60
	23109	1660	G>C|G	136	60
	21313	438	A>G|A	136	60
	25115	143	T>C|T	135	60
	23116	985	G>A|G	134	60
	11997	97	G>A|G	134	60
	15384	900	T>C|T	134	60
	26568	795	A>G|A	133	60
	23109	1612	G>A|G	133	60
	15629	526	A>G|A	133	60
	21689	765	T>C|T	133	60
	23321	217	A>G|A	132	60
	14132	460	A>G|A	132	60
	21720	533	G>A|G	132	60
	10515	229	G>A|G	131	60
	15896	219	G>A|G	131	60
	17142	148	A>G|A	131	60
	15629	522	G>A|G	130	60
	14247	353	A>G|A	129	60
	9454	780	A>G|A	129	60
	17142	145	G>A|G	129	60
	10876	557	C>G|C	128	60
	3794	164	A>G|A	128	60
	11593	457	T>C|T	127	60
	25251	162	T>A|T	127	60
	10255	4660	T>C|T	125	60
	9761	141	T>C|T	125	60
	23933	184	T>A|T	124	60
	15896	174	C>T|C	123	60
	11563	186	T>C|T	122	60
	21550	82	G>C|G	121	60
	10209	33	A>G|A	119	60
	20205	1000	G>A|G	119	60
	13069	2658	C>T|C	119	60
	15688	1365	T>C|T	118	60
	26266	92	T>C|T	117	60
	7157	92	T>C|T	117	60
	11563	134	C>G|C	117	60
	3653	2535	T>C|T	117	60
	3850	264	A>C|A	116	60
	12147	198	T>C|T	115	60
	3125	2463	T>C|T	115	60
	13189	555	A>G|A	115	60
	23169	948	G>C|G	114	60
	16624	308	TG>GA	114	60
	13303	1759	C>T|C	114	60
	21632	174	T>G|T	114	60
	20205	740	G>A|G	114	60
	15681	3175	A>C|A	113	60
	7006	1213	G>A|G	112	60
	3069	208	A>C|A	112	60
	21681	1168	G>C|G	112	60
	15333	216	G>T|G	111	60
	20119	819	T>A|T	111	60
	12276	1140	C>T|C	110	60
	23136	281	T>C|T	110	60
	6154	8	T>G|T	108	60
	9688	211	A>C|A	108	60
	6408	376	G>A|G	108	60
	21825	546	A>G|A	108	60
	12090	304	C>G|C	107	60
	3653	2121	A>C|A	107	60
	14093	397	G>C|G	106	60
	14307	751	C>T|C	106	60
	13957	1127	T>C|T	106	60
	3772	177	T>G|T	105	60
	19465	120	G>C|G	105	60
	3106	690	T>C|T	105	60
	21621	178	A>T|A	105	60
	10508	540	A>C|A	104	60
	21826	471	C>T|C	104	60
	7985	915	T>C|T	103	60
	10209	51	C>T|C	103	60
	13190	227	T>C|T	103	60
	23116	806	G>A|G	102	60
	10809	2583	T>C|T	102	60
	14146	190	C>T|C	102	60
	7131	267	T>C|T	101	60
	10177	160	C>T|C	101	60
	23136	288	T>C|T	101	60
	15467	115	A>G|A	100	60
	3818	1818	C>G|C	100	60
	24355	889	A>G	1000	60
	24355	885	G>T	1000	60
	17131	101	C>A	1000	60
	13666	113	C>A	998	60
	2700	1632	G>A	997	60
	4942	95	A>G	953	60
	21681	1861	G>C	882	60
	21921	50	T>C	639	60
	20355	216	G>A	633	60
	6068	404	C>T	602	60
	21920	332	A>G	480	60
	630	194	G>T	443	60
	18325	140	T>G	441	60
	11417	723	C>T	419	60
	524	143	T>A	373	60
	27005	505	G>A	324	60
	27008	700	G>C	309	60
	27008	723	G>T	262	60
	21127	158	C>T	262	60
	13365	2361	T>G	243	60
	14396	258	G>T	241	60
	14801	647	T>C	237	60
	22245	486	G>A	231	60
	631	182	T>G	230	60
	923	617	C>G	190	60
	923	619	G>T	189	60
	914	680	G>T	188	60
	21225	805	T>G	188	60
	23192	1705	C>G	166	60
	23192	1701	T>A	164	60
	18434	81	G>T	153	60
	18434	85	G>A	151	60
	4610	149	G>T	149	60
	4610	152	A>G	148	60
	25808	457	G>C	147	60
	3122	252	A>G	143	60
	5974	685	A>T	143	60
	3659	582	T>A	135	60
	26737	1658	G>C	134	60
	24094	3767	A>G	131	60
	14888	868	C>T	130	60
	84	2611	T>C	128	60
	18502	343	G>C	127	60
	84	2587	A>C	127	60
	20140	2432	T>G	126	60
	19294	230	G>A	117	60
	13253	42	A>C	116	60
	25873	254	C>G	114	60
	17838	543	T>G	108	60
	8988	605	G>C	104	60
	18890	295	A>G	103	60
	18890	292	C>G	103	60
	418	118	G>A	101	60

## Sheet: 14 weeks SNP
	SNPs/Indels identified from A. protothecoides grown under low phosphate media for >14 weeks						SNP/Indels in coding region
	Ref ID	Ref Pos	SNPs/Indels	Coverage depth (×)	Q-value		Transcripts with SNP/Indels	Reference Position	SNP/Indel	Coverage (×)	Q-value	SNP %
	25306	1441	CAGCT > del 5 | CAGCT	967	60		Cpro00004400-RA_Chlorella_variabilis_ribulose-phosphate_3-epimerase_mature_form_(CHLNCDRAFT_56033)_mRNA,_complete_cds	141	T>C	41	60	1
	25321	745	CAGCT > del 5 | CAGCT	996	60		Cpro00004400-RA_Chlorella_variabilis_ribulose-phosphate_3-epimerase_mature_form_(CHLNCDRAFT_56033)_mRNA,_complete_cds	159	T>C	31	60	1
	25311	313	GG > del 2 | GG	962	60		Cpro00004400-RA_Chlorella_variabilis_ribulose-phosphate_3-epimerase_mature_form_(CHLNCDRAFT_56033)_mRNA,_complete_cds	120	C>G	43	60	0.9767
	7270	403	- > ins GGTAA	452	60		Cpro00004400-RA_Chlorella_variabilis_ribulose-phosphate_3-epimerase_mature_form_(CHLNCDRAFT_56033)_mRNA,_complete_cds	162	G>C	30	57.5071	0.9666
	2700	1796	G > del 1 | G	951	60		Cpro00021357-RA_Chlorella_variabilis_40S_ribosomal_protein_S5_(CHLNCDRAFT_37294)_mRNA,_complete_cds	204	C>G	201	60	0.9303
	26895	593	C > del 1 | C	952	60		Cpro00007379-RA_Chlorella_variabilis_ribosomal_protein_L19_(CHLNCDRAFT_33146)_mRNA,_complete_cds	228	C>G	461	60	0.8893
	25314	281	C > del 1 | C	961	60		Cpro00021357-RA_Chlorella_variabilis_40S_ribosomal_protein_S5_(CHLNCDRAFT_37294)_mRNA,_complete_cds	171	C>G	123	60	0.878
	26984	282	- > ins G | -	962	60		Cpro00021357-RA_Chlorella_variabilis_40S_ribosomal_protein_S5_(CHLNCDRAFT_37294)_mRNA,_complete_cds	214	G>A	95	58.4452	0.8736
	26895	494	- > ins T | -	963	60		Cpro00007379-RA_Chlorella_variabilis_ribosomal_protein_L19_(CHLNCDRAFT_33146)_mRNA,_complete_cds	261	G>C	558	60	0.8655
	26895	546	- > ins T | -	990	60		Cpro00021357-RA_Chlorella_variabilis_40S_ribosomal_protein_S5_(CHLNCDRAFT_37294)_mRNA,_complete_cds	216	G>C	94	58.4682	0.8617
	25311	1097	- > ins C | -	1000	60		Cpro00007379-RA_Chlorella_variabilis_ribosomal_protein_L19_(CHLNCDRAFT_33146)_mRNA,_complete_cds	222	G>C|G	92	38.8109	0.5108
	25311	420	T > del 1 | T	1000	60
	25311	427	A > del 1 | A	1000	60
	17131	102	- > ins GAAG	162	60			Single nucleotide change	936
	3775	692	TCCT > del 4	392	60			Double nucleotide change	39
	25185	732	- > ins GCG	130	60			Triple nucleotide change	11
	25312	308	AGC>CCT|AGC	990	60			Inseretion	12
	25320	310	G > del 1	112	60			Deletion	12
	26984	478	- > ins G	205	60
	24895	574	- > ins C	271	60
	24896	180	- > ins G	293	60
	18930	1229	A > del 1	603	60
	18930	1224	- > ins A	606	60
	26922	137	- > ins T	999	60
	25311	809	G > del 1	1000	60
	23409	285	TT>AC|TT	104	60
	13794	794	GG>TT|GG	118	60
	15318	378	CA>TC|CA	365	60
	10619	1851	GG>CA|GG	498	60
	8323	633	AG>TT|AG	755	60
	20355	438	AC>CC|CT	795	60
	26984	151	AG>CT|AG	991	60
	20230	128	GC>CT	137	60
	25312	181	GC>CC|CT	994	60
	25311	396	GG>AA|GG	995	60
	25315	61	GT>AG|GT	996	60
	25311	863	GC>AG|GC	996	60
	17838	509	GA>CT	315	60
	22812	1348	GC>TG	247	60
	15318	1204	GC>AT	392	60
	672	495	GC>CG	401	60
	8070	1163	GA>TT	264	60
	26737	1885	AC>NA|TA	999	60
	929	1363	AC>GG	168	60
	15316	1108	GG>CT	586	60
	22131	1072	AG>TC	415	60
	727	608	CA>AT	226	60
	20693	2701	AA>GG	216	60
	3775	1115	CT>GA	107	60
	6358	5022	GC>CA	612	60
	18008	674	GA>TT|GA	999	60
	3774	1279	AG>TC	124	60
	5652	515	GT>CC	167	60
	17089	433	GA>CT	456	60
	15316	1376	GC>AT	647	60
	5652	668	TT>CA	716	60
	15318	1414	AA>GG	868	60
	426	260	GA>CT	265	60
	672	340	GT>CA	273	60
	8325	146	CT>AA	690	60
	22814	185	GA>CT	293	60
	5739	39	AG>GA	144	60
	23457	1661	CC>GA	104	60
	25319	20	GG>AA|GG	1000	60
	19464	259	GTT>AGA	114	60
	10611	447	CGC>GCA	176	60
	13908	694	GCG>AGC	242	60
	6383	94	CTT>AGC	277	60
	6358	5134	GGC>CTT	283	60
	6357	437	AAC>TCG	293	60
	19464	169	GGA>CTC	320	60
	22224	664	CAG>GGA	334	60
	15316	1261	GGT>CTC	337	60
	931	2103	AAG>GCA	363	60
	5247	3964	CGA>GCG	395	60
	19718	1740	G>T|G	101	60
	21681	585	T>A|T	104	60
	9346	1774	G>C|G	108	60
	9346	1768	G>C|G	109	60
	25840	441	G>C|G	114	60
	6383	573	G>A|G	115	60
	25840	411	G>C|G	116	60
	25840	444	C>A|C	116	60
	6383	164	C>T|C	116	60
	19718	1716	G>C|G	121	60
	25840	408	T>C|T	122	60
	25840	429	C>G|C	122	60
	21681	502	G>C|G	122	60
	25840	402	C>A|C	127	60
	21681	523	C>G|C	127	60
	19718	624	G>C|G	131	60
	9346	1816	G>T|G	133	60
	10176	291	T>C|T	133	60
	6483	3543	A>G|A	134	60
	21681	634	C>G|C	136	60
	21681	625	C>A|C	137	60
	426	240	A>G|A	143	60
	21681	1858	T>C|T	144	60
	19718	588	G>C|G	145	60
	19718	586	G>A|G	147	60
	20321	690	C>G|C	156	60
	3514	772	C>G|C	184	60
	10619	2155	G>A|G	193	60
	11988	3706	G>A|G	212	60
	17839	619	C>A|C	213	60
	17839	616	C>T|C	214	60
	20356	209	A>G|A	220	60
	11597	232	A>G|A	239	60
	17839	589	C>T|C	263	60
	764	1171	G>A|G	298	60
	746	125	T>G|T	303	60
	15318	1557	G>C|G	311	60
	5933	1042	G>C|G	316	60
	746	211	C>T|C	322	60
	11988	3721	A>G|A	333	60
	5652	553	C>G|C	334	60
	5652	598	C>G|C	341	60
	23192	1035	G>C|G	343	60
	11988	3739	A>G|A	349	60
	20321	654	T>C|T	362	60
	6012	2170	C>G|C	371	60
	743	285	A>C|A	372	60
	26895	424	T>A|T	392	60
	6012	2163	T>A|T	404	60
	18486	529	T>C|T	407	60
	6012	2107	G>C|G	410	60
	5652	595	A>G|A	418	60
	24591	451	C>G|C	440	60
	24591	463	G>C|G	443	60
	20321	675	C>T|C	448	60
	5652	581	A>T|A	465	60
	25313	200	C>T|C	468	60
	25314	111	T>A|T	492	60
	764	1240	C>G|C	509	60
	12586	1693	C>G|C	530	60
	11594	315	T>C|T	532	60
	12586	1657	A>G|A	532	60
	25320	200	C>T|C	534	60
	22703	1551	CA>TG	539	60
	764	1203	A>C|A	546	60
	764	1201	G>C|G	547	60
	764	1192	A>G|A	557	60
	12586	1681	T>C|T	557	60
	10619	1789	C>A|C	563	60
	22131	636	G>C|G	576	60
	764	1210	C>G|C	581	60
	10619	1848	G>T|G	600	60
	6358	5181	G>T|G	609	60
	743	568	T>C|T	635	60
	25340	881	T>A|T	648	60
	10619	2169	C>A|C	663	60
	6357	355	GC>TG	664	60
	10619	2171	G>C|G	677	60
	16640	348	C>G|C	684	60
	22131	647	C>G|C	693	60
	15318	381	G>C|G	713	60
	10619	1756	A>G|A	717	60
	10619	1777	C>A|C	724	60
	22131	720	T>C|T	730	60
	22131	658	T>C|T	730	60
	12586	1254	A>G|A	739	60
	25340	891	C>G|C	744	60
	8323	626	C>G|C	750	60
	18008	644	G>A|G	806	60
	22131	679	A>T|A	811	60
	12586	1243	A>G|A	846	60
	7378	2265	C>G|C	881	60
	25306	1470	A>C|A	886	60
	10619	1846	C>G|C	890	60
	25314	707	C>A|C	918	60
	25311	1246	G>A|G	931	60
	12586	1212	A>T|A	935	60
	25312	116	C>T|C	936	60
	25314	691	G>A|G	939	60
	25306	1449	T>C|T	948	60
	12586	1234	C>G|C	951	60
	26895	486	C>G|C	954	60
	2700	1862	T>C|T	954	60
	25311	523	C>T|C	955	60
	25314	716	T>C|T	958	60
	25314	278	T>C|T	959	60
	25312	224	C>T|C	960	60
	25312	82	C>T|C	962	60
	26895	563	C>A|C	964	60
	26895	576	T>C|T	965	60
	7378	2244	C>G|C	965	60
	25314	285	A>G|A	967	60
	25311	318	G>C|G	967	60
	7378	2241	G>A|G	970	60
	25314	540	A>C|A	971	60
	25314	542	C>A|C	973	60
	25311	364	T>C|T	973	60
	25306	1414	A>G|A	974	60
	25311	315	G>C|G	976	60
	25313	320	A>G|A	976	60
	25315	32	C>T|C	977	60
	2700	1595	C>A|C	977	60
	26984	270	G>A|G	979	60
	2700	1593	A>C|A	979	60
	25312	212	C>T|C	982	60
	25306	1498	T>C|T	983	60
	2700	1853	C>A|C	983	60
	26984	190	C>A|C	984	60
	25321	802	T>C|T	984	60
	26984	220	T>C|T	987	60
	7378	1882	G>C|G	988	60
	25313	463	G>A|G	989	60
	2700	1837	G>A|G	989	60
	10619	1828	G>A|G	989	60
	26984	188	A>C|A	990	60
	25312	311	G>A|G	990	60
	25313	351	T>C|T	990	60
	25311	1116	C>T|C	990	60
	15318	288	T>C|T	990	60
	25311	1114	G>A|G	992	60
	25312	38	G>A|G	993	60
	25315	67	A>G|A	993	60
	25313	348	T>G|T	993	60
	2700	1625	T>C|T	993	60
	26984	235	T>C|T	994	60
	26984	253	A>G|A	994	60
	25312	31	G>A|G	994	60
	7378	1867	G>C|G	994	60
	15318	249	C>T|C	994	60
	15318	270	G>C|G	994	60
	25321	774	A>C|A	995	60
	25315	49	T>C|T	995	60
	25311	1590	GA>TG	996	60
	25311	874	G>T|G	997	60
	25311	1641	G>A|G	997	60
	25312	7	G>T|G	997	60
	6022	225	A>C|A	997	60
	2700	1640	T>C|T	997	60
	15318	645	C>T|C	997	60
	18008	669	C>T|C	997	60
	26922	140	T>C|T	998	60
	26984	147	A>G|A	998	60
	25314	634	G>A|G	999	60
	25311	974	C>T|C	999	60
	25311	990	G>A|G	999	60
	2700	1675	G>A|G	999	60
	15318	363	C>T|C	999	60
	18008	667	C>G|C	999	60
	25321	718	A>G|A	1000	60
	25315	114	T>G|T	1000	60
	25315	112	G>T|G	1000	60
	25315	82	A>G|A	1000	60
	25313	404	T>C|T	1000	60
	25311	876	G>A|G	1000	60
	25311	905	C>T|C	1000	60
	25311	930	C>T|C	1000	60
	25311	933	G>A|G	1000	60
	25311	984	C>T|C	1000	60
	25311	833	G>A|G	1000	60
	25311	811	T>A|T	1000	60
	25311	821	G>A|G	1000	60
	25311	425	G>A|G	1000	60
	25311	450	C>T|C	1000	60
	25311	1099	G>A|G	1000	60
	25311	1654	G>T|G	1000	60
	25311	1658	G>A|G	1000	60
	6022	213	C>G|C	1000	60
	2700	1658	A>G|A	1000	60
	15318	648	T>C|T	1000	60
	18008	693	T>C|T	1000	60
	6069	180	C>G	100	60
	5334	262	A>G	100	60
	10992	901	A>C	100	60
	13666	113	C>A	100	60
	22530	205	C>G	101	60
	25185	919	C>G	101	60
	20229	340	C>G	102	60
	22530	172	C>G	102	60
	5939	674	A>C	102	60
	22530	181	A>G	103	60
	22224	747	C>A	103	60
	682	1008	A>G	103	60
	3774	1233	C>G	103	60
	3514	712	G>A	103	60
	15111	1563	G>C	103	60
	24355	307	C>G	104	60
	24355	311	G>C	104	60
	682	1011	G>T	104	60
	3774	885	C>T	104	60
	15111	1561	G>A	104	60
	11921	571	C>T	104	60
	10992	437	A>T	104	60
	19465	251	G>C	105	60
	13908	1716	T>C	105	60
	23489	192	C>G	106	60
	24174	222	G>C	106	60
	24355	300	T>G	106	60
	11921	567	C>T	106	60
	20229	322	G>C	107	60
	23192	747	G>T	107	60
	6068	199	G>C	107	60
	13567	1198	G>A	107	60
	13004	1029	T>C	107	60
	25185	895	C>G	108	60
	8320	1446	A>G	108	60
	25185	898	C>G	109	60
	66	241	A>G	109	60
	66	244	G>A	109	60
	17042	544	G>C	109	60
	9833	583	C>G	110	60
	3774	1254	T>C	110	60
	3514	727	C>T	110	60
	10992	490	C>G	110	60
	10992	936	A>C	110	60
	26221	1018	T>G	111	60
	25161	256	G>A	111	60
	8320	1439	A>G	111	60
	8320	1441	G>C	111	60
	3774	1194	G>C	111	60
	15111	1695	C>G	111	60
	22462	319	C>G	112	60
	9285	1405	C>G	112	60
	17564	1086	C>G	112	60
	20849	733	A>G	113	60
	20831	1147	G>A	113	60
	8455	2995	G>C	113	60
	3775	1162	G>C	113	60
	3150	639	T>C	113	60
	3774	1206	C>G	113	60
	23457	1657	C>G	114	60
	3775	1201	C>G	114	60
	17042	885	C>G	114	60
	17042	896	A>T	114	60
	7072	658	C>G	115	60
	7724	27	T>C	115	60
	3774	1081	G>T	115	60
	9285	1414	C>G	116	60
	3775	643	C>G	116	60
	23457	1600	C>A	117	60
	6068	223	G>C	117	60
	9833	637	G>C	117	60
	10992	487	G>C	117	60
	13908	763	C>G	117	60
	20849	715	T>G	118	60
	20849	706	G>A	118	60
	25161	292	G>C	118	60
	16640	942	C>G	118	60
	20230	122	T>G	119	60
	9833	619	A>G	119	60
	3150	615	C>G	119	60
	19464	391	G>A	119	60
	26290	820	G>C	120	60
	23457	1612	C>A	120	60
	12541	654	T>C	120	60
	22224	745	C>G	121	60
	5565	208	T>G	121	60
	8322	266	T>C	121	60
	8322	271	C>G	121	60
	3775	1189	G>C	121	60
	3150	561	C>A	121	60
	19465	789	C>T	121	60
	22462	367	C>G	122	60
	20694	871	G>C	122	60
	21531	1208	C>G	122	60
	7072	676	G>C	122	60
	8455	3067	G>A	122	60
	3774	792	C>T	122	60
	26221	985	C>G	123	60
	20227	93	G>C	123	60
	22462	361	C>G	123	60
	21357	171	C>G	123	60
	5565	189	A>C	123	60
	17808	358	C>G	124	60
	13908	1683	C>T	124	60
	9285	1108	G>C	125	60
	9832	102	C>T	125	60
	8322	273	T>C	125	60
	931	1665	C>G	125	60
	20227	111	C>G	126	60
	25162	1071	C>G	126	60
	9833	673	G>A	126	60
	19464	412	T>G	126	60
	10992	222	C>A	126	60
	22462	331	C>G	127	60
	21358	132	C>G	127	60
	3877	177	C>T	127	60
	3775	1660	C>G	127	60
	19465	242	A>C	127	60
	10992	245	G>C	127	60
	26290	784	C>G	128	60
	20833	486	C>T	128	60
	21358	135	C>T	128	60
	3775	523	C>G	128	60
	19465	738	C>G	128	60
	25002	363	C>T	129	60
	6357	592	C>G	129	60
	5334	475	C>G	129	60
	3774	1140	C>G	129	60
	3774	1143	G>C	129	60
	19770	27	T>C	130	60
	25540	332	G>A	130	60
	25185	754	G>C	130	60
	9346	207	C>G	130	60
	13940	642	C>T	130	60
	6357	586	C>G	131	60
	8070	690	C>G	131	60
	3877	192	T>C	131	60
	15111	1656	G>C	131	60
	6358	4786	G>C	132	60
	15111	1665	C>T	132	60
	13003	177	C>G	132	60
	10992	478	C>G	133	60
	3877	196	T>G	134	60
	17042	577	G>C	134	60
	11232	490	G>C	134	60
	9346	225	C>T	136	60
	9285	1066	G>C	136	60
	8455	2857	A>G	136	60
	22786	160	G>C	137	60
	25785	219	C>T	137	60
	21358	195	C>G	137	60
	9285	1072	C>G	137	60
	22786	163	G>C	138	60
	24355	889	A>G	138	60
	9346	1741	C>G	138	60
	12541	640	C>G	138	60
	22463	855	C>T	139	60
	6358	4792	G>C	139	60
	12541	648	G>C	139	60
	21531	1200	C>G	140	60
	21358	183	G>T	140	60
	13003	156	T>C	140	60
	9285	1081	G>A	141	60
	8455	3001	G>C	141	60
	21681	1861	G>C	142	60
	6357	551	A>G	142	60
	14730	325	G>C	142	60
	13940	640	C>G	142	60
	25162	1149	G>C	143	60
	6357	187	G>C	143	60
	9832	72	C>G	143	60
	22463	849	G>C	144	60
	22224	901	G>A	144	60
	23926	1377	A>C	144	60
	21358	198	C>G	144	60
	6357	178	T>C	144	60
	6068	272	T>A	145	60
	13908	771	C>T	145	60
	20139	600	G>C	146	60
	22224	738	G>T	146	60
	932	514	G>C	146	60
	15541	709	G>C	146	60
	25002	354	C>T	147	60
	11232	487	C>G	147	60
	8070	719	A>T	148	60
	6357	160	T>C	150	60
	9285	1309	G>C	150	60
	9833	703	G>C	150	60
	8022	547	C>T	150	60
	3586	409	C>G	150	60
	6358	4827	T>C	151	60
	6357	574	T>C	151	60
	15111	1689	C>T	151	60
	15542	1248	C>G	151	60
	11232	478	A>G	151	60
	5351	330	C>T	152	60
	23926	1407	C>G	153	60
	19974	3238	G>A	154	60
	8324	89	C>A	154	60
	8324	91	G>C	154	60
	25840	561	C>G	155	60
	6357	254	G>C	155	60
	24355	885	G>T	156	60
	12541	516	G>C	156	60
	13908	642	G>A	156	60
	21356	409	C>G	157	60
	929	457	G>A	157	60
	15111	1623	G>C	157	60
	12541	510	G>C	157	60
	13302	331	G>C	157	60
	21531	1152	T>C	158	60
	21356	385	G>A	158	60
	21356	411	G>C	158	60
	9832	216	A>G	158	60
	9832	156	T>C	158	60
	13940	615	C>A	158	60
	20140	1990	T>C	159	60
	6358	4804	A>G	159	60
	11232	433	C>G	159	60
	13794	858	T>C	159	60
	22463	837	G>C	160	60
	21356	388	G>C	160	60
	929	424	G>A	160	60
	931	1701	G>C	160	60
	3774	735	G>C	161	60
	15610	187	C>A	161	60
	15610	189	G>C	161	60
	21531	1176	C>G	162	60
	25162	1131	C>G	162	60
	21358	109	C>G	162	60
	5933	125	G>T	162	60
	17131	101	C>A	162	60
	22463	807	G>C	163	60
	22463	801	G>C	163	60
	21358	111	G>C	163	60
	931	1677	T>C	163	60
	23457	1564	G>C	164	60
	25540	303	A>G	164	60
	8022	499	G>C	164	60
	929	1341	A>T	164	60
	11991	105	T>G	165	60
	20140	1918	C>G	166	60
	8455	3007	A>G	166	60
	17043	835	C>G	166	60
	18930	1725	G>C	166	60
	19974	3271	A>G	167	60
	20139	528	A>G	167	60
	6358	4909	G>C	167	60
	13302	697	A>G	167	60
	20831	1132	G>A	168	60
	21530	472	C>G	168	60
	13302	693	G>T	168	60
	3962	174	T>C	169	60
	8022	533	C>A	170	60
	5938	574	G>A	171	60
	3962	177	A>C	171	60
	3774	1690	A>G	171	60
	25002	345	C>T	172	60
	23192	848	T>A	172	60
	20833	509	C>A	172	60
	20833	501	C>T	172	60
	15318	1634	A>C	172	60
	15318	1671	C>G	172	60
	22131	816	C>G	173	60
	21358	94	A>G	173	60
	154	311	C>T	173	60
	13794	847	A>G	173	60
	22221	639	G>C	174	60
	25162	1107	C>T	174	60
	11991	114	G>C	174	60
	22221	654	G>C	175	60
	25957	737	A>G	175	60
	672	545	T>A	176	60
	15318	1617	T>C	176	60
	17839	930	T>C	176	60
	15318	1665	C>T	177	60
	15318	1707	C>G	177	60
	13795	111	C>G	177	60
	19974	3262	G>A	178	60
	21530	483	C>G	178	60
	5349	1714	C>T	178	60
	10619	2164	A>G	178	60
	13794	845	T>A	178	60
	5349	1618	T>C	179	60
	932	478	C>G	179	60
	12213	1270	A>G	179	60
	21530	493	C>T	180	60
	15111	1677	G>T	181	60
	12213	1319	A>G	181	60
	11230	909	G>C	181	60
	13795	108	G>T	181	60
	21356	426	T>C	182	60
	13794	706	G>C	182	60
	9832	192	G>C	183	60
	932	502	A>G	183	60
	18930	1711	G>T	183	60
	18930	1713	C>G	183	60
	7378	1603	G>A	184	60
	3775	705	T>C	184	60
	13795	85	G>A	184	60
	5349	1706	C>T	185	60
	18930	1671	C>G	185	60
	11230	864	T>C	185	60
	23391	318	C>G	186	60
	23391	379	T>A	187	60
	25957	724	G>A	187	60
	13794	709	C>A	187	60
	5939	810	C>T	188	60
	5349	1613	G>A	189	60
	18486	849	G>A	190	60
	5351	237	G>A	191	60
	18930	1689	G>C	192	60
	20139	579	C>G	193	60
	23457	1552	C>G	193	60
	9346	2020	G>C	195	60
	9346	2024	G>T	196	60
	12213	1281	C>T	196	60
	13908	804	C>T	196	60
	20140	1939	G>C	197	60
	22221	547	C>A	197	60
	21356	661	G>C	197	60
	9285	1018	G>C	197	60
	22221	550	T>C	198	60
	17838	457	A>G	198	60
	22224	607	C>G	199	60
	727	505	G>C	199	60
	21357	204	C>G	201	60
	15316	1116	T>G	202	60
	20139	570	A>C	203	60
	9346	2011	G>C	203	60
	22221	684	T>C	204	60
	22221	681	C>G	204	60
	8455	3028	A>G	205	60
	8455	3037	C>G	205	60
	727	628	T>G	206	60
	25138	1027	G>C	207	60
	3962	162	C>G	207	60
	764	1267	G>A	208	60
	15316	947	T>G	208	60
	17564	1020	C>G	208	60
	6358	4996	G>C	209	60
	17564	1056	T>C	209	60
	25840	540	G>C	210	60
	5933	139	C>A	210	60
	13794	841	A>G	210	60
	931	1461	G>C	211	60
	22221	678	C>T	212	60
	15316	1003	G>A	212	60
	20693	2727	G>C	214	60
	25140	387	G>C	214	60
	22224	769	A>G	215	60
	931	1458	G>T	215	60
	3775	730	C>G	215	60
	3775	727	A>G	215	60
	25138	1020	C>T	217	60
	15316	1021	A>G	218	60
	15316	1024	C>G	218	60
	20140	1948	T>G	219	60
	11988	3394	C>G	220	60
	25138	1015	C>G	221	60
	672	532	G>C	221	60
	5349	1579	C>G	222	60
	20693	2757	T>C	223	60
	15318	1176	T>C	223	60
	9285	1261	G>A	224	60
	17043	793	C>G	225	60
	12213	1300	G>C	225	60
	13302	343	G>A	226	60
	746	145	C>T	228	60
	17838	469	A>G	229	60
	6358	4993	A>G	230	60
	20831	1124	G>T	232	60
	5351	370	G>C	232	60
	17838	523	G>C	233	60
	3774	864	G>C	234	60
	3774	867	C>T	234	60
	6536	428	T>G	235	60
	17043	808	C>G	236	60
	672	312	C>T	237	60
	21358	237	T>C	239	60
	3775	737	C>G	239	60
	746	139	C>G	240	60
	22224	751	C>G	241	60
	21920	1413	G>C	241	60
	5351	364	G>C	241	60
	6358	4984	C>G	241	60
	22221	724	G>A	242	60
	25840	507	C>G	243	60
	21920	1449	C>G	243	60
	16640	918	C>G	243	60
	22221	735	C>G	244	60
	22221	726	T>C	244	60
	25840	504	C>T	244	60
	13302	679	G>C	245	60
	13302	681	T>G	245	60
	25840	510	C>G	246	60
	8460	559	G>C	246	60
	15316	1030	G>A	248	60
	13302	358	G>C	248	60
	20694	862	C>G	249	60
	20694	832	A>G	249	60
	21920	1440	G>C	250	60
	3774	1872	G>C	250	60
	16640	834	C>T	250	60
	8460	556	C>T	251	60
	3392	867	C>G	252	60
	746	241	T>C	254	60
	15318	1677	C>T	254	60
	764	1254	A>T	255	60
	13302	427	A>C	255	60
	19465	229	C>A	256	60
	5349	1660	T>C	257	60
	5652	606	G>T	259	60
	3775	1528	G>A	260	60
	19465	678	G>C	260	60
	19465	676	A>T	261	60
	9285	1003	T>G	263	60
	8070	1153	G>A	264	60
	15316	964	A>G	264	60
	23457	1498	G>C	266	60
	6536	463	G>C	266	60
	6536	460	G>C	266	60
	5349	1676	G>T	267	60
	9285	976	G>C	268	60
	9285	979	A>G	269	60
	3775	1531	C>G	269	60
	23047	1558	C>G	270	60
	6536	454	A>G	270	60
	9285	994	A>G	270	60
	17839	918	T>C	272	60
	6357	394	G>C	273	60
	5351	283	A>G	274	60
	6357	511	T>G	275	60
	7378	1586	C>T	276	60
	6357	508	C>T	276	60
	13302	419	G>C	276	60
	3774	882	C>T	279	60
	3392	897	G>T	280	60
	23192	807	A>C	281	60
	5351	267	C>A	283	60
	3775	306	G>T	285	60
	3392	876	C>G	285	60
	16640	906	C>T	287	60
	16640	909	T>C	287	60
	6357	376	C>T	288	60
	764	1213	C>G	288	60
	23192	792	C>T	289	60
	10619	2140	A>G	289	60
	23192	798	A>C	290	60
	9346	2333	A>G	291	60
	22224	778	G>A	293	60
	9346	1280	T>A	294	60
	10619	2092	C>G	294	60
	23457	1513	G>A	295	60
	23047	1556	C>G	295	60
	3775	1567	C>G	296	60
	3775	1569	T>A	296	60
	19465	453	C>G	296	60
	25840	486	C>G	297	60
	746	223	A>C	297	60
	13302	385	G>A	301	60
	15316	1048	C>G	302	60
	19465	429	G>C	302	60
	23192	822	T>C	303	60
	25340	1062	T>C	305	60
	931	2139	A>C	306	60
	10619	2097	G>T	306	60
	5938	586	C>G	307	60
	3774	1668	T>C	309	60
	3774	1665	G>C	311	60
	14730	379	T>G	314	60
	10619	2122	A>C	316	60
	23457	1537	G>C	318	60
	22812	1173	A>C	319	60
	23047	1539	G>A	319	60
	931	2130	A>C	321	60
	3774	1658	G>C	324	60
	23391	332	T>A	325	60
	9346	1309	T>C	325	60
	8070	802	C>G	326	60
	3774	828	G>C	326	60
	3774	826	A>T	327	60
	22224	718	G>A	328	60
	5939	798	G>C	331	60
	8460	658	T>C	333	60
	3775	1561	C>A	334	60
	14604	1783	A>G	334	60
	13302	397	G>A	335	60
	21880	1630	G>C	344	60
	22224	784	G>C	345	60
	22224	621	G>T	346	60
	22131	829	G>C	350	60
	3774	834	G>T	350	60
	3392	1176	G>T	351	60
	23391	357	G>C	353	60
	22812	1194	T>G	353	60
	22812	1236	C>T	354	60
	23391	351	G>C	357	60
	9346	2415	C>A	361	60
	15318	1551	C>T	366	60
	22814	156	G>T	369	60
	8070	787	T>G	370	60
	25340	1047	C>G	371	60
	3392	1143	T>C	374	60
	7378	1573	C>G	375	60
	3774	2089	C>A	376	60
	25340	1044	T>G	390	60
	3775	652	A>C	391	60
	672	520	A>G	393	60
	3392	1091	T>A	399	60
	21881	96	C>G	402	60
	15316	1405	A>G	403	60
	5934	818	C>A	405	60
	22812	1330	C>A	407	60
	15318	1533	G>C	411	60
	3775	670	G>A	414	60
	3392	1125	G>C	417	60
	9346	2335	C>G	418	60
	672	466	G>A	418	60
	5938	631	C>G	424	60
	22224	673	C>G	427	60
	23192	1065	T>C	430	60
	672	476	T>G	431	60
	21880	1645	C>G	432	60
	743	311	A>T	440	60
	3392	441	C>T	440	60
	5939	753	G>C	442	60
	12590	332	T>C	442	60
	13667	192	C>G	443	60
	21356	337	C>A	446	60
	5247	3921	T>G	447	60
	3392	438	G>C	447	60
	9346	2353	G>C	457	60
	25340	927	T>C	460	60
	7379	228	C>G	461	60
	25340	930	C>T	462	60
	21356	283	A>G	462	60
	6358	5224	A>G	462	60
	22812	1281	T>C	465	60
	3392	1119	C>T	465	60
	25340	924	T>C	469	60
	25340	921	T>C	470	60
	5938	598	A>G	470	60
	13667	231	C>G	470	60
	3392	400	A>G	471	60
	14730	456	T>G	472	60
	6358	5002	G>A	473	60
	7378	1567	G>C	475	60
	929	571	G>A	476	60
	12590	296	G>C	479	60
	21356	325	G>C	482	60
	21356	322	G>C	482	60
	22812	1275	A>C	484	60
	929	385	A>G	486	60
	13156	995	A>T	486	60
	929	367	G>C	490	60
	22812	1269	C>G	491	60
	12590	308	A>G	491	60
	8460	607	A>G	492	60
	764	1216	C>G	494	60
	21881	81	G>C	497	60
	5939	786	T>C	500	60
	22703	1554	C>G	502	60
	5934	804	G>T	503	60
	22224	897	T>C	507	60
	3392	405	G>C	507	60
	13908	2516	G>A	509	60
	13908	2545	T>G	509	60
	727	490	C>T	510	60
	14730	463	G>C	518	60
	929	525	C>T	523	60
	13302	643	C>G	523	60
	13302	640	C>G	524	60
	6358	5215	C>G	525	60
	22703	1488	G>C	528	60
	7378	1534	C>G	530	60
	22224	638	T>A	531	60
	8460	622	C>G	540	60
	22224	841	T>C	543	60
	14730	465	T>C	546	60
	929	523	C>G	547	60
	727	452	C>A	553	60
	25340	933	T>C	554	60
	727	472	C>T	556	60
	674	217	G>C	557	60
	7379	261	G>C	558	60
	13668	1981	G>C	561	60
	6536	677	C>A	562	60
	6536	662	G>C	574	60
	6536	674	C>G	576	60
	13097	850	G>C	583	60
	13668	1942	G>C	584	60
	3392	1224	A>C	587	60
	13097	848	G>A	593	60
	6028	1570	A>G	594	60
	20693	2955	C>G	604	60
	20693	2949	T>C	608	60
	6028	1558	G>C	608	60
	6028	1549	A>G	610	60
	25340	1008	C>G	617	60
	764	1129	A>C	617	60
	8325	154	G>C	618	60
	764	1149	G>T	623	60
	25340	999	G>C	629	60
	929	607	C>G	629	60
	20355	446	A>G	632	60
	6358	5131	G>C	637	60
	929	586	G>C	640	60
	22703	1503	C>T	646	60
	22224	829	C>G	652	60
	426	427	A>G	653	60
	5938	664	A>G	659	60
	20831	547	C>G	662	60
	13097	794	G>A	662	60
	6358	5175	C>G	674	60
	3392	1197	G>C	680	60
	3392	1209	G>C	686	60
	10619	2195	T>A	689	60
	22131	861	A>C	691	60
	6358	5124	C>G	695	60
	13097	823	C>A	699	60
	20693	2664	A>C	702	60
	22131	856	C>T	707	60
	12588	150	T>C	727	60
	674	199	T>G	734	60
	25340	993	C>T	743	60
	20831	571	G>C	749	60
	6358	5037	G>T	752	60
	5938	670	C>A	754	60
	20127	879	C>G	760	60
	6357	341	C>A	763	60
	20127	897	G>T	764	60
	6358	5056	C>G	792	60
	426	448	G>C	796	60
	15318	1420	C>A	802	60
	6012	2116	T>C	804	60
	12588	161	T>C	816	60
	14604	1859	T>A	824	60
	14604	1873	A>G	824	60
	20406	553	C>G	836	60
	20407	223	G>C	838	60
	6357	322	G>C	843	60
	16640	1047	T>C	846	60
	16640	1011	T>G	847	60
	5939	720	T>C	856	60
	13156	1050	A>T	859	60
	6012	2122	T>G	866	60
	6012	2137	C>G	875	60
	22224	876	T>G	879	60
	22224	874	C>A	879	60
	16640	1019	C>G	882	60
	13302	595	C>G	884	60
	12588	192	T>A	902	60
	12588	170	G>C	914	60
	13302	613	G>A	922	60
	13156	1018	C>G	934	60
	13156	1026	T>G	937	60
	26922	218	C>A	941	60
	20406	526	C>G	946	60
	20406	534	G>C	948	60
	5939	714	G>T	954	60
	14730	517	C>G	959	60
	14730	519	T>G	959	60
	13302	606	G>T	961	60
	20407	250	G>C	964	60
	25320	86	G>T	965	60
	26922	202	G>A	966	60
	2700	1779	G>A	966	60
	26984	383	T>C	969	60
	20407	242	C>G	969	60
	25313	86	G>T	973	60
	15318	351	T>C	975	60
	15318	336	T>C	976	60
	26984	374	C>A	980	60
	25312	522	C>A	980	60
	15318	639	C>G	982	60
	25312	520	C>A	984	60
	15318	1263	G>C	985	60
	2700	1632	G>A	986	60
	25314	572	T>C	987	60
	25311	1020	G>T	988	60
	15316	1318	C>G	988	60
	15318	633	G>C	988	60
	25311	1038	C>A	989	60
	15318	744	T>C	989	60
	25312	169	C>T	990	60
	15318	723	T>G	990	60
	25313	429	C>T	991	60
	25312	454	G>A	991	60
	15318	759	C>T	991	60
	10619	1810	G>A	991	60
	25312	171	C>A	992	60
	7378	1900	T>G	992	60
	17089	525	G>C	992	60
	15318	732	G>C	992	60
	15316	1354	G>A	993	60
	15316	1360	G>A	993	60
	15316	1213	C>G	993	60
	15318	693	T>C	994	60
	15318	747	C>G	994	60
	25314	587	T>C	995	60
	25306	1317	G>A	995	60
	25314	158	T>A	996	60
	26895	471	T>A	997	60
	26984	358	G>A	997	60
	8070	1066	G>C	997	60
	17089	537	C>G	997	60
	17089	540	G>A	997	60
	26922	145	G>A	998	60
	26737	1870	G>A	998	60
	25311	1030	G>A	998	60
	2598	438	C>T	998	60
	2598	427	C>G	998	60
	15318	1269	C>T	998	60
	13097	583	C>T	998	60
	26895	449	G>A	999	60
	26895	455	G>C	999	60
	26737	1878	C>A	999	60
	26737	1882	T>C	999	60
	25314	142	G>C	999	60
	25312	140	G>A	999	60
	25311	1525	G>A	999	60
	7378	1921	G>C	999	60
	2598	445	T>C	999	60
	20355	433	G>C	1000	60
	20298	3042	C>T	1000	60
	20298	3036	C>T	1000	60
	20298	3034	G>A	1000	60
	22131	687	G>C	1000	60
	25320	159	G>A	1000	60
	25314	136	G>A	1000	60
	25311	1094	G>T	1000	60
	25311	810	G>A	1000	60
	25313	159	G>A	1000	60
	25306	1304	C>T	1000	60
	16640	360	T>C	1000	60
	16640	369	C>T	1000	60
	14637	43	G>T	1000	60
	14637	63	A>T	1000	60
	15318	402	C>T	1000	60
	15318	415	G>T	1000	60
	15318	441	G>C	1000	60
	15318	651	A>T	1000	60
	15318	1221	C>T	1000	60
	15318	1227	C>T	1000	60
	15318	1368	G>C	1000	60

## Sheet: 22 weeks SNP
	SNPs/Indels identified from A. protothecoides grown under low phosphate media for >22 weeks						SNP/Indels in coding region
	Ref ID	Ref Pos	SNPs/Indels	Coverage depth (×)	Q-value		Transcripts with SNP/Indels	Reference Position	SNP/Indel	Coverage (×)	Q-value	SNP %
	25321	745	CAGCT > del 5 | CAGCT	997	60		Cpro00021357-RA_Chlorella_variabilis_40S_ribosomal_protein_S5_(CHLNCDRAFT_37294)_mRNA,_complete_cds	204	C>G	63	60	0.9841
	25314	326	TC > del 2 | TC	973	60		Cpro00021357-RA_Chlorella_variabilis_40S_ribosomal_protein_S5_(CHLNCDRAFT_37294)_mRNA,_complete_cds	171	C>G	40	60	0.975
	25311	313	GG > del 2 | GG	967	60		Cpro00021357-RA_Chlorella_variabilis_40S_ribosomal_protein_S5_(CHLNCDRAFT_37294)_mRNA,_complete_cds	216	G>C	27	60	0.9629
	25312	308	AGCG>CCTA|AGCG	992	60		Cpro00021357-RA_Chlorella_variabilis_40S_ribosomal_protein_S5_(CHLNCDRAFT_37294)_mRNA,_complete_cds	214	G>A	27	60	0.9629
	25319	47	- > ins GG | -	179	60		Cpro00007379-RA_Chlorella_variabilis_ribosomal_protein_L19_(CHLNCDRAFT_33146)_mRNA,_complete_cds	228	C>G	146	60	0.9589
	25311	420	T > del 1 | T	1000	60		Cpro00007379-RA_Chlorella_variabilis_ribosomal_protein_L19_(CHLNCDRAFT_33146)_mRNA,_complete_cds	261	G>C	187	60	0.9518
	25311	427	A > del 1 | A	1000	60		Cpro00007379-RA_Chlorella_variabilis_ribosomal_protein_L19_(CHLNCDRAFT_33146)_mRNA,_complete_cds	222	G>C	24	1.84675	0.75
	26737	1881	- > ins C | -	999	60
	26895	546	- > ins T | -	991	60
	2700	1796	G > del 1 | G	978	60
	25314	234	- > ins T | -	977	60
	25314	281	C > del 1 | C	976	60
	25314	328	G > del 1 | G	976	60			Single nucleotide change	472
	25306	1441	C > del 1 | C	963	60			Double nucleotide change	29
	26895	593	C > del 1 | C	947	60			Triple nucleotide change	7
	26984	282	- > ins G | -	656	60			Inseretion	10
	3775	692	TCCT > del 4	147	60			Deletion	14
	26922	137	- > ins T	1000	60
	25311	1097	- > ins C	1000	60
	25311	809	G > del 1	1000	60
	18930	1224	- > ins A	331	60
	18930	1229	A > del 1	331	60
	24896	180	- > ins G	223	60
	24895	574	- > ins C	215	60
	25320	310	G > del 1	168	60
	25311	396	GG>AA|GG	998	60
	26984	151	AG>CT|AG	998	60
	25311	863	GC>AG|GC	997	60
	25312	181	GC>CT|GC	995	60
	25315	61	GT>AG|GT	994	60
	26984	240	AC>CT|AC	994	60
	25315	150	CT>AG|CT	988	60
	5652	668	TT>CA	270	60
	6357	355	GC>TG	261	60
	22703	1551	CA>TG	260	60
	6358	5022	GC>CA	245	60
	22814	185	GA>CT	144	60
	20693	2701	AA>GG	101	60
	15318	1414	AA>GG	222	60
	17089	433	GA>CT	211	60
	15316	1376	GC>AT	205	60
	8325	146	CT>AA	188	60
	22131	1072	AG>TC	183	60
	8323	633	AG>TT	180	60
	6358	5183	GA>CT	174	60
	15316	1108	GG>CT	147	60
	15318	1204	GC>AT	136	60
	22812	1348	GC>TG	130	60
	5739	39	AG>GA	500	60
	25311	1590	GA>TG	996	60
	25311	810	GT>AA	999	60
	25319	20	GG>AA	1000	60
	25311	1485	CT>GA|CT	988	60
	18008	674	GA>TT|GA	413	60
	10607	3205	GCG>TGC	502	60
	10611	447	CGC>GCA	494	60
	5247	3964	CGA>GCG	222	60
	6383	94	CTT>AGC	169	60
	22224	664	CAG>GGA	142	60
	6357	437	AAC>TCG	124	60
	15316	1261	GGT>CTC	116	60
	2700	1640	T>C|T	1000	60
	26984	147	A>G|A	1000	60
	25311	1654	G>T|G	1000	60
	25312	7	G>T|G	1000	60
	25311	450	C>T|C	1000	60
	25311	425	G>A|G	1000	60
	25311	930	C>T|C	1000	60
	25311	933	G>A|G	1000	60
	25314	136	G>A|G	1000	60
	25313	585	C>T|C	1000	60
	25313	583	C>A|C	1000	60
	25313	576	A>T|A	1000	60
	25314	593	C>G|C	1000	60
	2700	1675	G>A|G	999	60
	26922	140	T>C|T	999	60
	25321	718	A>G|A	999	60
	25311	990	G>A|G	999	60
	25311	905	C>T|C	999	60
	25311	984	C>T|C	999	60
	26737	1882	T>C|T	999	60
	25314	142	G>C|G	999	60
	26737	1885	A>T|A	998	60
	25313	351	T>C|T	998	60
	25315	112	G>T|G	997	60
	25311	1728	A>G|A	997	60
	25311	1038	C>A|C	997	60
	25311	1030	G>A|G	997	60
	25312	31	G>A|G	997	60
	25311	821	G>A|G	997	60
	25314	158	T>A|T	997	60
	25315	67	A>G|A	996	60
	25320	200	C>T|C	996	60
	26984	235	T>C|T	996	60
	25315	114	T>G|T	995	60
	26984	253	A>G|A	995	60
	25311	1020	G>T|G	994	60
	25311	974	C>T|C	994	60
	25311	833	G>A|G	994	60
	25313	463	G>A|G	994	60
	26984	220	T>C|T	993	60
	25315	82	A>G|A	993	60
	25315	155	T>C|T	990	60
	25311	1114	G>A|G	990	60
	25313	518	T>G|T	990	60
	25311	1116	C>T|C	989	60
	25312	38	G>A|G	989	60
	25311	876	G>A|G	989	60
	25311	874	G>T|G	988	60
	25313	348	T>G|T	988	60
	25315	49	T>C|T	986	60
	25313	320	A>G|A	983	60
	25314	264	T>C|T	982	60
	2700	1595	C>A|C	981	60
	26984	270	G>A|G	981	60
	25315	32	C>T|C	981	60
	25314	251	C>A|C	980	60
	26895	486	C>G|C	979	60
	25314	748	C>T|C	979	60
	25314	542	C>A|C	979	60
	25314	738	A>G|A	979	60
	25312	82	C>T|C	978	60
	26895	563	C>A|C	977	60
	15318	270	G>C|G	976	60
	2700	1593	A>C|A	976	60
	25306	1452	C>G|C	976	60
	25311	315	G>C|G	976	60
	25312	212	C>T|C	975	60
	25311	364	T>C|T	975	60
	25306	1470	A>C|A	974	60
	25314	285	A>G|A	974	60
	25311	318	G>C|G	973	60
	25314	540	A>C|A	973	60
	25314	278	T>C|T	971	60
	25312	224	C>T|C	970	60
	25314	716	T>C|T	964	60
	26895	576	T>C|T	959	60
	26895	597	A>G|A	945	60
	25314	707	C>A|C	944	60
	15318	288	T>C|T	943	60
	26895	590	T>C|T	940	60
	25311	1246	G>A|G	928	60
	25312	116	C>T|C	927	60
	25311	523	C>T|C	886	60
	25313	404	T>C|T	712	60
	15318	249	C>T|C	418	60
	18008	667	C>G|C	413	60
	18008	669	C>T|C	413	60
	22131	679	A>T|A	334	60
	10619	2171	G>C|G	146	60
	10619	2169	C>A|C	142	60
	764	1210	C>G|C	105	60
	17089	540	G>A	1000	60
	2700	1658	A>G	1000	60
	25320	159	G>A	1000	60
	26895	455	G>C	1000	60
	25311	1658	G>A	1000	60
	25311	1099	G>A	1000	60
	25311	1094	G>T	1000	60
	25312	140	G>A	1000	60
	25311	739	A>G	1000	60
	26737	1870	G>A	1000	60
	25314	634	G>A	1000	60
	25313	159	G>A	1000	60
	17089	537	C>G	999	60
	15318	651	A>T	999	60
	26895	449	G>A	999	60
	25311	1641	G>A	999	60
	25312	169	C>T	999	60
	25306	1304	C>T	999	60
	26922	145	G>A	998	60
	25306	1317	G>A	998	60
	26737	1878	C>A	998	60
	25314	587	T>C	998	60
	15318	747	C>G	997	60
	25321	802	T>C	997	60
	15318	693	T>C	996	60
	25313	200	C>T	996	60
	15318	723	T>G	995	60
	26984	358	G>A	995	60
	25313	429	C>T	995	60
	17089	525	G>C	994	60
	15318	732	G>C	994	60
	2700	1837	G>A	994	60
	25321	774	A>C	994	60
	26895	471	T>A	994	60
	25311	1525	G>A	992	60
	25314	572	T>C	992	60
	2700	1625	T>C	991	60
	25312	454	G>A	991	60
	15318	744	T>C	990	60
	25313	442	G>A	990	60
	2700	1632	G>A	989	60
	25312	522	C>A	989	60
	25306	1414	A>G	986	60
	25306	1498	T>C	985	60
	2700	1853	C>A	984	60
	26984	188	A>C	983	60
	26922	202	G>A	983	60
	25313	86	G>T	981	60
	26984	374	C>A	979	60
	25312	520	C>A	979	60
	25306	1449	T>C	977	60
	26984	383	T>C	974	60
	2700	1779	G>A	973	60
	25320	86	G>T	969	60
	25314	691	G>A	957	60
	26922	218	C>A	940	60
	15318	759	C>T	847	60
	743	568	T>C	697	60
	20298	3036	C>T	687	60
	20298	3034	G>A	687	60
	20298	3042	C>T	685	60
	15318	336	T>C	677	60
	15318	351	T>C	620	60
	13097	583	C>T	605	60
	15318	633	G>C	601	60
	15318	639	C>G	585	60
	6012	2137	C>G	585	60
	15318	415	G>T	576	60
	6012	2122	T>G	575	60
	14730	519	T>G	560	60
	14730	517	C>G	558	60
	20831	571	G>C	539	60
	6012	2116	T>C	535	60
	20407	242	C>G	534	60
	20407	250	G>C	533	60
	22131	687	G>C	531	60
	20406	534	G>C	507	60
	20406	526	C>G	502	60
	15318	402	C>T	492	60
	15316	1354	G>A	478	60
	20831	547	C>G	473	60
	22224	876	T>G	461	60
	20407	223	G>C	461	60
	22224	874	C>A	460	60
	14637	63	A>T	448	60
	15318	441	G>C	444	60
	20406	553	C>G	439	60
	2598	438	C>T	434	60
	2598	427	C>G	432	60
	14637	43	G>T	427	60
	15316	1318	C>G	425	60
	2598	445	T>C	419	60
	22131	714	G>C	412	60
	13302	606	G>T	406	60
	15318	645	C>T	401	60
	15318	648	T>C	399	60
	6022	213	C>G	398	60
	6022	225	A>C	398	60
	7378	1900	T>G	397	60
	15318	1227	C>T	394	60
	7378	1882	G>C	393	60
	15316	1360	G>A	390	60
	13302	613	G>A	389	60
	426	448	G>C	389	60
	743	303	G>C	384	60
	743	311	A>T	384	60
	15316	1213	C>G	379	60
	22131	720	T>C	378	60
	14604	1859	T>A	374	60
	14604	1873	A>G	373	60
	13302	595	C>G	371	60
	14730	379	T>G	365	60
	14730	465	T>C	349	60
	15318	1368	G>C	349	60
	15318	1263	G>C	343	60
	14730	463	G>C	334	60
	15318	1221	C>T	324	60
	7378	1867	G>C	324	60
	20693	2664	A>C	324	60
	22131	856	C>T	320	60
	13668	1942	G>C	318	60
	10619	1810	G>A	318	60
	22131	861	A>C	314	60
	22224	829	C>G	314	60
	22703	1503	C>T	313	60
	13668	1981	G>C	312	60
	6358	5056	C>G	312	60
	6357	322	G>C	310	60
	14730	456	T>G	304	60
	426	427	A>G	303	60
	6358	5037	G>T	301	60
	24591	463	G>C	299	60
	24591	451	C>G	297	60
	7378	1921	G>C	291	60
	6357	341	C>A	289	60
	15318	1269	C>T	288	60
	10992	245	G>C	286	60
	12586	1234	C>G	285	60
	10992	222	C>A	285	60
	22131	658	T>C	282	60
	12586	1212	A>T	279	60
	16640	360	T>C	279	60
	16640	369	C>T	277	60
	13667	231	C>G	275	60
	743	285	A>C	273	60
	25340	993	C>T	272	60
	6012	2107	G>C	265	60
	22224	897	T>C	264	60
	15318	363	C>T	262	60
	22131	647	C>G	259	60
	13667	192	C>G	258	60
	12586	1243	A>G	257	60
	22703	1488	G>C	257	60
	5247	3921	T>G	256	60
	22224	841	T>C	252	60
	12588	170	G>C	251	60
	12588	192	T>A	251	60
	6012	2163	T>A	250	60
	21880	1645	C>G	250	60
	21881	81	G>C	248	60
	20693	2955	C>G	248	60
	20693	2949	T>C	247	60
	10619	1777	C>A	244	60
	22703	1554	C>G	244	60
	10619	1756	A>G	242	60
	20321	675	C>T	241	60
	25340	1008	C>G	239	60
	6012	2170	C>G	236	60
	20127	897	G>T	236	60
	20127	879	C>G	235	60
	25340	999	G>C	233	60
	5934	804	G>T	232	60
	22224	638	T>A	232	60
	743	279	G>C	230	60
	7378	2265	C>G	230	60
	8070	1066	G>C	227	60
	12588	161	T>C	226	60
	727	472	C>T	226	60
	25340	933	T>C	226	60
	727	452	C>A	220	60
	21881	96	C>G	220	60
	12586	1254	A>G	218	60
	21880	1630	G>C	215	60
	22812	1330	C>A	214	60
	23047	1539	G>A	212	60
	22812	1269	C>G	211	60
	13302	640	C>G	210	60
	746	211	C>T	210	60
	6358	5124	C>G	210	60
	727	490	C>T	209	60
	746	125	T>G	208	60
	13302	643	C>G	207	60
	746	223	A>C	206	60
	25314	111	T>A	204	60
	23391	351	G>C	203	60
	6358	5175	C>G	202	60
	22812	1275	A>C	202	60
	12588	150	T>C	201	60
	6358	5002	G>A	201	60
	10619	1789	C>A	199	60
	23391	357	G>C	199	60
	15318	1420	C>A	195	60
	25340	891	C>G	194	60
	23047	1556	C>G	194	60
	22224	673	C>G	193	60
	22812	1281	T>C	192	60
	5934	818	C>A	191	60
	7379	261	G>C	187	60
	6358	5131	G>C	186	60
	9346	2353	G>C	185	60
	21356	325	G>C	185	60
	23391	332	T>A	185	60
	6358	5181	G>T	184	60
	21356	322	G>C	184	60
	12586	1681	T>C	183	60
	26895	424	T>A	183	60
	5351	364	G>C	180	60
	6028	1558	G>C	180	60
	25340	921	T>C	180	60
	6028	1549	A>G	179	60
	25340	924	T>C	179	60
	22131	1053	T>C	179	60
	20321	654	T>C	179	60
	23047	1558	C>G	178	60
	12590	308	A>G	177	60
	8323	626	C>G	177	60
	25340	927	T>C	176	60
	12586	1693	C>G	175	60
	746	241	T>C	175	60
	25340	930	C>T	175	60
	21356	337	C>A	175	60
	5351	370	G>C	173	60
	6028	1570	A>G	171	60
	7378	1534	C>G	171	60
	20831	1124	G>T	171	60
	12586	1657	A>G	170	60
	12590	296	G>C	170	60
	6358	5215	C>G	170	60
	13097	823	C>A	169	60
	9346	2335	C>G	169	60
	15318	381	G>C	168	60
	22812	1236	C>T	168	60
	14604	1783	A>G	167	60
	6536	662	G>C	167	60
	6536	674	C>G	167	60
	22814	156	G>T	167	60
	17839	918	T>C	167	60
	21356	283	A>G	166	60
	25340	1044	T>G	166	60
	18486	529	T>C	166	60
	12590	332	T>C	165	60
	16640	1019	C>G	165	60
	9285	976	G>C	165	60
	9285	979	A>G	165	60
	6536	677	C>A	165	60
	13097	794	G>A	163	60
	746	139	C>G	162	60
	8325	154	G>C	162	60
	9285	994	A>G	161	60
	22224	784	G>C	159	60
	16640	1011	T>G	158	60
	22224	621	G>T	158	60
	25340	1047	C>G	158	60
	16640	1047	T>C	155	60
	746	145	C>T	155	60
	13156	1026	T>G	154	60
	13156	1018	C>G	154	60
	6358	5224	A>G	154	60
	14730	325	G>C	153	60
	9285	1003	T>G	153	60
	22224	718	G>A	152	60
	3775	670	G>A	151	60
	7378	1567	G>C	147	60
	7379	228	C>G	146	60
	22131	829	G>C	146	60
	17838	523	G>C	144	60
	3775	652	A>C	143	60
	10619	2195	T>A	142	60
	13097	848	G>A	141	60
	5652	581	A>T	141	60
	13156	1050	A>T	140	60
	25340	1062	T>C	140	60
	13097	850	G>C	139	60
	11988	3739	A>G	139	60
	25840	486	C>G	139	60
	9346	2415	C>A	138	60
	11988	3721	A>G	137	60
	3962	162	C>G	137	60
	22224	778	G>A	136	60
	22224	751	C>G	135	60
	13302	397	G>A	134	60
	17838	469	A>G	132	60
	5652	595	A>G	130	60
	20831	1132	G>A	129	60
	9832	192	G>C	128	60
	9285	1261	G>A	128	60
	25840	510	C>G	128	60
	3962	177	A>C	127	60
	25840	507	C>G	125	60
	25840	504	C>T	125	60
	5349	1676	G>T	124	60
	6358	4984	C>G	124	60
	16640	348	C>G	123	60
	3962	174	T>C	123	60
	6357	508	C>T	123	60
	6357	511	T>G	123	60
	6358	4870	G>A	123	60
	5349	1660	T>C	122	60
	6357	394	G>C	122	60
	9346	1309	T>C	120	60
	6358	4867	A>C	120	60
	20833	509	C>A	120	60
	11991	114	G>C	119	60
	3392	1209	G>C	118	60
	9346	2333	A>G	118	60
	20693	2757	T>C	118	60
	3877	192	T>C	117	60
	3877	196	T>G	117	60
	5351	267	C>A	117	60
	17839	930	T>C	117	60
	5933	139	C>A	116	60
	7378	1573	C>G	116	60
	22224	769	A>G	116	60
	13302	385	G>A	115	60
	15316	1405	A>G	115	60
	9832	216	A>G	115	60
	22812	1194	T>G	115	60
	20833	501	C>T	115	60
	23391	379	T>A	115	60
	11988	3394	C>G	114	60
	11991	105	T>G	114	60
	764	1129	A>C	114	60
	20694	862	C>G	114	60
	20693	2727	G>C	114	60
	3774	1658	G>C	113	60
	3962	132	C>T	113	60
	3962	135	G>C	113	60
	764	1216	C>G	113	60
	8070	787	T>G	113	60
	3774	1665	G>C	112	60
	6536	454	A>G	112	60
	20694	832	A>G	112	60
	3774	1668	T>C	111	60
	3774	2089	C>A	111	60
	5351	283	A>G	111	60
	764	1149	G>T	111	60
	9285	1018	G>C	111	60
	6536	463	G>C	111	60
	6358	4993	A>G	110	60
	6536	460	G>C	110	60
	13302	419	G>C	109	60
	3877	177	C>T	109	60
	3392	1197	G>C	108	60
	5349	1579	C>G	108	60
	3392	405	G>C	107	60
	9346	1280	T>A	107	60
	6357	376	C>T	107	60
	25840	540	G>C	107	60
	6383	151	A>C	106	60
	13568	804	C>A	105	60
	13568	808	A>G	105	60
	15318	1533	G>C	105	60
	6536	428	T>G	105	60
	21356	661	G>C	105	60
	3392	1224	A>C	104	60
	6383	153	T>C	104	60
	10992	478	C>G	103	60
	3775	306	G>T	103	60
	3392	438	G>C	103	60
	6357	574	T>C	103	60
	11988	3403	A>C	102	60
	3392	441	C>T	102	60
	5652	598	C>G	102	60
	19718	369	C>T	102	60
	7378	1579	C>G	101	60
	22221	724	G>A	101	60
	22812	1173	A>C	101	60
	18486	849	G>A	101	60
	9833	703	G>C	100	60
	17838	457	A>G	100	60
	20355	433	G>C	100	60
